# Supplementary material for: A method for accurate and reproducible specimen alignment for insertion tests of cochlear implant electrode arrays
Source: Int J Comput Assist Radiol Surg. 2023 May 19;19(9):1883–93. doi: 10.1007/s11548-023-02930-1 (PMC11582122; doi:10.1007/s11548-023-02930-1)
Supplement: Supplementary file 1 — Supplementary file1 (M 40 kb) [file 11548_2023_2930_MOESM1_ESM.m]

% =========================================================================
% ALPACAfun
% This script contains a class with all necessary functions to execute the
% ALPACAmain-program. Make sure that the ALPACAfun.m is part of the folder
% path containig the ALPACAmain.m to ensure correct execution of the
% program.
% ---
% Hannover Medical School (MHH) - Department of Otorhinolaryngology
% CAS-Lab:  Computer-Assisted Surgery and Electrode Development
% Website:  www.vianna.de/ags/cas
% ---
% Author:   Jakob Cramer
% Contact:  cramer.jakob@mh-hannover.de
% Date:     March 2023
% 
% =========================================================================
% LICENSING / TERMS OF USE:
%
% This matlab-skript is a supplemental material to the journal article:
% 'A method for accurate and reproducible specimen alignment for insertion 
% tests of cochlear implant electrode arrays' from Cramer et al., which was
% published on the International Journal of Computer Assisted Radiology
% and Surgery.
%
% This program is free software: you can redistribute it and/or modify it
% under the terms of the GNU General Public License as published by the
% Free Software Foundation, either version 3 of the License, or (at your
% option) any later version.
% This program is distributed in the hope that it will be useful, but
% WITHOUT ANY WARRANTY; without even the implied warranty of
% MERCHANTABILITY or FITNESS FOR A PARTICULAR PURPOSE.  See the GNU General
% Public License for more details.
% You should have received a copy of the GNU General Public License along
% with this program.  If not, see <https://www.gnu.org/licenses/>.
% 
% Before using this script, please make yourself familiar with the
% corresponding paper. If you want to use this script, parts of the script
% or the whole workflow for your own research, please cite the
% corresponding, above mentioned paper.
%
% ---
% Copyright (c) 2023, Jakob Cramer (Hannover Medical School)
% This program comes with ABSOLUTELY NO WARRANTY
% NOT FOR CLINICAL USE
% =========================================================================

classdef ALPACAfun

    properties
    end
    
    methods (Static)
        
        function [Traj_RSC, FRE] = convert_to_CS_RSC (RegMarker,Trajectory)
            % =============================================================
            % Function, which registers the registration markers from the
            % CBCT-Scan to the measured, 'real' values of the marker
            % positions of the RSC.
            %
            % For Registration, using algorithm 8.1 and notation of 
            % pp. 469-70 of J. Michael Fitzpatrick, Derek L. G. Hill, and
            % Calvin R. Maurer, Jr., "Image Registration", Chapter 8 of 
            % "Handbook of Medical Imaging, Volume 2, Medical Image 
            % Processing and Analysis", Milan Sonka and J. Michael 
            % Fitzpatrick, eds., SPIE Press, Bellingham, Wa, 2000.
            % --
            % INPUT
            % RegMarker.Scan  - Reg.Marker positions in CS of scan
            % RegMarker.RSC   - Reg.Marker positions in CS_RSC
            % Trajectory.Scan - Planning points in CS of scan
            %--
            % OUTPUT
            % Traj_RSC        - Planning points in CS_RSC
            % FRE             - Fiducial Registration Error of performed
            %                   registration process
            % =============================================================
            
            [lineLength] = ALPACAfun.txt_output(0,0,0);
            
            %% Check if a registration is necessary
            
            % If the user already provided the planning points in the
            % correct CS a registration is not necessary
            if isfield(Trajectory,'RSC')
                Traj_RSC = Trajectory.RSC;
                FRE      = NaN;
                return
            end
            
            [lineLength] = ALPACAfun.txt_output(1,0,0);
            
            %% Convert Coordinates 
            % ...so that each fiducial is a column
            %     x11 x21 ... xN1
            % X = x12 x22 ... xN2
            %     x13 x23 ... xN3
            Fid0  = RegMarker.Scan'; 
            Fid1  = RegMarker.RSC';
            Traj1 = [Trajectory.Scan';ones(1,3)];

            %% Fiducial Registration
            [K, N] = size(Fid0);

            Fid0bar = mean(Fid0,2);
            Fid1bar = mean(Fid1,2);

            Fid0t= Fid0 - repmat(Fid0bar,1,N);
            Fid1t= Fid1 - repmat(Fid1bar,1,N);

            H = Fid1t*Fid0t';                  % cross covariance matrixc
            [U, ~, V] = svd(H);                % U*S*V' = H
            D = diag([ones(1,K-1), det(V*U)]); % insure that R is proper

            % Calculate Rotation R and Translation t and
            % Transfomration-Matrix T
            R = V*D*U';
            t = Fid0bar-R*Fid1bar;
            T = [R t; 0 0 0 1];

            % Calculate FRE
            FREcomponents = R*Fid1 + t*ones(1,N) - Fid0;
            FRE = sqrt(mean(sum(FREcomponents.^2,1)));
            
            %% Calculate trajectory points in CS_RSC
            Traj_RSC = zeros(size(Traj1'));
            for i = 1 : length(Trajectory.Scan)
                Traj_RSC(i,:) = inv(T) * Traj1(:,i);
            end

            Traj_RSC (:,4) = [];

            [~] = ALPACAfun.txt_output(2,FRE,lineLength);

            if (FRE > 0.2)
                warning('High FRE-value - consider revision')
            end
        end
        
        function [T] = get_transformation_matrices...
                                        (Trajectory,Test_setup_calibration)
            % =============================================================
            % Function, which calculates all necessary homogeneous
            % transformation matrices for PSA-calculation
            % --
            % INPUT
            % Trajectory.RSC         - Planning points in CS_RSC
            % Test_setup_calibration - Points from test bench calibration
            %                          (for CS_ITB)
            %--
            % OUTPUT
            % T.BASE_TRAJ - T-matrix from CS_BASE to CS_TRAJ
            % T.RSC_TRAJ  - T-matrix from CS_RSC  to CS_TRAJ
            % T.BASE_RSC  - T-matrix from CS_BASE to CS_RSC
            % =============================================================
            
            format long;
            [lineLength] = ALPACAfun.txt_output(3,0,0);

            %% CALCULATE T_BASE_TRAJ
            % Create axis-vectors for CS_ITB from test setup calibration
            CS_ITB.origin = Test_setup_calibration(1,:);
            CS_ITB.x_Ax   = Test_setup_calibration(2,:);
            CS_ITB.z_Ax   = Test_setup_calibration(3,:);
            CS_ITB.y_Ax   = -cross(CS_ITB.x_Ax,CS_ITB.z_Ax);

            % Norm axis-vectors of CS_ITB
            CS_ITB.x_Ax = CS_ITB.x_Ax/norm(CS_ITB.x_Ax);
            CS_ITB.y_Ax = CS_ITB.y_Ax/norm(CS_ITB.y_Ax);
            CS_ITB.z_Ax = CS_ITB.z_Ax/norm(CS_ITB.z_Ax);

            % Create transformation-matrix T_BASE_TRAJ
            T.BASE_TRAJ=([CS_ITB.x_Ax' CS_ITB.y_Ax' CS_ITB.z_Ax' CS_ITB.origin';
                          0           0           0           1]);

            %% CALCULATE T_RSC_TRAJ
            % Get planning points from trajectory planning
            rw = Trajectory.RSC(1,:)'; %Planning Point 1 - round window
            id = Trajectory.RSC(2,:)'; %Planning Point 2 - insertion dir.
            cd = Trajectory.RSC(3,:)'; %Planning Point 3 - curling dir.

            % Create xy-plane from CS_RSC at round window
            % Using plane equation E: ax+by+cz=d

            norm_xy_plane = rw - id;  %normal vector from xy-plane (a,b,c)
            CS_RSC.origin = rw;       %origin of CS_RSC

            d = CS_RSC.origin'*norm_xy_plane;

            % Project the curve-direction-point on xy-plane for creating
            % the x-Axis from CS_RSC
            v1 = ALPACAfun.point_plane_shortest_dist_vec(cd(1), cd(2), cd(3),...
                 norm_xy_plane(1), norm_xy_plane(2), norm_xy_plane(3), -d);
            
            cd_proj = cd - v1;
            
            CS_RSC.x_Ax = (cd_proj - rw);

            % Mirroring the insertion direction point on the xy plane for
            % creating the z-Axis from CS_RSC
            v2 = ALPACAfun.point_plane_shortest_dist_vec(id(1), id(2), id(3),...
                 norm_xy_plane(1), norm_xy_plane(2), norm_xy_plane(3), -d);

            id_mirr = id - 2*v2;

            CS_RSC.z_Ax = id_mirr - rw;

            % Create y-Axis of CS_RSC using cross product
            CS_RSC.y_Ax = -cross(CS_RSC.x_Ax,CS_RSC.z_Ax);

            % Create basis vectors for CS_RSC by norming the vectors
            CS_RSC.x_Ax = CS_RSC.x_Ax/norm(CS_RSC.x_Ax);
            CS_RSC.y_Ax = CS_RSC.y_Ax/norm(CS_RSC.y_Ax);
            CS_RSC.z_Ax = CS_RSC.z_Ax/norm(CS_RSC.z_Ax);

            % Create transformation-matrix T_BASE_TRAJ
            T.RSC_TRAJ = [CS_RSC.x_Ax CS_RSC.y_Ax CS_RSC.z_Ax CS_RSC.origin;
                         0           0           0           1];

            %% CALCULATE T_BASE_RSC
            % Calculation as given in the related paper, see equation (1)
            T.BASE_RSC = T.BASE_TRAJ * inv(T.RSC_TRAJ);

            [~] = ALPACAfun.txt_output(4,0,lineLength);

        end

        function [PSA_model] = get_PSA_model (T,FileSet)
            % =============================================================
            % Function, which creates an alpha Shape model of the PSA
            % --
            % INPUT
            % T                - T-matrices needed for calculation
            % FileSet.PSA_plot - TF if a plot of the PSA is desired
            % --
            % OUTPUT
            % PSA_model        - AlphaShape model of the PSA
            % =============================================================
            
            [lineLength] = ALPACAfun.txt_output(5,0,0);

            %% Calculation of base-sub-model
            [base_sub_model] = ALPACAfun.get_base_sub_model();
            
            %% Calculation of connector-sub-model
            [connector_sub_model,bottom_max_corner] = ...
                                      ALPACAfun.get_connector_sub_model(T);
            
            %% Calculation of cylinder-sub-model
            [cylinder_sub_model,not_valid] = ...
                    ALPACAfun.get_cylinder_sub_model (T,bottom_max_corner);

            %% Check if model is valid
            if not_valid
                error(['Model of given trajectory is not valid. \n' ...
                    'Overhang or angle deviation of model is too big. \n'...
                    'Please check your trajectories.'],class(not_valid))
            
            else %if model is valid, combine AlphaShapes

                % Extract facets (F) and vertex coordinates (P) of the 
                % AlphaShape boundaries
                [F{1},P{1}]=boundaryFacets(base_sub_model);
                [F{2},P{2}]=boundaryFacets(connector_sub_model);
                [F{3},P{3}]=boundaryFacets(cylinder_sub_model);

                % Create a struct which combines the facets and vertex 
                % coordinates of all AlphaShapes for STL-export
                nv(1)=length(P{1});
                nv(2)=length(P{2});
                fv_combined.vertices=[P{1};P{2};P{3}];
                fv_combined.faces=[F{1}; F{2}+nv(1); F{3}+nv(1)+nv(2)];
                
                PSA_model = ...
                    triangulation(fv_combined.faces,fv_combined.vertices);
            end
            
            %% Plot PSA-Alpha Shape, if desired
            if (FileSet.PSA_plot == true) 
                col = 0.1;
                edge = 0.5;
                figure;
                hold on
                grid on
                plot(base_sub_model,'FaceColor',[0 0.4470 0.7410],...
                                'EdgeColor',[col,col,col],'EdgeAlpha',edge)
                plot(connector_sub_model,'FaceColor',[0.9290 0.6940 0.1250],...
                                'EdgeColor',[col,col,col],'EdgeAlpha',edge)
                plot(cylinder_sub_model,'FaceColor',[0.8500 0.3250 0.0980],...
                                'EdgeColor',[col,col,col],'EdgeAlpha',edge)
                axis([-30 30 -20 20 0 50]);
                axis equal
            end

            [~] = ALPACAfun.txt_output(6,0,lineLength);

        end

        function [] = savePSA2STL(FileSet, PSA_model)
            % =============================================================
            % Function, which saves the 3D-AlphaShape-model of the PSA as 
            % an STL file
            % --
            % INPUT
            % FileSet.STL_name      - Saving name of STL
            % FileSet.STL_save_path  - Directory where STLs should be saved
            % FileSet.STL_overwrite - Allow overwrite-process (T/F)
            % PSA_model             - 3D-AlphaShape model of the PSA
            % =============================================================

            [lineLength] = ALPACAfun.txt_output(7,0,0);

            cur_folder = pwd; %get current folder
            cd (FileSet.STL_save_path); %move to save directory
            
            % check STL-name
            if (strcmp('.stl',FileSet.STL_name(end-3:end)) ~= 1) 
                cd (cur_folder);
                error(['File has to be an stl-File. ' ...
                    '   Use ".stl" at the end of the STL_name.'])
            end

            % If overwrite is off, check if file already exists
            if (FileSet.STL_overwrite == false)

                Files = dir('*.stl'); %scan folder for .stl-files
                Current_Filenames = {Files(:).name}; %Extract filenames

                %Check if file exists
                TF = strcmp(Current_Filenames,FileSet.STL_name);

                if (sum(TF)>=1)
                    cd (cur_folder);
                    error(['STL-file with given name does already exist.' ...
                        ' Pleas choose a different name for th STL-File.'])
                end

            end

            % Write stl-file
            stlwrite(PSA_model,FileSet.STL_name)

            % Go back to Matlab-folder
            cd (cur_folder);

            [~] = ALPACAfun.txt_output(8,0,lineLength);

        end

        % -----------------------------------------------------------------

        function [base_sub_model] = get_base_sub_model()
            % =============================================================
            % Function, which creates an AlphaShape 3D-model of the
            % base-sub-model, including the clamp connection to fix it
            % inside the test bench
            % --
            % OUTPUT
            % base_sub_model - AlphaShape 3D-model of base-sub-model
            % =============================================================

            warning ('off')

            % Create point cloud (PCloud) with basic dimensions of the
            % base-sub-model
            resolution  = 1; %number of points in grid
            [x,y,z]     = ndgrid(-24:resolution:24,...
                                   -13.5:resolution:13.5,0:resolution:4);

            PCloud     = [x(:) y(:) z(:)];

            % First cut in base for clamp connection: cutting plane is
            % given by the base vectors of the plane
            % Base vectors for cutting-plane
            e1 = [14.5; -13.5; 0];
            e2 = [14.5; -13.5; 1];
            e3 = [24.5; -4; 0];
            
            [PCloud] = ALPACAfun.cut_plane (e1,e2,e3,PCloud,0);
            
            % Second cut in base for the fase of the clamp connection: 
            % cutting plane is given by the base vectors of the plane
            % Base vectors for cutting-plane
            e1 = [10.456; -13.5; 4];
            e2 = [14.5; -13.5; 3];
            e3 = [24.5; 0.243; 4];

            [PCloud] = ALPACAfun.cut_plane (e1,e2,e3,PCloud,2);


            % Creating extra-points on cutting plane to smoothen surface
            % definition of cutting plane
            % x = support_vec + r* direction_vec_1+ s* direction_vec_2
            support_vec = e1;
            dir_vec_1   = e2-e1;
            dir_vec_2   = e3-e1;

            % create grid in x-y-direction in desired area
            [x_eb,y_eb] = ndgrid(-24:resolution:24,-13.5:resolution:13.5);

            Extra_points = [x_eb(:),y_eb(:)];

            % Solve plane equation for z-values
            z_eb = zeros(1,length(x_eb(:)));

            for k=1:length(x_eb(:))
                b = [-support_vec(1)+Extra_points(k,1);-support_vec(2)+...
                                        Extra_points(k,2);-support_vec(3)];
                a = [0;0;-1];
                M = [a dir_vec_1 dir_vec_2];
                GL_Lsg = M\b;
                z_eb(k) = GL_Lsg(1);
            end

            Extra_points = [x_eb(:),y_eb(:),z_eb'];

            % Delete points which are not part of the fase
            Extra_points(find((Extra_points(:,3)>4)|...
                                              (Extra_points(:,3)<3)),:)=[];

            % Combine PCloud and extra points
            PCloud = [PCloud(:,1)       PCloud(:,2)       PCloud(:,3);
                      Extra_points(:,1) Extra_points(:,2) Extra_points(:,3)];


            %% Create AlphaShape

            base_sub_model = alphaShape (PCloud);

            warning ('on')
        end

        function [connector_sub_model,bottom_max_corner] = get_connector_sub_model(T)
            % =============================================================
            % Function, which creates an AlphaShape 3D-model of the
            % connector-sub-model
            % --
            % INPUT
            % T                   - T-matrices needed for calculation
            % --
            % OUTPUT
            % connector_sub_model - AlphaShape 3D-model of 
            %                       connector-sub-model
            % bottom_max_corner   - [x_max y_max z_max] of the bottom outer
            %                       corner of the connection (necessary for
            %                       further processing [cylinder-sub-model])
            % =============================================================
            warning('off')

            %% Values
            res         = 100;  %number of points between edges
            h           = 1.9;  %height of the LEGO-connection
            l_outside   = 12.8; %outer length of LEGO-connection
            l_inside    = 8;    %inner length of LEGO-connection
            x_MP        = 0;    %x-value of center point
            y_MP        = 0;    %y-value of center point
            z_MP        = -0.5; %z-value of center point


            %% Bottom outer border
            % Create edges from the outer border at bottom side and connect 
            % them with points via linspace
            edge_out_bottom(1,:) = [x_MP-0.5*l_outside y_MP-0.5*l_outside z_MP];
            edge_out_bottom(2,:) = [x_MP-0.5*l_outside y_MP+0.5*l_outside z_MP];
            edge_out_bottom(3,:) = [x_MP+0.5*l_outside y_MP+0.5*l_outside z_MP];
            edge_out_bottom(4,:) = [x_MP+0.5*l_outside y_MP-0.5*l_outside z_MP];

            x_edge_out_bottom = ...
               [linspace(edge_out_bottom(1,1),edge_out_bottom(2,1),res) ...
                linspace(edge_out_bottom(2,1),edge_out_bottom(3,1),res) ...
                linspace(edge_out_bottom(3,1),edge_out_bottom(4,1),res) ...
                linspace(edge_out_bottom(4,1),edge_out_bottom(1,1),res)];

            y_edge_out_bottom = ...
               [linspace(edge_out_bottom(1,2),edge_out_bottom(2,2),res) ...
                linspace(edge_out_bottom(2,2),edge_out_bottom(3,2),res) ...
                linspace(edge_out_bottom(3,2),edge_out_bottom(4,2),res) ...
                linspace(edge_out_bottom(4,2),edge_out_bottom(1,2),res)];

            z_edge_out_bottom = zeros(1,length(y_edge_out_bottom))+z_MP;


            %% Top outer border
            % Create edges from the outer border at top side and connect 
            % them with points via linspace
            edge_out_top(1,:) = [x_MP-0.5*l_outside y_MP-0.5*l_outside z_MP+h];
            edge_out_top(2,:) = [x_MP-0.5*l_outside y_MP+0.5*l_outside z_MP+h];
            edge_out_top(3,:) = [x_MP+0.5*l_outside y_MP+0.5*l_outside z_MP+h];
            edge_out_top(4,:) = [x_MP+0.5*l_outside y_MP-0.5*l_outside z_MP+h];

            x_edge_out_top = ...
               [linspace(edge_out_top(1,1),edge_out_top(2,1),res) ...
                linspace(edge_out_top(2,1),edge_out_top(3,1),res) ...
                linspace(edge_out_top(3,1),edge_out_top(4,1),res) ...
                linspace(edge_out_top(4,1),edge_out_top(1,1),res)];

            y_edge_out_top = ...   
               [linspace(edge_out_top(1,2),edge_out_top(2,2),res) ...
                linspace(edge_out_top(2,2),edge_out_top(3,2),res) ...
                linspace(edge_out_top(3,2),edge_out_top(4,2),res) ...
                linspace(edge_out_top(4,2),edge_out_top(1,2),res)];

            z_edge_out_top = zeros(1,length(y_edge_out_top))+h;


            %% Bottom inner border
            % Create edges from the inner border at bottom side and connect 
            % them with points via linspace
            edge_in_bottom(1,:) = [x_MP-0.5*l_inside y_MP-0.5*l_inside z_MP];
            edge_in_bottom(2,:) = [x_MP-0.5*l_inside y_MP+0.5*l_inside z_MP];
            edge_in_bottom(3,:) = [x_MP+0.5*l_inside y_MP+0.5*l_inside z_MP];
            edge_in_bottom(4,:) = [x_MP+0.5*l_inside y_MP-0.5*l_inside z_MP];

            x_edge_in_bottom = ...
               [linspace(edge_in_bottom(1,1),edge_in_bottom(2,1),res) ...
                linspace(edge_in_bottom(2,1),edge_in_bottom(3,1),res) ...
                linspace(edge_in_bottom(3,1),edge_in_bottom(4,1),res) ...
                linspace(edge_in_bottom(4,1),edge_in_bottom(1,1),res)];

            y_edge_in_bottom = ...
               [linspace(edge_in_bottom(1,2),edge_in_bottom(2,2),res) ...
                linspace(edge_in_bottom(2,2),edge_in_bottom(3,2),res) ...
                linspace(edge_in_bottom(3,2),edge_in_bottom(4,2),res) ...
                linspace(edge_in_bottom(4,2),edge_in_bottom(1,2),res)];

            z_edge_in_bottom = zeros(1,length(y_edge_in_bottom))+z_MP;


            %% Top inner border
            % Create edges from the inner border at top side and connect 
            % them with points via linspace
            edge_in_top(1,:) = [x_MP-0.5*l_inside y_MP-0.5*l_inside z_MP+h];
            edge_in_top(2,:) = [x_MP-0.5*l_inside y_MP+0.5*l_inside z_MP+h];
            edge_in_top(3,:) = [x_MP+0.5*l_inside y_MP+0.5*l_inside z_MP+h];
            edge_in_top(4,:) = [x_MP+0.5*l_inside y_MP-0.5*l_inside z_MP+h];

            x_edge_in_top = ...    
               [linspace(edge_in_top(1,1),edge_in_top(2,1),res) ...
                linspace(edge_in_top(2,1),edge_in_top(3,1),res) ...
                linspace(edge_in_top(3,1),edge_in_top(4,1),res) ...
                linspace(edge_in_top(4,1),edge_in_top(1,1),res)];

            y_edge_in_top = ...    
               [linspace(edge_in_top(1,2),edge_in_top(2,2),res) ...
                linspace(edge_in_top(2,2),edge_in_top(3,2),res) ...
                linspace(edge_in_top(3,2),edge_in_top(4,2),res) ...
                linspace(edge_in_top(4,2),edge_in_top(1,2),res)];

            z_edge_in_top = zeros(1,length(y_edge_in_top))+z_MP+h;


            %% Combine point values from previous step in one matrix
            PCloud = ...
               [x_edge_out_bottom' y_edge_out_bottom' z_edge_out_bottom';
                x_edge_in_bottom'  y_edge_in_bottom'  z_edge_in_bottom';
                x_edge_out_top'    y_edge_out_top'    z_edge_out_top';
                x_edge_in_top'     y_edge_in_top'     z_edge_in_top'];

            %% Cut sharp edges

            % Edge 1
            e1 = [-6.4;5.4;0];
            e2 = [-5.4;6.4;0];
            e3 = [-5.4;6.4;1.9];

            [PCloud] = ALPACAfun.cut_plane(e1,e2,e3,PCloud,0);

            % Edge 2
            e1 = [6.4;5.4;0];
            e2 = [5.4;6.4;0];
            e3 = [5.4;6.4;1.9];

            [PCloud] = ALPACAfun.cut_plane(e1,e2,e3,PCloud,1);

            % Edge 3
            e1 = [6.4;-5.4;0];
            e2 = [5.4;-6.4;0];
            e3 = [5.4;-6.4;1.9];

            [PCloud] = ALPACAfun.cut_plane(e1,e2,e3,PCloud,0);

            % Edge 3
            e1 = [-6.4;-5.4;0];
            e2 = [-5.4;-6.4;0];
            e3 = [-5.4;-6.4;1.9];

            [PCloud] = ALPACAfun.cut_plane(e1,e2,e3,PCloud,1);


            %% Transformation

            % Create homogeneous point-matrix
            PCloud(:,4)  = 1;
            PCloud_Trans = PCloud;

            % Transform points of connector-sub-model
            for k=1:length(PCloud)
                PCloud_Trans(k,:) = (T.BASE_RSC*PCloud(k,:)')';
            end

            % Back from homogeneous to normal coordinates
            PCloud_Trans(:,4) = [];

            % Create AlphaShape Object of the connection
            connector_sub_model = alphaShape(PCloud_Trans,2);


            %% Define Corner points for connection
            % This section is for preparing the next step (combining
            % connector-sub-model with base-sub-model). Therefore the 
            % max-distance from the transformed center-point to the bottom 
            % edge of the LEGO-connection needs to be determined in order
            % to define the size of the cylindrical diameter of the
            % cylinder-sub-model

            % Extracting only the outer bottom edges of the
            % connector-sub-model
            PCloud_corn = ...
                [x_edge_out_bottom' y_edge_out_bottom' z_edge_out_bottom'];

            % Create homogeneous point-matrix
            PCloud_corn(:,4)  = 1;
            PCloud_corn_Trans = PCloud_corn;

            % Transform points to CS_RSC
            for k=1:length(PCloud_corn)
                PCloud_corn_Trans(k,:) = (T.BASE_RSC*PCloud_corn(k,:)')';
            end

            % Back from homogeneous to normal coordinates
            PCloud_corn_Trans(:,4) = [];

            % Translate points back to coordinates origin
            PCloud_corn_absolute = PCloud_corn_Trans-T.BASE_RSC(1:3,4)';

            % Get max values of x, y and z
            [~,I_x] = max(abs(PCloud_corn_absolute(:,1)));
            [~,I_y] = max(abs(PCloud_corn_absolute(:,2)));
            z_max   = max(PCloud_corn_Trans(:,3));

            x_max_vec = ...
                [PCloud_corn_absolute(I_x,1),PCloud_corn_absolute(I_x,2)];
            y_max_vec = ...
                [PCloud_corn_absolute(I_y,1),PCloud_corn_absolute(I_y,2)];

            xy_sq(1) = norm(x_max_vec);
            xy_sq(2) = norm(y_max_vec);

            xy_max = max(xy_sq);

            % Save values to a vector
            bottom_max_corner = [xy_max z_max];

            warning ('on')
        end

        function [cylinder_sub_model,not_valid] = get_cylinder_sub_model (T,bottom_max_corner)
            % =============================================================
            % Function, which creates an AlphaShape 3D-model of the
            % cylinder-sub-model
            % --
            % INPUT
            % T                  - T-matrices needed for calculation
            % bottom_max_corner  - [x_max y_max z_max] of the bottom outer
            %                       corner of the connector-sub-model
            %--
            % OUTPUT
            % cylinder_sub_model - AlphaShape 3D-model of 
            %                      cylinder-sub-model
            % not_valid          - A valid PSA could be created? (T/F)
            % =============================================================
            
            warning('off');

            %% Values
            % Offset due to hight of base-sub-model
            offset = 4;
            % Minimum radius of the cylinder to cover connector-sub-model
            radius = bottom_max_corner(1);
            % Needed hight of the cylinder to reach connector-sub-model
            h = bottom_max_corner(2)+10-offset;

            % Resolution of point cloud elements
            resolution.circle = 50;
            resolution.height = 100;
            resolution.innercircle = 15;
            resolution.extrapoints = 0.2;

            T = T.BASE_RSC; % needed T-matrix for this calculation

            %% Create top and bottom of cylinder

            % Pre-allocate cells
            x_zyl = cell(1,resolution.innercircle);
            y_zyl = cell(1,resolution.innercircle);
            z_zyl = cell(1,resolution.innercircle);

            % Create different circles insider of cylinder top/bottom
            for k = 1:resolution.innercircle
                [x_zyl{k},y_zyl{k},z_zyl{k}] = cylinder(radius-k* ...
                       (radius/resolution.innercircle),resolution.circle);

                x_zyl{k} = x_zyl{k}+T(1,4);
                y_zyl{k} = y_zyl{k}+T(2,4);
                z_zyl{k} = z_zyl{k}*h+offset;
            end


            %% Connect top and bottom of cylinder with points

            % Pre-allocate vectors
            x_zyl_adapt = zeros(1,resolution.innercircle*...
                                      resolution.circle*resolution.height);
            y_zyl_adapt = zeros(1,resolution.innercircle*...
                                      resolution.circle*resolution.height);
            z_zyl_adapt = zeros(1,resolution.innercircle*...
                                      resolution.circle*resolution.height);
            count = 1;

            % Connect top and bottom of cylinder
            for j=1:resolution.innercircle
                for i=1:resolution.circle
                  x_zyl_adapt(1,count:count+resolution.height-1) = ...
                    linspace(x_zyl{j}(1,i),x_zyl{j}(2,i),resolution.height);
                  y_zyl_adapt(1,count:count+resolution.height-1) = ...
                    linspace(y_zyl{j}(1,i),y_zyl{j}(2,i),resolution.height);
                  z_zyl_adapt(1,count:count+resolution.height-1) = ...
                    linspace(z_zyl{j}(1,i),z_zyl{j}(2,i),resolution.height);
                  count = count + resolution.height;
                end
            end

            % Create Point-Cloud
            PCloud_raw = [x_zyl_adapt',y_zyl_adapt',z_zyl_adapt'];
            PCloud     = [x_zyl_adapt',y_zyl_adapt',z_zyl_adapt'];


            %% Perform cut for inclined plane at LEGO-connection

            % Base vectors for cutting-plane
            e1 = T(1:3,4);
            e2 = T(1:3,4)+T(1:3,1);
            e3 = T(1:3,4)+T(1:3,2);

            [PCloud] = ALPACAfun.cut_plane(e1,e2,e3,PCloud,1);

            %% Create extra-points on cutting plane to smoothen surface

            % Plane through 3 points
            % x=stuetzvek+r*rivek_1+s*rivek_2
            support_vec = e1;
            dir_vec_1 = e2-e1;
            dir_vec_2 = e3-e1;

            % create grid in x-y-direction in desired area
            x_upper = (T(1,4)+radius-1);
            x_lower = (T(1,4)-radius-1);
            y_upper = (T(2,4)+radius-1);
            y_lower = (T(2,4)-radius-1);

            [x_eb,y_eb] = ndgrid(x_lower:resolution.extrapoints:x_upper,...
                                   y_lower:resolution.extrapoints:y_upper);

            XP = [x_eb(:),y_eb(:)]; %Xtra-Points

            for i=1:length(XP(:,1))
                if (norm([XP(i,1),XP(i,2)]-[T(1,4),T(2,4)])>radius-1)
                    XP(i,:) = NaN;
                end
            end

            XP(any(isnan(XP), 2), :) = [];

            % Solve plane equation for z-values
            z_eb = zeros(1,length(XP(:,1)));

            for k=1:length(XP(:,1))
                b = [-support_vec(1)+XP(k,1);-support_vec(2)+XP(k,2);...
                                                          -support_vec(3)];
                a = [0;0;-1];
                M = [a dir_vec_1 dir_vec_2];
                GL_Lsg = M\b;
                z_eb(k) = GL_Lsg(1);
            end

            XP = [XP,z_eb'];

            % Combine point clouds
            PCloud = [PCloud(:,1) PCloud(:,2) PCloud(:,3);
                          XP(:,1)     XP(:,2)     XP(:,3)];


            %% BORDER-Cases - Cut on left side of the base plate

            % 45° overhang
            % Base vectors for cutting-plane
            e1 = [-24;13.5;4];
            e2 = [-24;-13.5;4];
            e3 = [-25;0;6];
            
            % Cut overhangs
            [PCloud] = ALPACAfun.cut_plane(e1,e2,e3,PCloud,1);


            %% BORDER-Cases - Cut on right side of the base plate

            % 45° overhang
            % Base vectors for cutting-plane
            e1 = [24;13.5;4];
            e2 = [24;-13.5;4];
            e3 = [25;0;6];

            % Cut overhangs
            [PCloud] = ALPACAfun.cut_plane(e1,e2,e3,PCloud,0);


            %% BORDER-Cases - Cut on front side of the base plate

            % 45° overhang
            % Base vectors for cutting-plane
            e1 = [-24;-13.5;4];
            e2 = [24;-13.5;4];
            e3 = [0;-14.5;6];

            % Cut overhangs
            [PCloud] = ALPACAfun.cut_plane(e1,e2,e3,PCloud,1);


            %% BORDER-Cases - Cut on back side of the base plate

            % 45° overhang
            % Base vectors for cutting-plane
            e1 = [-24;13.5;4];
            e2 = [24;13.5;4];
            e3 = [0;14.5;6];

            % Cut overhangs
            [PCloud] = ALPACAfun.cut_plane(e1,e2,e3,PCloud,0);


            %% BORDER-Cases - Cut on clamp_connection

            % 30° overhang
            % Base vectors for cutting-plane
            e1 = [3.893;-13.5;4];
            e2 = [24;6.607;4];
            e3 = [11.129;-6.265;23.345];

            % Cut overhangs
            [PCloud] = ALPACAfun.cut_plane(e1,e2,e3,PCloud,3);

            % 30° overhang
            % Base vectors for cutting-plane
            e1 = [3.893;-13.5;4+4];
            e2 = [24;6.607;4+4];
            e3 = [-1.382;-13.5;4];

            % Cut overhangs
            [PCloud] = ALPACAfun.cut_plane(e1,e2,e3,PCloud,4);

            %% Check if model is valid

            % Checks if the ground area shrinked more than 75% due to 
            % overhang removal
            ground_end   = (find(PCloud(:,3)==4));
            ground_begin = (find(PCloud_raw(:,3)==4));

            if (0.25*length(ground_begin) > length(ground_end))
                not_valid = true;
            else
                not_valid = false;
            end


            %% Create AlphaShape

            if not_valid
                cylinder_sub_model = 1;
            else
                cylinder_sub_model = alphaShape(PCloud,4);
            end

            %---
            warning('on');
        end
        
        function [v] = point_plane_shortest_dist_vec(x,y,z,a,b,c,d)
            % =============================================================
            % Function which calculates the shortest distance (v) between a
            % point and a defined plane
            % Source: https://de.mathworks.com/matlabcentral/fileexchange/
            % 62096-point-plane-distance
            
            % Plane definition: ax+by+cz+d = 0
            % Point definition: x, y, z
            % =============================================================            

            dist = (a*x+b*y+c*z+d) / sqrt(a^2+b^2+c^2);
            N = [a; b; c]/norm([a; b; c]);
            v = N.*dist;

        end
    
        function [PCloud_out] = cut_plane (e1,e2,e3,PCloud,side)
            % =============================================================
            % Function, which deletes all points from a point cloud, which
            % are located at one side of a defined cutting plane
            % --
            % INPUT
            % e1 - e3    - Vectors defining the cutting plane
            % PCloud     - Point cloud where points should be removed from 
            % side       - case distinction for different cuts
            % --
            % OUTPUT
            % PCloud_out - PCloud with removed points
            % =============================================================
            
            % Cross vectors for plane equation
            n = cross(e3-e2,e3-e1);
            n = n/norm(n);

            % Distance from plane to coordinate origin
            d = n'*e1;

            % pos. or neg. sign define on which side of the plane the point
            % is located
            sign = n'*PCloud'-d;

            p_sign = [PCloud';sign];
            p_sign = p_sign';

            % Delete points which are above the plane
            % Different cases for different geometries of the PSA
            if (side ==1)
                p_sign(find(p_sign(:,4)<0),:)=[];
            elseif (side ==2)
                p_sign(find((p_sign(:,4)<0)&(p_sign(:,3)<=5)),:)=[];
            elseif (side ==3)
                p_sign(find(((p_sign(:,4)<0))&(((p_sign(:,3)<=8)))),:)=[];
            elseif (side ==4)
                p_sign(find(((p_sign(:,4)>0))&(((p_sign(:,3)>=8)))),:)=[];
            else
                p_sign(find(p_sign(:,4)>0),:)=[];
            end

            PCloud_out = p_sign;
            PCloud_out(:,4) = [];

        end

        function [lineLength] = txt_output (idx,FRE,lineLength)
            % =============================================================
            % Function for user feedback in command window
            % =============================================================

            if (idx == 0)
                fprintf(...
                    '==================== A L P A C A ====================\n');
                pause(0.2)
            elseif (idx == 1)
                lineLength = fprintf(...
                    'Registration:             in progress...');
            elseif (idx == 2)
                fprintf(repmat('\b',1,lineLength))
                fprintf (...
                    'Registration:             successful (FRE = %.3f mm)\n',FRE)
                pause(0.2)
            elseif (idx == 3)
                lineLength = fprintf(...
                    'Calculating T-matrices:   in progress...');
            elseif (idx == 4)
                fprintf(repmat('\b',1,lineLength))
                fprintf (...
                    'Calculating T-matrices:   successful\n')
                pause(0.2)
            elseif (idx == 5)
                lineLength = fprintf (...
                    'Calculating PSA-geometry: in progress...\n');
            elseif (idx == 6)
                fprintf(repmat('\b',1,lineLength))
                fprintf (...
                    'Calculating PSA-geometry: successful\n')
                pause(0.2)
            elseif (idx == 7)
                lineLength = fprintf (...
                    'Saving PSA as STL-file:   in progress...\n');
            elseif (idx == 8)
                fprintf(repmat('\b',1,lineLength))
                fprintf (...
                    'Saving PSA as STL-file:   successful\n')
                pause(0.2)
                fprintf(...
                    '=====================================================\n');
            end


        end
    
    end
end
