# Supplementary material for: A method for accurate and reproducible specimen alignment for insertion tests of cochlear implant electrode arrays
Source: Int J Comput Assist Radiol Surg. 2023 May 19;19(9):1883–93. doi: 10.1007/s11548-023-02930-1 (PMC11582122; doi:10.1007/s11548-023-02930-1)
Supplement: Supplementary file 2 — Supplementary file2 (M 9 kb) [file 11548_2023_2930_MOESM2_ESM.m]

% =========================================================================
% ALPACA (ALignment test bench Positioning Adapter CAlculation)
% This program creates 3D-printable pose setting adapters for precise
% alignment of cochlea specimens within insertion test setups
% ---
% Hannover Medical School (MHH) - Department of Otorhinolaryngology
% CAS-Lab:  Computer-Assisted Surgery and Electrode Development
% Website:  www.vianna.de/ags/cas
% ---
% Author:   Jakob Cramer
% Contact:  cramer.jakob@mh-hannover.de
% Date:     March 2023
% 
%
% =========================================================================
% LICENSING / TERMS OF USE:
%
% This matlab-skript is a supplemental material to the journal article:
% 'A method for accurate and reproducible specimen alignment for insertion 
% tests of cochlear implant electrode arrays' from Cramer et al., which was
% published on the International Journal of Computer Assisted Radiology
% and Surgery.
%
% This program is free software: you can redistribute it and/or modify it
% under the terms of the GNU General Public License as published by the
% Free Software Foundation, either version 3 of the License, or (at your
% option) any later version.
% This program is distributed in the hope that it will be useful, but
% WITHOUT ANY WARRANTY; without even the implied warranty of
% MERCHANTABILITY or FITNESS FOR A PARTICULAR PURPOSE.  See the GNU General
% Public License for more details.
% You should have received a copy of the GNU General Public License along
% with this program.  If not, see <https://www.gnu.org/licenses/>.
% 
% Before using this script, please make yourself familiar with the
% corresponding paper. If you want to use this script, parts of the script
% or the whole workflow for your own research, please cite the
% corresponding, above mentioned paper.
%
%
% =========================================================================
% INSTRUCTION FOR USE:
%
% Important abbrevations in this script:
% PSA  - Pose setting adapter
% RSC  - Registration and specimen carrier
% CS   - Coordinate system
% CBCT - Cone beam computed tomography
%
% Note from the author: 
% As an extension compared to the algorithm described in the corresponding
% paper, this script contains an additional registration procedure to
% further simplify the use in other institutions. This whole workflow is
% described in the following 'Step-by-step' instruction. If you want to
% directly include the planning points within CS_RSC without additional
% registration procedure (as described in the corresponding paper), please
% follow the description at the end of the INPUT-Section.
%
% Step-by-step instruction:
% 01. Make sure that besides this main-script, the ALPACAfun.m is part of
%     the current folder path, since it contains all necessary functions
%     used in this script.
%
% 02. Determine the location (x,y,z) of the four registration markers of 
%     the RSC within the desired CS_RSC e.g. by measuring the positions
%     with a coordinate measurement machine or by using the exact positions
%     provided by the CAD-model (not as accurate).
%     --> Enter the coordinates of these points into the matrix 
%         'RegMarker.RSC' of the INPUT-Section
%
% 03. Determine the origin of CS_ITB in CS_BASE (i.e. the desired insertion 
%     point within the test setup), the normalized z-axis of CS_ITB (i.e.
%     the desired insertion trajectory within the test setup) and the
%     normalized x-axis of CS_ITB (i.e. the desired curling direction of
%     the cochlea lumen within the test setup). This can be don e.g. by
%     measuring the positions with a coordinate measurement machine or by
%     using the exact positions provided by the CAD-model of the test setup
%     (not as accurate).
%     --> Enter these coordinates into the matrix 'Test_setup_calibration'
%         of the INPUT-Section
%
% 04. Acquire a CBCT-Scan of a cochlear specimen on top of the RSC.
%
% 05. Determine the location (x,y,z) of the center points of the
%     registration markers in the scan data. This can be done by using 
%     additional software e.g. 3D-Slicer (https://www.slicer.org/).
%     --> Enter the coordinates of these points into the matrix 
%         'RegMarker.Scan' of the INPUT-Section. To ensure a good
%         registration process, make sure to provide the coordinates in the
%         same order as 'RegMarker.RSC' (e.g. RegMarker.RSC(1) is the same
%         marker as RegMarker.Scan(1)).
%
% 06. Set the three planning points (P1: location of round window, P2: 
%     insertion direction, P3: curling direction of cochlea lumen) in the
%     scan data e.g. using 3D-Slicer.
%     --> Enter the coordinates of these planning points into the matrix 
%         'Trajectory.Scan' of the INPUT-Section. Please note the correct
%         order of the points P1-P3 within the matrix.
%
% 07. After editing and checking the File-Settings (e.g. STL-name of PSA,
%     saving path for STL-file) run the script and get ready for the
%     ALPACALYPSE!
%
% ---
% Copyright (c) 2023, Jakob Cramer (Hannover Medical School)
% This program comes with ABSOLUTELY NO WARRANTY
% NOT FOR CLINICAL USE
% =========================================================================
clear; clc; close all;

%% FILE SETTINGS ==========================================================

FileSet.STL_name      = 'PSA.stl'; % Name of STL-File
FileSet.STL_save_path = pwd;       % STL saving path
FileSet.STL_overwrite = true;      % Overwrite STL-files with same name
FileSet.PSA_plot      = true;      % Show PSA as plot


%% INPUT ==================================================================

% Location of registration markers as measured with a coordinate
% measurement machine or as given from the CAD-data (not as accurate).
RegistrationMarker.RSC = ...
    [-18.257   -0.072  14.771   % Reg.Marker 1 (x y z)
       0.065   22.702  10.438   % Reg.Marker 2 (x y z)
      22.946   -0.073  10.090   % Reg.Marker 3 (x y z)
       0.310  -22.629  10.277]; % Reg.Marker 4 (x y z)


% Location of the origin of CS_ITB in CS_BASE and the normalized x- and
% z-axes as measured with a coordinate measurement machine or as given from
% the CAD-data (not as accurate).
Test_setup_calibration = ...
    [  0.870    1.352  47.779;  % Origin CS_ITB: set insertion point (x y z)
       0.999    0.014  -0.000;  % Z-axis CS_ITB (normalized) (x y z)
       0.001   -0.010   0.999]; % X-axis CS_ITB (normalized) (x y z)


% Location of registration markers as measured in initial CBCT-scan data. 
RegistrationMarker.Scan = ...
    [152.210  119.247  74.147   % Reg.Marker 1 (x y z)
	 173.916  123.150  54.573   % Reg.Marker 2 (x y z)
	 150.154  121.798  32.912   % Reg.Marker 3 (x y z)
	 128.778  122.259  56.527]; % Reg.Marker 4 (x y z)


% Location of planning points as measured in initial CBCT-scan data
Trajectory.Scan = ...
    [150.428  109.176  58.366   % P1: location of round window (x y z)
     150.930  113.013  57.825   % P2: insertion direction (x y z)
     149.315  113.339  53.788]; % P3: curling direction of cochlea lumen (x y z)


% ---
% If you want to directly include the planning points within CS_RSC without
% additional registration procedure (as described in the corresponding
% paper), put the values here and comment out the lines containing
% Trajectory.Scan and RegMarker.Scan
%
% Trajectory.RSC = [        % P1: location of round window (x y z)
%                           % P2: insertion direction (x y z)
%                       ];  % P3: curling direction of cochlea lumen (x y z)


%% CALCULATIONS ===========================================================

% Registration to convert trajectory points from initial Scan-CS to CS_RSC
[Trajectory.RSC,FRE] = ALPACAfun.convert_to_CS_RSC (RegistrationMarker, Trajectory);

% Calculation of all necessary transformation matrices (T)
[T] = ALPACAfun.get_transformation_matrices...
                                      (Trajectory, Test_setup_calibration);

% Generation of a 3D-model of the PSA
[PSA_model] = ALPACAfun.get_PSA_model (T, FileSet);

% Saving 3D-model of the PSA as a 3D-printable STL-file
ALPACAfun.savePSA2STL(FileSet, PSA_model)
