# Supplementary material for: A method for accurate and reproducible specimen alignment for insertion tests of cochlear implant electrode arrays
Source: Int J Comput Assist Radiol Surg. 2023 May 19;19(9):1883–93. doi: 10.1007/s11548-023-02930-1 (PMC11582122; doi:10.1007/s11548-023-02930-1)
Supplement: Supplementary file 3 — Supplementary file3 (STP 374 kb) [file 11548_2023_2930_MOESM3_ESM.stp]

ISO-10303-21;
HEADER;
/* Generated by software containing ST-Developer
 * from STEP Tools, Inc. (www.steptools.com) 
 */

FILE_DESCRIPTION(
/* description */ (''),
/* implementation_level */ '2;1');

FILE_NAME(
/* name */ 'Connection_Component_asm.stp',
/* time_stamp */ '2023-03-31T10:35:31+02:00',
/* author */ ('cramerja'),
/* organization */ (''),
/* preprocessor_version */ 'ST-DEVELOPER v19.2',
/* originating_system */ 'Autodesk Inventor 2023',
/* authorisation */ '');

FILE_SCHEMA (('AUTOMOTIVE_DESIGN { 1 0 10303 214 3 1 1 }'));
ENDSEC;

DATA;
#10=MECHANICAL_DESIGN_GEOMETRIC_PRESENTATION_REPRESENTATION('',(#175,#176,
#177,#178,#179),#6061);
#11=ITEM_DEFINED_TRANSFORMATION($,$,#3001,#3215);
#12=ITEM_DEFINED_TRANSFORMATION($,$,#3065,#3216);
#13=ITEM_DEFINED_TRANSFORMATION($,$,#3162,#3217);
#14=ITEM_DEFINED_TRANSFORMATION($,$,#3194,#3218);
#15=(
REPRESENTATION_RELATIONSHIP($,$,#6081,#6080)
REPRESENTATION_RELATIONSHIP_WITH_TRANSFORMATION(#11)
SHAPE_REPRESENTATION_RELATIONSHIP()
);
#16=(
REPRESENTATION_RELATIONSHIP($,$,#6082,#6080)
REPRESENTATION_RELATIONSHIP_WITH_TRANSFORMATION(#12)
SHAPE_REPRESENTATION_RELATIONSHIP()
);
#17=(
REPRESENTATION_RELATIONSHIP($,$,#6083,#6080)
REPRESENTATION_RELATIONSHIP_WITH_TRANSFORMATION(#13)
SHAPE_REPRESENTATION_RELATIONSHIP()
);
#18=(
REPRESENTATION_RELATIONSHIP($,$,#6084,#6080)
REPRESENTATION_RELATIONSHIP_WITH_TRANSFORMATION(#14)
SHAPE_REPRESENTATION_RELATIONSHIP()
);
#19=CONTEXT_DEPENDENT_SHAPE_REPRESENTATION(#15,#6076);
#20=CONTEXT_DEPENDENT_SHAPE_REPRESENTATION(#16,#6077);
#21=CONTEXT_DEPENDENT_SHAPE_REPRESENTATION(#17,#6078);
#22=CONTEXT_DEPENDENT_SHAPE_REPRESENTATION(#18,#6079);
#23=NEXT_ASSEMBLY_USAGE_OCCURRENCE('Connection_Component:1',
'Connection_Component:1','Connection_Component:1',#6086,#6087,
'Connection_Component:1');
#24=NEXT_ASSEMBLY_USAGE_OCCURRENCE('WingNut:1','WingNut:1','WingNut:1',
#6086,#6088,'WingNut:1');
#25=NEXT_ASSEMBLY_USAGE_OCCURRENCE('ISO 4017 M3 x 10:1',
'ISO 4017 M3 x 10:1','ISO 4017 M3 x 10:1',#6086,#6089,
'ISO 4017 M3 x 10:1');
#26=NEXT_ASSEMBLY_USAGE_OCCURRENCE('ISO 4035 M3:1','ISO 4035 M3:1',
'ISO 4035 M3:1',#6086,#6090,'ISO 4035 M3:1');
#27=(
BOUNDED_CURVE()
B_SPLINE_CURVE(2,(#4444,#4445,#4446),.UNSPECIFIED.,.F.,.F.)
B_SPLINE_CURVE_WITH_KNOTS((3,3),(0.15164598881697,0.185466276427127),
 .UNSPECIFIED.)
CURVE()
GEOMETRIC_REPRESENTATION_ITEM()
RATIONAL_B_SPLINE_CURVE((1.07599581257378,1.08327046755961,1.0900100105656))
REPRESENTATION_ITEM('')
);
#28=(
BOUNDED_CURVE()
B_SPLINE_CURVE(2,(#4447,#4448,#4449),.UNSPECIFIED.,.F.,.F.)
B_SPLINE_CURVE_WITH_KNOTS((3,3),(0.23324840510403,0.501072213943973),
 .UNSPECIFIED.)
CURVE()
GEOMETRIC_REPRESENTATION_ITEM()
RATIONAL_B_SPLINE_CURVE((1.0185096783389,1.02050506572231,1.00267886180987))
REPRESENTATION_ITEM('')
);
#29=(
BOUNDED_CURVE()
B_SPLINE_CURVE(2,(#4492,#4493,#4494),.UNSPECIFIED.,.F.,.F.)
B_SPLINE_CURVE_WITH_KNOTS((3,3),(0.0193468309786964,0.287170639818641),
 .UNSPECIFIED.)
CURVE()
GEOMETRIC_REPRESENTATION_ITEM()
RATIONAL_B_SPLINE_CURVE((1.00267886180987,1.02050506572236,1.01850967833895))
REPRESENTATION_ITEM('')
);
#30=(
BOUNDED_CURVE()
B_SPLINE_CURVE(2,(#4496,#4497,#4498),.UNSPECIFIED.,.F.,.F.)
B_SPLINE_CURVE_WITH_KNOTS((3,3),(0.952417536608244,0.985015792216667),
 .UNSPECIFIED.)
CURVE()
GEOMETRIC_REPRESENTATION_ITEM()
RATIONAL_B_SPLINE_CURVE((1.06130977084593,1.05474768171467,1.04766457023757))
REPRESENTATION_ITEM('')
);
#31=(
BOUNDED_CURVE()
B_SPLINE_CURVE(2,(#5869,#5870,#5871),.UNSPECIFIED.,.F.,.F.)
B_SPLINE_CURVE_WITH_KNOTS((3,3),(0.161070172663189,0.322140345326378),
 .UNSPECIFIED.)
CURVE()
GEOMETRIC_REPRESENTATION_ITEM()
RATIONAL_B_SPLINE_CURVE((1.,1.03795484930205,1.))
REPRESENTATION_ITEM('')
);
#32=(
BOUNDED_CURVE()
B_SPLINE_CURVE(2,(#5874,#5875,#5876),.UNSPECIFIED.,.F.,.F.)
B_SPLINE_CURVE_WITH_KNOTS((3,3),(0.,0.161070172663189),.UNSPECIFIED.)
CURVE()
GEOMETRIC_REPRESENTATION_ITEM()
RATIONAL_B_SPLINE_CURVE((1.,1.03795484930203,1.))
REPRESENTATION_ITEM('')
);
#33=(
BOUNDED_CURVE()
B_SPLINE_CURVE(2,(#5880,#5881,#5882),.UNSPECIFIED.,.F.,.F.)
B_SPLINE_CURVE_WITH_KNOTS((3,3),(0.,0.161070172663189),.UNSPECIFIED.)
CURVE()
GEOMETRIC_REPRESENTATION_ITEM()
RATIONAL_B_SPLINE_CURVE((1.,1.03795484930205,1.))
REPRESENTATION_ITEM('')
);
#34=(
BOUNDED_CURVE()
B_SPLINE_CURVE(2,(#5883,#5884,#5885),.UNSPECIFIED.,.F.,.F.)
B_SPLINE_CURVE_WITH_KNOTS((3,3),(0.161070172663189,0.322140345326378),
 .UNSPECIFIED.)
CURVE()
GEOMETRIC_REPRESENTATION_ITEM()
RATIONAL_B_SPLINE_CURVE((1.,1.03795484930206,1.))
REPRESENTATION_ITEM('')
);
#35=(
BOUNDED_CURVE()
B_SPLINE_CURVE(2,(#5890,#5891,#5892),.UNSPECIFIED.,.F.,.F.)
B_SPLINE_CURVE_WITH_KNOTS((3,3),(0.161070172663189,0.322140345326378),
 .UNSPECIFIED.)
CURVE()
GEOMETRIC_REPRESENTATION_ITEM()
RATIONAL_B_SPLINE_CURVE((1.,1.03795484930203,1.))
REPRESENTATION_ITEM('')
);
#36=(
BOUNDED_CURVE()
B_SPLINE_CURVE(2,(#5894,#5895,#5896),.UNSPECIFIED.,.F.,.F.)
B_SPLINE_CURVE_WITH_KNOTS((3,3),(0.,0.161070172663189),.UNSPECIFIED.)
CURVE()
GEOMETRIC_REPRESENTATION_ITEM()
RATIONAL_B_SPLINE_CURVE((1.,1.03795484930204,1.))
REPRESENTATION_ITEM('')
);
#37=(
BOUNDED_CURVE()
B_SPLINE_CURVE(2,(#5900,#5901,#5902),.UNSPECIFIED.,.F.,.F.)
B_SPLINE_CURVE_WITH_KNOTS((3,3),(0.,0.161070172663189),.UNSPECIFIED.)
CURVE()
GEOMETRIC_REPRESENTATION_ITEM()
RATIONAL_B_SPLINE_CURVE((1.,1.03795484930204,1.))
REPRESENTATION_ITEM('')
);
#38=(
BOUNDED_CURVE()
B_SPLINE_CURVE(2,(#5903,#5904,#5905),.UNSPECIFIED.,.F.,.F.)
B_SPLINE_CURVE_WITH_KNOTS((3,3),(0.161070172663189,0.322140345326378),
 .UNSPECIFIED.)
CURVE()
GEOMETRIC_REPRESENTATION_ITEM()
RATIONAL_B_SPLINE_CURVE((1.,1.03795484930204,1.))
REPRESENTATION_ITEM('')
);
#39=(
BOUNDED_CURVE()
B_SPLINE_CURVE(2,(#5910,#5911,#5912),.UNSPECIFIED.,.F.,.F.)
B_SPLINE_CURVE_WITH_KNOTS((3,3),(0.161070172663189,0.322140345326378),
 .UNSPECIFIED.)
CURVE()
GEOMETRIC_REPRESENTATION_ITEM()
RATIONAL_B_SPLINE_CURVE((1.,1.03795484930205,1.))
REPRESENTATION_ITEM('')
);
#40=(
BOUNDED_CURVE()
B_SPLINE_CURVE(2,(#5914,#5915,#5916),.UNSPECIFIED.,.F.,.F.)
B_SPLINE_CURVE_WITH_KNOTS((3,3),(0.,0.161070172663189),.UNSPECIFIED.)
CURVE()
GEOMETRIC_REPRESENTATION_ITEM()
RATIONAL_B_SPLINE_CURVE((1.,1.03795484930204,1.))
REPRESENTATION_ITEM('')
);
#41=(
BOUNDED_CURVE()
B_SPLINE_CURVE(2,(#5919,#5920,#5921),.UNSPECIFIED.,.F.,.F.)
B_SPLINE_CURVE_WITH_KNOTS((3,3),(0.,0.161070172663189),.UNSPECIFIED.)
CURVE()
GEOMETRIC_REPRESENTATION_ITEM()
RATIONAL_B_SPLINE_CURVE((1.,1.03795484930205,1.))
REPRESENTATION_ITEM('')
);
#42=(
BOUNDED_CURVE()
B_SPLINE_CURVE(2,(#5922,#5923,#5924),.UNSPECIFIED.,.F.,.F.)
B_SPLINE_CURVE_WITH_KNOTS((3,3),(0.161070172663189,0.322140345326378),
 .UNSPECIFIED.)
CURVE()
GEOMETRIC_REPRESENTATION_ITEM()
RATIONAL_B_SPLINE_CURVE((1.,1.03795484930202,1.))
REPRESENTATION_ITEM('')
);
#43=(
BOUNDED_CURVE()
B_SPLINE_CURVE(2,(#5985,#5986,#5987),.UNSPECIFIED.,.F.,.F.)
B_SPLINE_CURVE_WITH_KNOTS((3,3),(0.,0.321319937971427),.UNSPECIFIED.)
CURVE()
GEOMETRIC_REPRESENTATION_ITEM()
RATIONAL_B_SPLINE_CURVE((1.,1.15470053837925,1.))
REPRESENTATION_ITEM('')
);
#44=(
BOUNDED_CURVE()
B_SPLINE_CURVE(2,(#5989,#5990,#5991),.UNSPECIFIED.,.F.,.F.)
B_SPLINE_CURVE_WITH_KNOTS((3,3),(0.,0.321319937971428),.UNSPECIFIED.)
CURVE()
GEOMETRIC_REPRESENTATION_ITEM()
RATIONAL_B_SPLINE_CURVE((1.,1.15470053837925,1.))
REPRESENTATION_ITEM('')
);
#45=(
BOUNDED_CURVE()
B_SPLINE_CURVE(2,(#5993,#5994,#5995),.UNSPECIFIED.,.F.,.F.)
B_SPLINE_CURVE_WITH_KNOTS((3,3),(0.,0.321319937971427),.UNSPECIFIED.)
CURVE()
GEOMETRIC_REPRESENTATION_ITEM()
RATIONAL_B_SPLINE_CURVE((1.,1.15470053837925,1.))
REPRESENTATION_ITEM('')
);
#46=(
BOUNDED_CURVE()
B_SPLINE_CURVE(2,(#5997,#5998,#5999),.UNSPECIFIED.,.F.,.F.)
B_SPLINE_CURVE_WITH_KNOTS((3,3),(0.,0.321319937971427),.UNSPECIFIED.)
CURVE()
GEOMETRIC_REPRESENTATION_ITEM()
RATIONAL_B_SPLINE_CURVE((1.,1.15470053837925,1.))
REPRESENTATION_ITEM('')
);
#47=(
BOUNDED_CURVE()
B_SPLINE_CURVE(2,(#6001,#6002,#6003),.UNSPECIFIED.,.F.,.F.)
B_SPLINE_CURVE_WITH_KNOTS((3,3),(0.,0.321319937971428),.UNSPECIFIED.)
CURVE()
GEOMETRIC_REPRESENTATION_ITEM()
RATIONAL_B_SPLINE_CURVE((1.,1.15470053837925,1.))
REPRESENTATION_ITEM('')
);
#48=(
BOUNDED_CURVE()
B_SPLINE_CURVE(2,(#6005,#6006,#6007),.UNSPECIFIED.,.F.,.F.)
B_SPLINE_CURVE_WITH_KNOTS((3,3),(0.,0.321319937971427),.UNSPECIFIED.)
CURVE()
GEOMETRIC_REPRESENTATION_ITEM()
RATIONAL_B_SPLINE_CURVE((1.,1.15470053837925,1.))
REPRESENTATION_ITEM('')
);
#49=(
BOUNDED_CURVE()
B_SPLINE_CURVE(2,(#6012,#6013,#6014),.UNSPECIFIED.,.F.,.F.)
B_SPLINE_CURVE_WITH_KNOTS((3,3),(0.,0.321319937971428),.UNSPECIFIED.)
CURVE()
GEOMETRIC_REPRESENTATION_ITEM()
RATIONAL_B_SPLINE_CURVE((1.,1.15470053837925,1.))
REPRESENTATION_ITEM('')
);
#50=(
BOUNDED_CURVE()
B_SPLINE_CURVE(2,(#6016,#6017,#6018),.UNSPECIFIED.,.F.,.F.)
B_SPLINE_CURVE_WITH_KNOTS((3,3),(0.,0.321319937971427),.UNSPECIFIED.)
CURVE()
GEOMETRIC_REPRESENTATION_ITEM()
RATIONAL_B_SPLINE_CURVE((1.,1.15470053837925,1.))
REPRESENTATION_ITEM('')
);
#51=(
BOUNDED_CURVE()
B_SPLINE_CURVE(2,(#6020,#6021,#6022),.UNSPECIFIED.,.F.,.F.)
B_SPLINE_CURVE_WITH_KNOTS((3,3),(0.,0.321319937971427),.UNSPECIFIED.)
CURVE()
GEOMETRIC_REPRESENTATION_ITEM()
RATIONAL_B_SPLINE_CURVE((1.,1.15470053837925,1.))
REPRESENTATION_ITEM('')
);
#52=(
BOUNDED_CURVE()
B_SPLINE_CURVE(2,(#6024,#6025,#6026),.UNSPECIFIED.,.F.,.F.)
B_SPLINE_CURVE_WITH_KNOTS((3,3),(0.,0.321319937971428),.UNSPECIFIED.)
CURVE()
GEOMETRIC_REPRESENTATION_ITEM()
RATIONAL_B_SPLINE_CURVE((1.,1.15470053837925,1.))
REPRESENTATION_ITEM('')
);
#53=(
BOUNDED_CURVE()
B_SPLINE_CURVE(2,(#6028,#6029,#6030),.UNSPECIFIED.,.F.,.F.)
B_SPLINE_CURVE_WITH_KNOTS((3,3),(0.,0.321319937971428),.UNSPECIFIED.)
CURVE()
GEOMETRIC_REPRESENTATION_ITEM()
RATIONAL_B_SPLINE_CURVE((1.,1.15470053837925,1.))
REPRESENTATION_ITEM('')
);
#54=(
BOUNDED_CURVE()
B_SPLINE_CURVE(2,(#6031,#6032,#6033),.UNSPECIFIED.,.F.,.F.)
B_SPLINE_CURVE_WITH_KNOTS((3,3),(0.,0.321319937971428),.UNSPECIFIED.)
CURVE()
GEOMETRIC_REPRESENTATION_ITEM()
RATIONAL_B_SPLINE_CURVE((1.,1.15470053837925,1.))
REPRESENTATION_ITEM('')
);
#55=CONICAL_SURFACE('',#3089,6.44868329805052,0.785398163397448);
#56=CONICAL_SURFACE('',#3091,6.44868329805052,0.785398163397449);
#57=CONICAL_SURFACE('',#3118,5.44868329805051,0.785398163397449);
#58=CONICAL_SURFACE('',#3163,1.3466375,0.785235177497167);
#59=CONICAL_SURFACE('',#3170,2.96271324027146,1.0471975511966);
#60=CONICAL_SURFACE('',#3172,2.96271324027146,1.0471975511966);
#61=CONICAL_SURFACE('',#3174,2.96271324027146,1.0471975511966);
#62=CONICAL_SURFACE('',#3176,2.96271324027146,1.0471975511966);
#63=CONICAL_SURFACE('',#3178,2.96271324027146,1.0471975511966);
#64=CONICAL_SURFACE('',#3180,2.96271324027146,1.0471975511966);
#65=CONICAL_SURFACE('',#3195,1.36481646934132,1.0471975511966);
#66=CONICAL_SURFACE('',#3203,1.36481646934132,1.0471975511966);
#67=CONICAL_SURFACE('',#3207,2.73771324027147,1.0471975511966);
#68=CONICAL_SURFACE('',#3208,2.73771324027147,1.0471975511966);
#69=TOROIDAL_SURFACE('',#3077,5.03446973567742,1.);
#70=TOROIDAL_SURFACE('',#3086,5.03446973567742,1.);
#71=TOROIDAL_SURFACE('',#3113,8.44868329805052,1.);
#72=TOROIDAL_SURFACE('',#3115,5.44868329805051,1.);
#73=TOROIDAL_SURFACE('',#3120,6.86289686042361,1.);
#74=TOROIDAL_SURFACE('',#3124,9.44868329805051,1.);
#75=B_SPLINE_SURFACE_WITH_KNOTS('',3,3,((#4255,#4256,#4257,#4258,#4259),
(#4260,#4261,#4262,#4263,#4264),(#4265,#4266,#4267,#4268,#4269),(#4270,
#4271,#4272,#4273,#4274),(#4275,#4276,#4277,#4278,#4279)),.UNSPECIFIED.,
 .F.,.F.,.F.,(4,1,4),(4,1,4),(0.,0.5,1.),(-3.63420886861194E-18,0.101079564125329,
0.235852316292434),.UNSPECIFIED.);
#76=B_SPLINE_SURFACE_WITH_KNOTS('',3,3,((#4511,#4512,#4513,#4514),(#4515,
#4516,#4517,#4518),(#4519,#4520,#4521,#4522),(#4523,#4524,#4525,#4526),
(#4527,#4528,#4529,#4530)),.UNSPECIFIED.,.F.,.F.,.F.,(4,1,4),(4,4),(0.,
0.5,1.),(0.,0.0393034187533711),.UNSPECIFIED.);
#77=B_SPLINE_SURFACE_WITH_KNOTS('',3,3,((#4542,#4543,#4544,#4545),(#4546,
#4547,#4548,#4549),(#4550,#4551,#4552,#4553),(#4554,#4555,#4556,#4557),
(#4558,#4559,#4560,#4561)),.UNSPECIFIED.,.F.,.F.,.F.,(4,1,4),(4,4),(0.,
0.5,1.),(0.,0.200379446523795),.UNSPECIFIED.);
#78=B_SPLINE_SURFACE_WITH_KNOTS('',3,3,((#4573,#4574,#4575,#4576),(#4577,
#4578,#4579,#4580),(#4581,#4582,#4583,#4584),(#4585,#4586,#4587,#4588),
(#4589,#4590,#4591,#4592)),.UNSPECIFIED.,.F.,.F.,.F.,(4,1,4),(4,4),(0.,
0.5,1.),(0.,0.0393580651918616),.UNSPECIFIED.);
#79=B_SPLINE_SURFACE_WITH_KNOTS('',3,3,((#4610,#4611,#4612,#4613,#4614,
#4615,#4616,#4617,#4618,#4619),(#4620,#4621,#4622,#4623,#4624,#4625,#4626,
#4627,#4628,#4629),(#4630,#4631,#4632,#4633,#4634,#4635,#4636,#4637,#4638,
#4639),(#4640,#4641,#4642,#4643,#4644,#4645,#4646,#4647,#4648,#4649),(#4650,
#4651,#4652,#4653,#4654,#4655,#4656,#4657,#4658,#4659)),.UNSPECIFIED.,.F.,
 .F.,.F.,(4,1,4),(4,1,1,1,1,1,1,4),(0.,0.5,1.),(0.,0.022454073876981,0.044908147753962,
0.067362221630943,0.089816295507924,0.112270369384905,0.134724443261886,
0.157178517138867),.UNSPECIFIED.);
#80=B_SPLINE_SURFACE_WITH_KNOTS('',3,3,((#4687,#4688,#4689,#4690,#4691),
(#4692,#4693,#4694,#4695,#4696),(#4697,#4698,#4699,#4700,#4701),(#4702,
#4703,#4704,#4705,#4706),(#4707,#4708,#4709,#4710,#4711)),.UNSPECIFIED.,
 .F.,.F.,.F.,(4,1,4),(4,1,4),(0.,0.5,1.),(0.0509787386047996,0.152058304161773,
0.286831058237737),.UNSPECIFIED.);
#81=B_SPLINE_SURFACE_WITH_KNOTS('',3,3,((#4723,#4724,#4725,#4726,#4727,
#4728,#4729,#4730,#4731,#4732),(#4733,#4734,#4735,#4736,#4737,#4738,#4739,
#4740,#4741,#4742),(#4743,#4744,#4745,#4746,#4747,#4748,#4749,#4750,#4751,
#4752),(#4753,#4754,#4755,#4756,#4757,#4758,#4759,#4760,#4761,#4762),(#4763,
#4764,#4765,#4766,#4767,#4768,#4769,#4770,#4771,#4772)),.UNSPECIFIED.,.F.,
 .F.,.F.,(4,1,4),(4,1,1,1,1,1,1,4),(0.,0.5,1.),(0.,0.0224540738904389,0.0449081477808777,
0.0673622216713166,0.0898162955617554,0.112270369452194,0.134724443342633,
0.157178517233072),.UNSPECIFIED.);
#82=B_SPLINE_SURFACE_WITH_KNOTS('',3,3,((#4789,#4790,#4791,#4792),(#4793,
#4794,#4795,#4796),(#4797,#4798,#4799,#4800),(#4801,#4802,#4803,#4804),
(#4805,#4806,#4807,#4808)),.UNSPECIFIED.,.F.,.F.,.F.,(4,1,4),(4,4),(0.,
0.5,1.),(4.92414339839779E-18,0.0393580653865419),.UNSPECIFIED.);
#83=B_SPLINE_SURFACE_WITH_KNOTS('',3,3,((#4815,#4816,#4817,#4818),(#4819,
#4820,#4821,#4822),(#4823,#4824,#4825,#4826),(#4827,#4828,#4829,#4830),
(#4831,#4832,#4833,#4834)),.UNSPECIFIED.,.F.,.F.,.F.,(4,1,4),(4,4),(0.,
0.5,1.),(1.00998895296797E-15,0.200379446523843),.UNSPECIFIED.);
#84=B_SPLINE_SURFACE_WITH_KNOTS('',3,3,((#4841,#4842,#4843,#4844),(#4845,
#4846,#4847,#4848),(#4849,#4850,#4851,#4852),(#4853,#4854,#4855,#4856),
(#4857,#4858,#4859,#4860)),.UNSPECIFIED.,.F.,.F.,.F.,(4,1,4),(4,4),(0.,
0.5,1.),(2.95667893555973E-17,0.0393034189209426),.UNSPECIFIED.);
#85=B_SPLINE_SURFACE_WITH_KNOTS('',3,3,((#4884,#4885,#4886,#4887,#4888,
#4889),(#4890,#4891,#4892,#4893,#4894,#4895),(#4896,#4897,#4898,#4899,#4900,
#4901),(#4902,#4903,#4904,#4905,#4906,#4907)),.UNSPECIFIED.,.F.,.F.,.F.,
(4,4),(4,1,1,4),(0.,1.),(-0.417674754196603,-0.253711938113817,-0.144403394058627,
-0.0350948500034359),.UNSPECIFIED.);
#86=B_SPLINE_SURFACE_WITH_KNOTS('',3,3,((#4924,#4925,#4926,#4927),(#4928,
#4929,#4930,#4931),(#4932,#4933,#4934,#4935),(#4936,#4937,#4938,#4939)),
 .UNSPECIFIED.,.F.,.F.,.F.,(4,4),(4,4),(0.,1.),(-0.0350948500034369,-0.0343122065542606),
 .UNSPECIFIED.);
#87=B_SPLINE_SURFACE_WITH_KNOTS('',3,3,((#4964,#4965,#4966,#4967,#4968),
(#4969,#4970,#4971,#4972,#4973),(#4974,#4975,#4976,#4977,#4978),(#4979,
#4980,#4981,#4982,#4983)),.UNSPECIFIED.,.F.,.F.,.F.,(4,4),(4,1,4),(0.,1.),
(-0.476296147011518,-0.323083439658535,-0.118799829854558),
 .UNSPECIFIED.);
#88=B_SPLINE_SURFACE_WITH_KNOTS('',3,3,((#5003,#5004,#5005,#5006),(#5007,
#5008,#5009,#5010),(#5011,#5012,#5013,#5014),(#5015,#5016,#5017,#5018)),
 .UNSPECIFIED.,.F.,.F.,.F.,(4,4),(4,4),(0.,1.),(-0.122925609958641,-0.011347082782353),
 .UNSPECIFIED.);
#89=B_SPLINE_SURFACE_WITH_KNOTS('',3,3,((#5023,#5024,#5025,#5026),(#5027,
#5028,#5029,#5030),(#5031,#5032,#5033,#5034),(#5035,#5036,#5037,#5038)),
 .UNSPECIFIED.,.F.,.F.,.F.,(4,4),(4,4),(-4.21495323736039E-16,1.00000000000001),
(-0.00179626280407815,0.0703437733414098),.UNSPECIFIED.);
#90=B_SPLINE_SURFACE_WITH_KNOTS('',3,3,((#5061,#5062,#5063,#5064,#5065,
#5066,#5067,#5068,#5069,#5070),(#5071,#5072,#5073,#5074,#5075,#5076,#5077,
#5078,#5079,#5080),(#5081,#5082,#5083,#5084,#5085,#5086,#5087,#5088,#5089,
#5090),(#5091,#5092,#5093,#5094,#5095,#5096,#5097,#5098,#5099,#5100)),
 .UNSPECIFIED.,.F.,.F.,.F.,(4,4),(4,1,1,1,1,1,1,4),(0.0420787409840712,
0.316227766016838),(0.,0.315015072076608,0.945045216229824,1.89009043245965,
2.83513564868947,3.7801808649193,4.41021100907251,4.72522608114912),
 .UNSPECIFIED.);
#91=B_SPLINE_SURFACE_WITH_KNOTS('',3,3,((#5330,#5331,#5332,#5333,#5334,
#5335,#5336,#5337),(#5338,#5339,#5340,#5341,#5342,#5343,#5344,#5345),(#5346,
#5347,#5348,#5349,#5350,#5351,#5352,#5353),(#5354,#5355,#5356,#5357,#5358,
#5359,#5360,#5361)),.UNSPECIFIED.,.F.,.F.,.F.,(4,4),(4,1,1,1,1,4),(0.,0.1),
(0.,0.837026178218487,1.67405235643697,2.51107853465546,3.34810471287395,
4.18513089109244),.UNSPECIFIED.);
#92=B_SPLINE_SURFACE_WITH_KNOTS('',3,3,((#5362,#5363,#5364,#5365),(#5366,
#5367,#5368,#5369),(#5370,#5371,#5372,#5373),(#5374,#5375,#5376,#5377)),
 .UNSPECIFIED.,.F.,.F.,.F.,(4,4),(4,4),(-3.03132655820445E-16,1.42702814891841),
(4.28350876419958E-5,0.318312069020828),.UNSPECIFIED.);
#93=B_SPLINE_SURFACE_WITH_KNOTS('',3,3,((#5390,#5391,#5392,#5393,#5394,
#5395,#5396,#5397,#5398,#5399),(#5400,#5401,#5402,#5403,#5404,#5405,#5406,
#5407,#5408,#5409),(#5410,#5411,#5412,#5413,#5414,#5415,#5416,#5417,#5418,
#5419),(#5420,#5421,#5422,#5423,#5424,#5425,#5426,#5427,#5428,#5429)),
 .UNSPECIFIED.,.F.,.F.,.F.,(4,4),(4,1,1,1,1,1,1,4),(0.00335872349318254,
0.275514567781689),(0.,0.90089051788883,1.80178103577766,2.70267155366649,
3.60356207155532,4.50445258944415,5.40534310733298,6.30623362522181),
 .UNSPECIFIED.);
#94=B_SPLINE_SURFACE_WITH_KNOTS('',3,1,((#5541,#5542),(#5543,#5544),(#5545,
#5546),(#5547,#5548),(#5549,#5550),(#5551,#5552),(#5553,#5554),(#5555,#5556),
(#5557,#5558),(#5559,#5560),(#5561,#5562),(#5563,#5564),(#5565,#5566),(#5567,
#5568),(#5569,#5570),(#5571,#5572),(#5573,#5574),(#5575,#5576),(#5577,#5578)),
 .UNSPECIFIED.,.T.,.F.,.F.,(4,3,3,3,3,3,4),(2,2),(-6.28318530717952,-5.16961894891922,
-4.05605259065892,-2.94248623239862,-1.82891987413832,-0.715353515878022,
0.),(0.,0.58141365860191),.UNSPECIFIED.);
#95=B_SPLINE_SURFACE_WITH_KNOTS('',3,1,((#5596,#5597),(#5598,#5599),(#5600,
#5601),(#5602,#5603),(#5604,#5605),(#5606,#5607),(#5608,#5609),(#5610,#5611),
(#5612,#5613),(#5614,#5615),(#5616,#5617),(#5618,#5619),(#5620,#5621),(#5622,
#5623),(#5624,#5625),(#5626,#5627),(#5628,#5629),(#5630,#5631),(#5632,#5633)),
 .UNSPECIFIED.,.T.,.F.,.F.,(4,3,3,3,3,3,4),(2,2),(-6.28318530717952,-5.16961894891922,
-4.05605259065892,-2.94248623239862,-1.82891987413832,-0.715353515878022,
0.),(0.,0.58141365860191),.UNSPECIFIED.);
#96=B_SPLINE_SURFACE_WITH_KNOTS('',3,1,((#5645,#5646),(#5647,#5648),(#5649,
#5650),(#5651,#5652),(#5653,#5654),(#5655,#5656),(#5657,#5658),(#5659,#5660),
(#5661,#5662),(#5663,#5664),(#5665,#5666),(#5667,#5668),(#5669,#5670),(#5671,
#5672),(#5673,#5674),(#5675,#5676),(#5677,#5678),(#5679,#5680),(#5681,#5682)),
 .UNSPECIFIED.,.T.,.F.,.F.,(4,3,3,3,3,3,4),(2,2),(-6.28318530717952,-5.16961894891922,
-4.05605259065892,-2.94248623239862,-1.82891987413832,-0.715353515878022,
0.),(0.,0.58141365860191),.UNSPECIFIED.);
#97=B_SPLINE_SURFACE_WITH_KNOTS('',3,1,((#5719,#5720),(#5721,#5722),(#5723,
#5724),(#5725,#5726),(#5727,#5728),(#5729,#5730),(#5731,#5732),(#5733,#5734),
(#5735,#5736),(#5737,#5738),(#5739,#5740),(#5741,#5742),(#5743,#5744),(#5745,
#5746),(#5747,#5748),(#5749,#5750),(#5751,#5752),(#5753,#5754),(#5755,#5756)),
 .UNSPECIFIED.,.T.,.F.,.F.,(4,3,3,3,3,3,4),(2,2),(-6.28318530717952,-5.16961894891922,
-4.05605259065892,-2.94248623239862,-1.82891987413832,-0.715353515878022,
0.),(0.,0.58141365860191),.UNSPECIFIED.);
#98=B_SPLINE_SURFACE_WITH_KNOTS('',3,1,((#5763,#5764),(#5765,#5766),(#5767,
#5768),(#5769,#5770),(#5771,#5772),(#5773,#5774),(#5775,#5776),(#5777,#5778),
(#5779,#5780),(#5781,#5782),(#5783,#5784),(#5785,#5786),(#5787,#5788),(#5789,
#5790),(#5791,#5792),(#5793,#5794),(#5795,#5796),(#5797,#5798),(#5799,#5800)),
 .UNSPECIFIED.,.T.,.F.,.F.,(4,3,3,3,3,3,4),(2,2),(-6.28318530717952,-5.16961894891922,
-4.05605259065892,-2.94248623239862,-1.82891987413832,-0.715353515878022,
0.),(0.,0.58141365860191),.UNSPECIFIED.);
#99=B_SPLINE_SURFACE_WITH_KNOTS('',3,1,((#5807,#5808),(#5809,#5810),(#5811,
#5812),(#5813,#5814),(#5815,#5816),(#5817,#5818),(#5819,#5820),(#5821,#5822),
(#5823,#5824),(#5825,#5826),(#5827,#5828),(#5829,#5830),(#5831,#5832),(#5833,
#5834),(#5835,#5836),(#5837,#5838),(#5839,#5840),(#5841,#5842),(#5843,#5844)),
 .UNSPECIFIED.,.T.,.F.,.F.,(4,3,3,3,3,3,4),(2,2),(-6.28318530717952,-5.16961894891922,
-4.05605259065892,-2.94248623239862,-1.82891987413832,-0.715353515878022,
0.),(0.,0.58141365860191),.UNSPECIFIED.);
#100=B_SPLINE_CURVE_WITH_KNOTS('',3,(#4242,#4243,#4244,#4245,#4246,#4247,
#4248,#4249,#4250,#4251,#4252,#4253),.UNSPECIFIED.,.F.,.F.,(4,2,2,2,2,4),
(-0.0958387248291631,-0.0850306957305405,-0.0742226666319178,-0.0526066084346726,
-0.0263033042173363,0.),.UNSPECIFIED.);
#101=B_SPLINE_CURVE_WITH_KNOTS('',3,(#4281,#4282,#4283,#4284,#4285),
 .UNSPECIFIED.,.F.,.F.,(4,1,4),(-0.235852316292434,-0.101079564125329,3.63420886861194E-18),
 .UNSPECIFIED.);
#102=B_SPLINE_CURVE_WITH_KNOTS('',3,(#4288,#4289,#4290,#4291,#4292),
 .UNSPECIFIED.,.F.,.F.,(4,1,4),(-3.63420886861194E-18,0.101079564125329,
0.235852316292434),.UNSPECIFIED.);
#103=B_SPLINE_CURVE_WITH_KNOTS('',3,(#4299,#4300,#4301,#4302),
 .UNSPECIFIED.,.F.,.F.,(4,4),(0.,0.0029690128181462),.UNSPECIFIED.);
#104=B_SPLINE_CURVE_WITH_KNOTS('',3,(#4304,#4305,#4306,#4307,#4308,#4309,
#4310,#4311),.UNSPECIFIED.,.F.,.F.,(4,1,1,1,1,4),(0.0293138367972477,0.837026178218487,
1.67405235643697,2.51107853465546,3.34810471287395,4.07746625747789),
 .UNSPECIFIED.);
#105=B_SPLINE_CURVE_WITH_KNOTS('',3,(#4323,#4324,#4325,#4326,#4327,#4328,
#4329,#4330,#4331,#4332,#4333,#4334),.UNSPECIFIED.,.F.,.F.,(4,2,2,2,2,4),
(0.,0.0263033042173363,0.0526066084346726,0.0742226666319177,0.0850306957305403,
0.0958387248291628),.UNSPECIFIED.);
#106=B_SPLINE_CURVE_WITH_KNOTS('',3,(#4346,#4347,#4348,#4349),
 .UNSPECIFIED.,.F.,.F.,(4,4),(2.95667893555973E-17,0.0393034189209426),
 .UNSPECIFIED.);
#107=B_SPLINE_CURVE_WITH_KNOTS('',3,(#4351,#4352,#4353,#4354),
 .UNSPECIFIED.,.F.,.F.,(4,4),(1.00998895296797E-15,0.200379446523843),
 .UNSPECIFIED.);
#108=B_SPLINE_CURVE_WITH_KNOTS('',3,(#4356,#4357,#4358,#4359),
 .UNSPECIFIED.,.F.,.F.,(4,4),(4.92414339839779E-18,0.0393580653865419),
 .UNSPECIFIED.);
#109=B_SPLINE_CURVE_WITH_KNOTS('',3,(#4363,#4364,#4365,#4366,#4367,#4368,
#4369,#4370,#4371,#4372),.UNSPECIFIED.,.F.,.F.,(4,1,1,1,1,1,1,4),(0.,0.0224540738904389,
0.0449081477808777,0.0673622216713166,0.0898162955617554,0.112270369452194,
0.134724443342633,0.157178517233072),.UNSPECIFIED.);
#110=B_SPLINE_CURVE_WITH_KNOTS('',3,(#4375,#4376,#4377,#4378,#4379),
 .UNSPECIFIED.,.F.,.F.,(4,1,4),(0.0509787386047996,0.152058304161773,0.286831058237737),
 .UNSPECIFIED.);
#111=B_SPLINE_CURVE_WITH_KNOTS('',3,(#4383,#4384,#4385,#4386,#4387,#4388,
#4389,#4390),.UNSPECIFIED.,.F.,.F.,(4,2,2,4),(1.55889083419335,1.56852435245376,
1.58445986199439,1.62520829346503),.UNSPECIFIED.);
#112=B_SPLINE_CURVE_WITH_KNOTS('',3,(#4394,#4395,#4396,#4397),
 .UNSPECIFIED.,.F.,.F.,(4,4),(0.0777554160477909,0.0930354289577788),
 .UNSPECIFIED.);
#113=B_SPLINE_CURVE_WITH_KNOTS('',3,(#4425,#4426,#4427,#4428,#4429,#4430,
#4431,#4432),.UNSPECIFIED.,.F.,.F.,(4,2,2,4),(0.383055558632813,0.423803990103451,
0.439739499644085,0.449373017904493),.UNSPECIFIED.);
#114=B_SPLINE_CURVE_WITH_KNOTS('',3,(#4435,#4436,#4437,#4438),
 .UNSPECIFIED.,.F.,.F.,(4,4),(-0.0930354289577789,-0.0777554160477909),
 .UNSPECIFIED.);
#115=B_SPLINE_CURVE_WITH_KNOTS('',3,(#4454,#4455,#4456,#4457,#4458,#4459),
 .UNSPECIFIED.,.F.,.F.,(4,2,4),(-0.102813130006752,-0.0318636134865445,
-0.0163582089148312),.UNSPECIFIED.);
#116=B_SPLINE_CURVE_WITH_KNOTS('',3,(#4461,#4462,#4463,#4464),
 .UNSPECIFIED.,.F.,.F.,(4,4),(0.169096462993041,0.208693263470196),
 .UNSPECIFIED.);
#117=B_SPLINE_CURVE_WITH_KNOTS('',3,(#4466,#4467,#4468,#4469),
 .UNSPECIFIED.,.F.,.F.,(4,4),(-0.0350948500034369,-0.0343122065542606),
 .UNSPECIFIED.);
#118=B_SPLINE_CURVE_WITH_KNOTS('',3,(#4471,#4472,#4473,#4474,#4475,#4476),
 .UNSPECIFIED.,.F.,.F.,(4,1,1,4),(-0.417674754196603,-0.253711938113817,
-0.144403394058627,-0.0350948500034359),.UNSPECIFIED.);
#119=B_SPLINE_CURVE_WITH_KNOTS('',3,(#4480,#4481,#4482,#4483,#4484),
 .UNSPECIFIED.,.F.,.F.,(4,1,4),(-0.476296147011518,-0.323083439658535,-0.118799829854558),
 .UNSPECIFIED.);
#120=B_SPLINE_CURVE_WITH_KNOTS('',3,(#4486,#4487,#4488,#4489),
 .UNSPECIFIED.,.F.,.F.,(4,4),(-0.0983981125251432,-0.011347082782353),
 .UNSPECIFIED.);
#121=B_SPLINE_CURVE_WITH_KNOTS('',3,(#4501,#4502,#4503,#4504),
 .UNSPECIFIED.,.F.,.F.,(4,4),(-0.0365382737233063,0.),.UNSPECIFIED.);
#122=B_SPLINE_CURVE_WITH_KNOTS('',3,(#4534,#4535,#4536,#4537),
 .UNSPECIFIED.,.F.,.F.,(4,4),(-0.0393034187533711,0.),.UNSPECIFIED.);
#123=B_SPLINE_CURVE_WITH_KNOTS('',3,(#4538,#4539,#4540,#4541),
 .UNSPECIFIED.,.F.,.F.,(4,4),(0.,0.0393034187533711),.UNSPECIFIED.);
#124=B_SPLINE_CURVE_WITH_KNOTS('',3,(#4565,#4566,#4567,#4568),
 .UNSPECIFIED.,.F.,.F.,(4,4),(-0.200379446523795,0.),.UNSPECIFIED.);
#125=B_SPLINE_CURVE_WITH_KNOTS('',3,(#4569,#4570,#4571,#4572),
 .UNSPECIFIED.,.F.,.F.,(4,4),(0.,0.200379446523795),.UNSPECIFIED.);
#126=B_SPLINE_CURVE_WITH_KNOTS('',3,(#4596,#4597,#4598,#4599),
 .UNSPECIFIED.,.F.,.F.,(4,4),(-0.0393580651918616,0.),.UNSPECIFIED.);
#127=B_SPLINE_CURVE_WITH_KNOTS('',3,(#4600,#4601,#4602,#4603),
 .UNSPECIFIED.,.F.,.F.,(4,4),(0.,0.0393580651918616),.UNSPECIFIED.);
#128=B_SPLINE_CURVE_WITH_KNOTS('',3,(#4663,#4664,#4665,#4666,#4667,#4668,
#4669,#4670,#4671,#4672),.UNSPECIFIED.,.F.,.F.,(4,1,1,1,1,1,1,4),(-0.157178517138867,
-0.134724443261886,-0.112270369384905,-0.089816295507924,-0.067362221630943,
-0.044908147753962,-0.022454073876981,0.),.UNSPECIFIED.);
#129=B_SPLINE_CURVE_WITH_KNOTS('',3,(#4673,#4674,#4675,#4676,#4677,#4678,
#4679,#4680,#4681,#4682),.UNSPECIFIED.,.F.,.F.,(4,1,1,1,1,1,1,4),(0.,0.022454073876981,
0.044908147753962,0.067362221630943,0.089816295507924,0.112270369384905,
0.134724443261886,0.157178517138867),.UNSPECIFIED.);
#130=B_SPLINE_CURVE_WITH_KNOTS('',3,(#4714,#4715,#4716,#4717,#4718),
 .UNSPECIFIED.,.F.,.F.,(4,1,4),(-0.286831058237737,-0.152058304161773,-0.0509787386047996),
 .UNSPECIFIED.);
#131=B_SPLINE_CURVE_WITH_KNOTS('',3,(#4775,#4776,#4777,#4778,#4779,#4780,
#4781,#4782,#4783,#4784),.UNSPECIFIED.,.F.,.F.,(4,1,1,1,1,1,1,4),(-0.157178517233072,
-0.134724443342633,-0.112270369452194,-0.0898162955617554,-0.0673622216713166,
-0.0449081477808777,-0.0224540738904389,0.),.UNSPECIFIED.);
#132=B_SPLINE_CURVE_WITH_KNOTS('',3,(#4811,#4812,#4813,#4814),
 .UNSPECIFIED.,.F.,.F.,(4,4),(-0.0393580653865419,-4.92414339839779E-18),
 .UNSPECIFIED.);
#133=B_SPLINE_CURVE_WITH_KNOTS('',3,(#4837,#4838,#4839,#4840),
 .UNSPECIFIED.,.F.,.F.,(4,4),(-0.200379446523843,-1.00998895296797E-15),
 .UNSPECIFIED.);
#134=B_SPLINE_CURVE_WITH_KNOTS('',3,(#4863,#4864,#4865,#4866),
 .UNSPECIFIED.,.F.,.F.,(4,4),(-0.0393034189209426,-2.95667893555973E-17),
 .UNSPECIFIED.);
#135=B_SPLINE_CURVE_WITH_KNOTS('',3,(#4909,#4910,#4911,#4912,#4913,#4914,
#4915),.UNSPECIFIED.,.F.,.F.,(4,3,4),(0.,0.0242773691187091,0.0511486995258858),
 .UNSPECIFIED.);
#136=B_SPLINE_CURVE_WITH_KNOTS('',3,(#4918,#4919,#4920,#4921,#4922,#4923),
 .UNSPECIFIED.,.F.,.F.,(4,1,1,4),(0.0350948500034359,0.144403394058627,
0.253711938113817,0.380004221484346),.UNSPECIFIED.);
#137=B_SPLINE_CURVE_WITH_KNOTS('',3,(#4940,#4941,#4942,#4943),
 .UNSPECIFIED.,.F.,.F.,(4,4),(-0.0304941516782987,0.),.UNSPECIFIED.);
#138=B_SPLINE_CURVE_WITH_KNOTS('',3,(#4946,#4947,#4948,#4949),
 .UNSPECIFIED.,.F.,.F.,(4,4),(-0.021908276690434,-0.0186148273100671),
 .UNSPECIFIED.);
#139=B_SPLINE_CURVE_WITH_KNOTS('',3,(#4953,#4954,#4955,#4956),
 .UNSPECIFIED.,.F.,.F.,(4,4),(-0.29994674920196,-0.296640069512859),
 .UNSPECIFIED.);
#140=B_SPLINE_CURVE_WITH_KNOTS('',3,(#4957,#4958,#4959,#4960,#4961,#4962,
#4963),.UNSPECIFIED.,.F.,.F.,(4,3,4),(0.,0.0271729009109999,0.0519918275499903),
 .UNSPECIFIED.);
#141=B_SPLINE_CURVE_WITH_KNOTS('',3,(#4985,#4986,#4987,#4988,#4989),
 .UNSPECIFIED.,.F.,.F.,(4,1,4),(0.159807983776917,0.323083439658535,0.476296147011518),
 .UNSPECIFIED.);
#142=B_SPLINE_CURVE_WITH_KNOTS('',3,(#4993,#4994,#4995,#4996),
 .UNSPECIFIED.,.F.,.F.,(4,4),(-0.0258071343652383,0.),.UNSPECIFIED.);
#143=B_SPLINE_CURVE_WITH_KNOTS('',3,(#4999,#5000,#5001,#5002),
 .UNSPECIFIED.,.F.,.F.,(4,4),(-0.0678641542351364,-0.0570741891626872),
 .UNSPECIFIED.);
#144=B_SPLINE_CURVE_WITH_KNOTS('',3,(#5019,#5020,#5021,#5022),
 .UNSPECIFIED.,.F.,.F.,(4,4),(0.011347082782353,0.122925609958641),
 .UNSPECIFIED.);
#145=B_SPLINE_CURVE_WITH_KNOTS('',3,(#5040,#5041,#5042,#5043),
 .UNSPECIFIED.,.F.,.F.,(4,4),(-0.0703437733414098,0.00179626280407815),
 .UNSPECIFIED.);
#146=B_SPLINE_CURVE_WITH_KNOTS('',3,(#5046,#5047,#5048,#5049),
 .UNSPECIFIED.,.F.,.F.,(4,4),(-0.00179626280407815,0.00208430300379403),
 .UNSPECIFIED.);
#147=B_SPLINE_CURVE_WITH_KNOTS('',3,(#5057,#5058,#5059,#5060),
 .UNSPECIFIED.,.F.,.F.,(4,4),(-0.31443150321276,-0.141),.UNSPECIFIED.);
#148=B_SPLINE_CURVE_WITH_KNOTS('',3,(#5101,#5102,#5103,#5104,#5105,#5106,
#5107,#5108,#5109,#5110,#5111,#5112,#5113,#5114,#5115,#5116,#5117,#5118,
#5119,#5120,#5121,#5122,#5123,#5124,#5125,#5126,#5127,#5128,#5129,#5130,
#5131,#5132,#5133,#5134,#5135,#5136,#5137,#5138,#5139,#5140,#5141,#5142,
#5143,#5144,#5145,#5146,#5147,#5148,#5149,#5150,#5151,#5152,#5153,#5154,
#5155,#5156,#5157,#5158,#5159,#5160,#5161,#5162,#5163,#5164,#5165,#5166,
#5167,#5168,#5169,#5170,#5171,#5172,#5173,#5174,#5175,#5176,#5177,#5178,
#5179,#5180,#5181,#5182,#5183,#5184,#5185,#5186,#5187,#5188,#5189,#5190,
#5191,#5192,#5193,#5194,#5195,#5196,#5197,#5198,#5199,#5200,#5201,#5202,
#5203,#5204,#5205,#5206,#5207,#5208,#5209,#5210,#5211,#5212,#5213,#5214,
#5215,#5216,#5217,#5218,#5219,#5220,#5221,#5222,#5223,#5224,#5225,#5226,
#5227,#5228,#5229,#5230,#5231,#5232,#5233,#5234,#5235,#5236,#5237,#5238,
#5239,#5240,#5241,#5242,#5243,#5244,#5245,#5246,#5247,#5248,#5249,#5250,
#5251,#5252,#5253,#5254,#5255,#5256,#5257,#5258,#5259,#5260,#5261,#5262,
#5263,#5264,#5265,#5266,#5267,#5268,#5269,#5270,#5271,#5272,#5273,#5274,
#5275,#5276,#5277,#5278,#5279,#5280,#5281,#5282,#5283,#5284,#5285,#5286,
#5287,#5288,#5289,#5290,#5291,#5292,#5293,#5294,#5295,#5296,#5297,#5298,
#5299,#5300,#5301,#5302,#5303,#5304,#5305,#5306,#5307,#5308,#5309,#5310,
#5311,#5312,#5313,#5314,#5315,#5316,#5317,#5318,#5319,#5320),
 .UNSPECIFIED.,.F.,.F.,(4,3,3,3,3,3,3,3,3,3,3,3,3,3,3,3,3,3,3,3,3,3,3,3,
3,3,3,3,3,3,3,3,3,3,3,3,3,3,3,3,3,3,3,3,3,3,3,3,3,3,3,3,3,3,3,3,3,3,3,3,
3,3,3,3,3,3,3,3,3,3,3,3,3,4),(-2.0663394017659,-2.02924694372714,-1.99197352173951,
-1.98666814275897,-1.95469492564441,-1.94070664315679,-1.93232257742995,
-1.92777025753481,-1.8903195681941,-1.8504602776062,-1.81257546784581,-1.79215220234498,
-1.77486717065947,-1.76973039892956,-1.73088240584249,-1.6933203071411,
-1.65498444599743,-1.61429985820872,-1.6086704369572,-1.56976091910682,
-1.53030655617758,-1.49074696580379,-1.45043716027479,-1.44355395728052,
-1.40337895401953,-1.36358210195055,-1.3295077436878,-1.3031231697777,-1.28781555761713,
-1.28036406391454,-1.27503000765854,-1.23600186460323,-1.1949209516686,
-1.1541336884483,-1.12328629753304,-1.10676971952291,-1.1016067655344,-1.06045168122253,
-1.01903016735497,-0.978004375618922,-0.942679468372577,-0.934437744924862,
-0.927386468637925,-0.907354561126232,-0.8672043526391,-0.826130478125739,
-0.784374028997258,-0.764356770710621,-0.756160079433827,-0.748199284103984,
-0.706143492577802,-0.663531184877705,-0.620820751878651,-0.581640038011757,
-0.573159287115317,-0.565509097434663,-0.522213559182968,-0.479204218379124,
-0.464097896411074,-0.421412037993639,-0.388371590680736,-0.382510563792892,
-0.340045240776988,-0.296794183265365,-0.253079706039529,-0.209591992239085,
-0.200344529732325,-0.194269150210347,-0.188838709073024,-0.157088459490418,
-0.113220349382669,-0.0691042018239453,-0.0251355789270677,0.),
 .UNSPECIFIED.);
#149=B_SPLINE_CURVE_WITH_KNOTS('',3,(#5321,#5322,#5323,#5324,#5325,#5326,
#5327,#5328,#5329),.UNSPECIFIED.,.F.,.F.,(4,1,1,1,1,1,4),(0.,0.315015072076608,
0.945045216229824,1.89009043245965,2.83513564868947,3.7801808649193,4.1497500058107),
 .UNSPECIFIED.);
#150=B_SPLINE_CURVE_WITH_KNOTS('',3,(#5379,#5380,#5381,#5382,#5383,#5384,
#5385),.UNSPECIFIED.,.F.,.F.,(4,3,4),(0.,0.0754409028219134,0.15528778951553),
 .UNSPECIFIED.);
#151=B_SPLINE_CURVE_WITH_KNOTS('',3,(#5386,#5387,#5388,#5389),
 .UNSPECIFIED.,.F.,.F.,(4,4),(4.28350876419958E-5,0.273604509642686),
 .UNSPECIFIED.);
#152=B_SPLINE_CURVE_WITH_KNOTS('',3,(#5430,#5431,#5432,#5433,#5434,#5435,
#5436,#5437,#5438,#5439,#5440,#5441,#5442,#5443,#5444,#5445,#5446,#5447,
#5448,#5449,#5450,#5451,#5452,#5453,#5454,#5455,#5456,#5457),
 .UNSPECIFIED.,.F.,.F.,(4,3,3,3,3,3,3,3,3,4),(-2.64439975143959,-2.62252129834359,
-2.61300036805144,-2.60545704880082,-2.57063769087537,-2.54532129982442,
-2.52996715849185,-2.52325788908197,-2.48784341880944,-2.46937212667155),
 .UNSPECIFIED.);
#153=B_SPLINE_CURVE_WITH_KNOTS('',3,(#5507,#5508,#5509,#5510,#5511,#5512,
#5513,#5514,#5515,#5516,#5517,#5518,#5519,#5520,#5521,#5522,#5523,#5524,
#5525,#5526,#5527,#5528),.UNSPECIFIED.,.F.,.F.,(4,2,2,2,2,2,2,2,2,2,4),
(0.00598632913292041,0.0193804552867301,0.0387609105734604,0.0581413658601906,
0.0775218211469209,0.0969022764336512,0.116282731720381,0.135663187007112,
0.155043642293842,0.174424097580572,0.187609105734605),.UNSPECIFIED.);
#154=B_SPLINE_CURVE_WITH_KNOTS('',3,(#5581,#5582,#5583,#5584),
 .UNSPECIFIED.,.F.,.F.,(4,4),(-0.278061656150077,0.),.UNSPECIFIED.);
#155=B_SPLINE_CURVE_WITH_KNOTS('',3,(#5588,#5589,#5590,#5591),
 .UNSPECIFIED.,.F.,.F.,(4,4),(-0.278061656213034,0.),.UNSPECIFIED.);
#156=B_SPLINE_CURVE_WITH_KNOTS('',3,(#5592,#5593,#5594,#5595),
 .UNSPECIFIED.,.F.,.F.,(4,4),(0.00598632913292041,0.187609105734605),
 .UNSPECIFIED.);
#157=B_SPLINE_CURVE_WITH_KNOTS('',3,(#5635,#5636,#5637,#5638),
 .UNSPECIFIED.,.F.,.F.,(4,4),(-0.278061657406304,0.),.UNSPECIFIED.);
#158=B_SPLINE_CURVE_WITH_KNOTS('',3,(#5641,#5642,#5643,#5644),
 .UNSPECIFIED.,.F.,.F.,(4,4),(-0.278061656886898,0.),.UNSPECIFIED.);
#159=B_SPLINE_CURVE_WITH_KNOTS('',3,(#5684,#5685,#5686,#5687),
 .UNSPECIFIED.,.F.,.F.,(4,4),(-0.278061656060076,0.),.UNSPECIFIED.);
#160=B_SPLINE_CURVE_WITH_KNOTS('',3,(#5690,#5691,#5692,#5693),
 .UNSPECIFIED.,.F.,.F.,(4,4),(-0.256421653418974,0.),.UNSPECIFIED.);
#161=B_SPLINE_CURVE_WITH_KNOTS('',3,(#5696,#5697,#5698,#5699,#5700,#5701,
#5702,#5703),.UNSPECIFIED.,.F.,.F.,(4,2,2,4),(-0.370508167306228,-0.312277740859732,
-0.261089206920584,-0.256421653418974),.UNSPECIFIED.);
#162=B_SPLINE_CURVE_WITH_KNOTS('',3,(#5705,#5706,#5707,#5708),
 .UNSPECIFIED.,.F.,.F.,(4,4),(-0.278061656049928,0.),.UNSPECIFIED.);
#163=B_SPLINE_CURVE_WITH_KNOTS('',3,(#5709,#5710,#5711,#5712),
 .UNSPECIFIED.,.F.,.F.,(4,4),(-0.278061656087649,0.),.UNSPECIFIED.);
#164=B_SPLINE_CURVE_WITH_KNOTS('',3,(#5758,#5759,#5760,#5761),
 .UNSPECIFIED.,.F.,.F.,(4,4),(-0.278061656073096,0.),.UNSPECIFIED.);
#165=B_SPLINE_CURVE_WITH_KNOTS('',3,(#5802,#5803,#5804,#5805),
 .UNSPECIFIED.,.F.,.F.,(4,4),(-0.278061656049934,0.),.UNSPECIFIED.);
#166=B_SPLINE_CURVE_WITH_KNOTS('',3,(#5845,#5846,#5847,#5848,#5849,#5850),
 .UNSPECIFIED.,.F.,.F.,(4,2,4),(-0.141924757028891,-0.0758175866485552,
0.),.UNSPECIFIED.);
#167=SHAPE_REPRESENTATION_RELATIONSHIP('SRR','None',#6081,#171);
#168=SHAPE_REPRESENTATION_RELATIONSHIP('SRR','None',#6082,#172);
#169=SHAPE_REPRESENTATION_RELATIONSHIP('SRR','None',#6083,#173);
#170=SHAPE_REPRESENTATION_RELATIONSHIP('SRR','None',#6084,#174);
#171=ADVANCED_BREP_SHAPE_REPRESENTATION('',(#180),#6057);
#172=ADVANCED_BREP_SHAPE_REPRESENTATION('',(#181,#182),#6058);
#173=ADVANCED_BREP_SHAPE_REPRESENTATION('',(#183),#6059);
#174=ADVANCED_BREP_SHAPE_REPRESENTATION('',(#184),#6060);
#175=STYLED_ITEM('',(#2952),#180);
#176=STYLED_ITEM('',(#2952),#181);
#177=STYLED_ITEM('',(#2952),#182);
#178=STYLED_ITEM('',(#2953),#183);
#179=STYLED_ITEM('',(#2953),#184);
#180=MANIFOLD_SOLID_BREP('Solid1',#2899);
#181=MANIFOLD_SOLID_BREP('Volumenk\X\F6rper1',#2900);
#182=MANIFOLD_SOLID_BREP('Volumenk\X\F6rper1',#2901);
#183=MANIFOLD_SOLID_BREP('Solid1',#2902);
#184=MANIFOLD_SOLID_BREP('Solid1',#2903);
#185=CYLINDRICAL_SURFACE('',#3010,2.5);
#186=CYLINDRICAL_SURFACE('',#3012,1.7);
#187=CYLINDRICAL_SURFACE('',#3066,0.5);
#188=CYLINDRICAL_SURFACE('',#3069,7.44868329805052);
#189=CYLINDRICAL_SURFACE('',#3073,0.5);
#190=CYLINDRICAL_SURFACE('',#3093,0.5);
#191=CYLINDRICAL_SURFACE('',#3098,0.5);
#192=CYLINDRICAL_SURFACE('',#3101,0.5);
#193=CYLINDRICAL_SURFACE('',#3104,0.5);
#194=CYLINDRICAL_SURFACE('',#3107,0.5);
#195=CYLINDRICAL_SURFACE('',#3112,0.5);
#196=CYLINDRICAL_SURFACE('',#3126,4.44868329805051);
#197=CYLINDRICAL_SURFACE('',#3144,2.5);
#198=CYLINDRICAL_SURFACE('',#3146,2.5);
#199=CYLINDRICAL_SURFACE('',#3148,2.5);
#200=CYLINDRICAL_SURFACE('',#3154,2.5);
#201=CYLINDRICAL_SURFACE('',#3155,2.5);
#202=CYLINDRICAL_SURFACE('',#3156,2.5);
#203=CYLINDRICAL_SURFACE('',#3159,1.7);
#204=CYLINDRICAL_SURFACE('',#3167,1.5);
#205=CYLINDRICAL_SURFACE('',#3191,2.285);
#206=CYLINDRICAL_SURFACE('',#3198,1.2295);
#207=FACE_BOUND('',#460,.T.);
#208=FACE_BOUND('',#463,.T.);
#209=FACE_BOUND('',#464,.T.);
#210=FACE_BOUND('',#474,.T.);
#211=FACE_BOUND('',#508,.T.);
#212=FACE_BOUND('',#527,.T.);
#213=FACE_BOUND('',#577,.T.);
#214=FACE_BOUND('',#582,.T.);
#215=FACE_BOUND('',#590,.T.);
#216=FACE_BOUND('',#596,.T.);
#217=FACE_BOUND('',#610,.T.);
#218=FACE_BOUND('',#617,.T.);
#219=FACE_BOUND('',#621,.T.);
#220=FACE_BOUND('',#624,.T.);
#221=CIRCLE('',#3006,1.7);
#222=CIRCLE('',#3009,2.5);
#223=CIRCLE('',#3011,2.5);
#224=CIRCLE('',#3013,1.7);
#225=CIRCLE('',#3067,0.500000000000001);
#226=CIRCLE('',#3068,0.5);
#227=CIRCLE('',#3070,7.44868329805052);
#228=CIRCLE('',#3071,7.44868329805052);
#229=CIRCLE('',#3072,7.44868329805052);
#230=CIRCLE('',#3074,0.5);
#231=CIRCLE('',#3076,1.);
#232=CIRCLE('',#3078,5.03446973567742);
#233=CIRCLE('',#3079,5.74157651686397);
#234=CIRCLE('',#3081,5.03446973567742);
#235=CIRCLE('',#3082,0.5);
#236=CIRCLE('',#3083,4.44868329805051);
#237=CIRCLE('',#3084,0.5);
#238=CIRCLE('',#3087,5.74157651686397);
#239=CIRCLE('',#3088,1.);
#240=CIRCLE('',#3094,0.5);
#241=CIRCLE('',#3095,0.5);
#242=CIRCLE('',#3096,0.5);
#243=CIRCLE('',#3097,0.5);
#244=CIRCLE('',#3099,0.5);
#245=CIRCLE('',#3100,0.5);
#246=CIRCLE('',#3103,0.5);
#247=CIRCLE('',#3105,0.500000000000001);
#248=CIRCLE('',#3106,0.500000000000001);
#249=CIRCLE('',#3108,0.5);
#250=CIRCLE('',#3109,0.5);
#251=CIRCLE('',#3110,0.5);
#252=CIRCLE('',#3111,0.500000000000001);
#253=CIRCLE('',#3114,8.44868329805052);
#254=CIRCLE('',#3116,4.74157651686397);
#255=CIRCLE('',#3117,4.44868329805051);
#256=CIRCLE('',#3119,6.15579007923706);
#257=CIRCLE('',#3121,6.86289686042361);
#258=CIRCLE('',#3123,9.44868329805051);
#259=CIRCLE('',#3125,9.44868329805051);
#260=CIRCLE('',#3138,2.5);
#261=CIRCLE('',#3139,2.5);
#262=CIRCLE('',#3140,2.5);
#263=CIRCLE('',#3141,2.5);
#264=CIRCLE('',#3142,2.5);
#265=CIRCLE('',#3143,2.5);
#266=CIRCLE('',#3145,2.5);
#267=CIRCLE('',#3147,2.5);
#268=CIRCLE('',#3149,2.5);
#269=CIRCLE('',#3151,2.5);
#270=CIRCLE('',#3152,2.5);
#271=CIRCLE('',#3153,2.5);
#272=CIRCLE('',#3158,1.7);
#273=CIRCLE('',#3160,1.7);
#274=CIRCLE('',#3164,1.193275);
#275=CIRCLE('',#3165,1.5);
#276=CIRCLE('',#3166,1.5);
#277=CIRCLE('',#3168,1.5);
#278=CIRCLE('',#3171,2.75000000000003);
#279=CIRCLE('',#3173,2.75000000000003);
#280=CIRCLE('',#3175,2.75000000000003);
#281=CIRCLE('',#3177,2.75000000000003);
#282=CIRCLE('',#3179,2.75000000000003);
#283=CIRCLE('',#3181,2.75000000000003);
#284=CIRCLE('',#3186,2.285);
#285=CIRCLE('',#3192,2.285);
#286=CIRCLE('',#3196,1.50013293868264);
#287=CIRCLE('',#3197,1.2295);
#288=CIRCLE('',#3199,1.2295);
#289=CIRCLE('',#3200,1.2295);
#290=CIRCLE('',#3202,2.3);
#291=CIRCLE('',#3204,1.50013293868264);
#292=CIRCLE('',#3206,2.3);
#293=FACE_OUTER_BOUND('',#456,.T.);
#294=FACE_OUTER_BOUND('',#457,.T.);
#295=FACE_OUTER_BOUND('',#458,.T.);
#296=FACE_OUTER_BOUND('',#459,.T.);
#297=FACE_OUTER_BOUND('',#461,.T.);
#298=FACE_OUTER_BOUND('',#462,.T.);
#299=FACE_OUTER_BOUND('',#465,.T.);
#300=FACE_OUTER_BOUND('',#466,.T.);
#301=FACE_OUTER_BOUND('',#467,.T.);
#302=FACE_OUTER_BOUND('',#468,.T.);
#303=FACE_OUTER_BOUND('',#469,.T.);
#304=FACE_OUTER_BOUND('',#470,.T.);
#305=FACE_OUTER_BOUND('',#471,.T.);
#306=FACE_OUTER_BOUND('',#472,.T.);
#307=FACE_OUTER_BOUND('',#473,.T.);
#308=FACE_OUTER_BOUND('',#475,.T.);
#309=FACE_OUTER_BOUND('',#476,.T.);
#310=FACE_OUTER_BOUND('',#477,.T.);
#311=FACE_OUTER_BOUND('',#478,.T.);
#312=FACE_OUTER_BOUND('',#479,.T.);
#313=FACE_OUTER_BOUND('',#480,.T.);
#314=FACE_OUTER_BOUND('',#481,.T.);
#315=FACE_OUTER_BOUND('',#482,.T.);
#316=FACE_OUTER_BOUND('',#483,.T.);
#317=FACE_OUTER_BOUND('',#484,.T.);
#318=FACE_OUTER_BOUND('',#485,.T.);
#319=FACE_OUTER_BOUND('',#486,.T.);
#320=FACE_OUTER_BOUND('',#487,.T.);
#321=FACE_OUTER_BOUND('',#488,.T.);
#322=FACE_OUTER_BOUND('',#489,.T.);
#323=FACE_OUTER_BOUND('',#490,.T.);
#324=FACE_OUTER_BOUND('',#491,.T.);
#325=FACE_OUTER_BOUND('',#492,.T.);
#326=FACE_OUTER_BOUND('',#493,.T.);
#327=FACE_OUTER_BOUND('',#494,.T.);
#328=FACE_OUTER_BOUND('',#495,.T.);
#329=FACE_OUTER_BOUND('',#496,.T.);
#330=FACE_OUTER_BOUND('',#497,.T.);
#331=FACE_OUTER_BOUND('',#498,.T.);
#332=FACE_OUTER_BOUND('',#499,.T.);
#333=FACE_OUTER_BOUND('',#500,.T.);
#334=FACE_OUTER_BOUND('',#501,.T.);
#335=FACE_OUTER_BOUND('',#502,.T.);
#336=FACE_OUTER_BOUND('',#503,.T.);
#337=FACE_OUTER_BOUND('',#504,.T.);
#338=FACE_OUTER_BOUND('',#505,.T.);
#339=FACE_OUTER_BOUND('',#506,.T.);
#340=FACE_OUTER_BOUND('',#507,.T.);
#341=FACE_OUTER_BOUND('',#509,.T.);
#342=FACE_OUTER_BOUND('',#510,.T.);
#343=FACE_OUTER_BOUND('',#511,.T.);
#344=FACE_OUTER_BOUND('',#512,.T.);
#345=FACE_OUTER_BOUND('',#513,.T.);
#346=FACE_OUTER_BOUND('',#514,.T.);
#347=FACE_OUTER_BOUND('',#515,.T.);
#348=FACE_OUTER_BOUND('',#516,.T.);
#349=FACE_OUTER_BOUND('',#517,.T.);
#350=FACE_OUTER_BOUND('',#518,.T.);
#351=FACE_OUTER_BOUND('',#519,.T.);
#352=FACE_OUTER_BOUND('',#520,.T.);
#353=FACE_OUTER_BOUND('',#521,.T.);
#354=FACE_OUTER_BOUND('',#522,.T.);
#355=FACE_OUTER_BOUND('',#523,.T.);
#356=FACE_OUTER_BOUND('',#524,.T.);
#357=FACE_OUTER_BOUND('',#525,.T.);
#358=FACE_OUTER_BOUND('',#526,.T.);
#359=FACE_OUTER_BOUND('',#528,.T.);
#360=FACE_OUTER_BOUND('',#529,.T.);
#361=FACE_OUTER_BOUND('',#530,.T.);
#362=FACE_OUTER_BOUND('',#531,.T.);
#363=FACE_OUTER_BOUND('',#532,.T.);
#364=FACE_OUTER_BOUND('',#533,.T.);
#365=FACE_OUTER_BOUND('',#534,.T.);
#366=FACE_OUTER_BOUND('',#535,.T.);
#367=FACE_OUTER_BOUND('',#536,.T.);
#368=FACE_OUTER_BOUND('',#537,.T.);
#369=FACE_OUTER_BOUND('',#538,.T.);
#370=FACE_OUTER_BOUND('',#539,.T.);
#371=FACE_OUTER_BOUND('',#540,.T.);
#372=FACE_OUTER_BOUND('',#541,.T.);
#373=FACE_OUTER_BOUND('',#542,.T.);
#374=FACE_OUTER_BOUND('',#543,.T.);
#375=FACE_OUTER_BOUND('',#544,.T.);
#376=FACE_OUTER_BOUND('',#545,.T.);
#377=FACE_OUTER_BOUND('',#546,.T.);
#378=FACE_OUTER_BOUND('',#547,.T.);
#379=FACE_OUTER_BOUND('',#548,.T.);
#380=FACE_OUTER_BOUND('',#549,.T.);
#381=FACE_OUTER_BOUND('',#550,.T.);
#382=FACE_OUTER_BOUND('',#551,.T.);
#383=FACE_OUTER_BOUND('',#552,.T.);
#384=FACE_OUTER_BOUND('',#553,.T.);
#385=FACE_OUTER_BOUND('',#554,.T.);
#386=FACE_OUTER_BOUND('',#555,.T.);
#387=FACE_OUTER_BOUND('',#556,.T.);
#388=FACE_OUTER_BOUND('',#557,.T.);
#389=FACE_OUTER_BOUND('',#558,.T.);
#390=FACE_OUTER_BOUND('',#559,.T.);
#391=FACE_OUTER_BOUND('',#560,.T.);
#392=FACE_OUTER_BOUND('',#561,.T.);
#393=FACE_OUTER_BOUND('',#562,.T.);
#394=FACE_OUTER_BOUND('',#563,.T.);
#395=FACE_OUTER_BOUND('',#564,.T.);
#396=FACE_OUTER_BOUND('',#565,.T.);
#397=FACE_OUTER_BOUND('',#566,.T.);
#398=FACE_OUTER_BOUND('',#567,.T.);
#399=FACE_OUTER_BOUND('',#568,.T.);
#400=FACE_OUTER_BOUND('',#569,.T.);
#401=FACE_OUTER_BOUND('',#570,.T.);
#402=FACE_OUTER_BOUND('',#571,.T.);
#403=FACE_OUTER_BOUND('',#572,.T.);
#404=FACE_OUTER_BOUND('',#573,.T.);
#405=FACE_OUTER_BOUND('',#574,.T.);
#406=FACE_OUTER_BOUND('',#575,.T.);
#407=FACE_OUTER_BOUND('',#576,.T.);
#408=FACE_OUTER_BOUND('',#578,.T.);
#409=FACE_OUTER_BOUND('',#579,.T.);
#410=FACE_OUTER_BOUND('',#580,.T.);
#411=FACE_OUTER_BOUND('',#581,.T.);
#412=FACE_OUTER_BOUND('',#583,.T.);
#413=FACE_OUTER_BOUND('',#584,.T.);
#414=FACE_OUTER_BOUND('',#585,.T.);
#415=FACE_OUTER_BOUND('',#586,.T.);
#416=FACE_OUTER_BOUND('',#587,.T.);
#417=FACE_OUTER_BOUND('',#588,.T.);
#418=FACE_OUTER_BOUND('',#589,.T.);
#419=FACE_OUTER_BOUND('',#591,.T.);
#420=FACE_OUTER_BOUND('',#592,.T.);
#421=FACE_OUTER_BOUND('',#593,.T.);
#422=FACE_OUTER_BOUND('',#594,.T.);
#423=FACE_OUTER_BOUND('',#595,.T.);
#424=FACE_OUTER_BOUND('',#597,.T.);
#425=FACE_OUTER_BOUND('',#598,.T.);
#426=FACE_OUTER_BOUND('',#599,.T.);
#427=FACE_OUTER_BOUND('',#600,.T.);
#428=FACE_OUTER_BOUND('',#601,.T.);
#429=FACE_OUTER_BOUND('',#602,.T.);
#430=FACE_OUTER_BOUND('',#603,.T.);
#431=FACE_OUTER_BOUND('',#604,.T.);
#432=FACE_OUTER_BOUND('',#605,.T.);
#433=FACE_OUTER_BOUND('',#606,.T.);
#434=FACE_OUTER_BOUND('',#607,.T.);
#435=FACE_OUTER_BOUND('',#608,.T.);
#436=FACE_OUTER_BOUND('',#609,.T.);
#437=FACE_OUTER_BOUND('',#611,.T.);
#438=FACE_OUTER_BOUND('',#612,.T.);
#439=FACE_OUTER_BOUND('',#613,.T.);
#440=FACE_OUTER_BOUND('',#614,.T.);
#441=FACE_OUTER_BOUND('',#615,.T.);
#442=FACE_OUTER_BOUND('',#616,.T.);
#443=FACE_OUTER_BOUND('',#618,.T.);
#444=FACE_OUTER_BOUND('',#619,.T.);
#445=FACE_OUTER_BOUND('',#620,.T.);
#446=FACE_OUTER_BOUND('',#622,.T.);
#447=FACE_OUTER_BOUND('',#623,.T.);
#448=FACE_OUTER_BOUND('',#625,.T.);
#449=FACE_OUTER_BOUND('',#626,.T.);
#450=FACE_OUTER_BOUND('',#627,.T.);
#451=FACE_OUTER_BOUND('',#628,.T.);
#452=FACE_OUTER_BOUND('',#629,.T.);
#453=FACE_OUTER_BOUND('',#630,.T.);
#454=FACE_OUTER_BOUND('',#631,.T.);
#455=FACE_OUTER_BOUND('',#632,.T.);
#456=EDGE_LOOP('',(#1810,#1811,#1812,#1813));
#457=EDGE_LOOP('',(#1814,#1815,#1816,#1817,#1818,#1819,#1820,#1821,#1822,
#1823));
#458=EDGE_LOOP('',(#1824,#1825,#1826,#1827,#1828,#1829,#1830,#1831));
#459=EDGE_LOOP('',(#1832,#1833,#1834));
#460=EDGE_LOOP('',(#1835));
#461=EDGE_LOOP('',(#1836,#1837,#1838,#1839,#1840,#1841,#1842,#1843,#1844,
#1845,#1846,#1847));
#462=EDGE_LOOP('',(#1848,#1849,#1850,#1851,#1852,#1853));
#463=EDGE_LOOP('',(#1854,#1855,#1856,#1857,#1858,#1859));
#464=EDGE_LOOP('',(#1860));
#465=EDGE_LOOP('',(#1861,#1862,#1863,#1864));
#466=EDGE_LOOP('',(#1865,#1866,#1867,#1868));
#467=EDGE_LOOP('',(#1869,#1870,#1871,#1872));
#468=EDGE_LOOP('',(#1873,#1874,#1875,#1876));
#469=EDGE_LOOP('',(#1877,#1878,#1879,#1880));
#470=EDGE_LOOP('',(#1881,#1882,#1883,#1884));
#471=EDGE_LOOP('',(#1885,#1886,#1887,#1888));
#472=EDGE_LOOP('',(#1889,#1890,#1891,#1892));
#473=EDGE_LOOP('',(#1893,#1894,#1895,#1896,#1897,#1898));
#474=EDGE_LOOP('',(#1899));
#475=EDGE_LOOP('',(#1900,#1901,#1902,#1903));
#476=EDGE_LOOP('',(#1904,#1905,#1906,#1907));
#477=EDGE_LOOP('',(#1908,#1909,#1910,#1911,#1912,#1913));
#478=EDGE_LOOP('',(#1914,#1915,#1916,#1917));
#479=EDGE_LOOP('',(#1918,#1919,#1920,#1921,#1922,#1923,#1924));
#480=EDGE_LOOP('',(#1925,#1926,#1927,#1928));
#481=EDGE_LOOP('',(#1929,#1930,#1931,#1932));
#482=EDGE_LOOP('',(#1933,#1934,#1935,#1936));
#483=EDGE_LOOP('',(#1937,#1938,#1939,#1940,#1941,#1942));
#484=EDGE_LOOP('',(#1943,#1944,#1945,#1946));
#485=EDGE_LOOP('',(#1947,#1948,#1949,#1950));
#486=EDGE_LOOP('',(#1951,#1952,#1953,#1954));
#487=EDGE_LOOP('',(#1955,#1956,#1957,#1958));
#488=EDGE_LOOP('',(#1959,#1960,#1961,#1962));
#489=EDGE_LOOP('',(#1963,#1964,#1965,#1966));
#490=EDGE_LOOP('',(#1967,#1968,#1969,#1970,#1971,#1972));
#491=EDGE_LOOP('',(#1973,#1974,#1975,#1976,#1977,#1978));
#492=EDGE_LOOP('',(#1979,#1980,#1981,#1982,#1983));
#493=EDGE_LOOP('',(#1984,#1985,#1986,#1987));
#494=EDGE_LOOP('',(#1988,#1989,#1990,#1991,#1992));
#495=EDGE_LOOP('',(#1993,#1994,#1995,#1996));
#496=EDGE_LOOP('',(#1997,#1998,#1999,#2000));
#497=EDGE_LOOP('',(#2001,#2002,#2003,#2004));
#498=EDGE_LOOP('',(#2005,#2006,#2007,#2008,#2009,#2010));
#499=EDGE_LOOP('',(#2011,#2012,#2013,#2014,#2015,#2016,#2017,#2018,#2019,
#2020,#2021,#2022,#2023,#2024,#2025,#2026,#2027));
#500=EDGE_LOOP('',(#2028,#2029,#2030,#2031));
#501=EDGE_LOOP('',(#2032,#2033,#2034,#2035));
#502=EDGE_LOOP('',(#2036,#2037,#2038,#2039));
#503=EDGE_LOOP('',(#2040,#2041,#2042,#2043));
#504=EDGE_LOOP('',(#2044,#2045,#2046,#2047));
#505=EDGE_LOOP('',(#2048,#2049,#2050,#2051));
#506=EDGE_LOOP('',(#2052,#2053,#2054,#2055));
#507=EDGE_LOOP('',(#2056,#2057,#2058,#2059,#2060,#2061,#2062,#2063,#2064,
#2065,#2066,#2067,#2068,#2069,#2070,#2071,#2072,#2073,#2074,#2075,#2076,
#2077,#2078));
#508=EDGE_LOOP('',(#2079));
#509=EDGE_LOOP('',(#2080,#2081,#2082,#2083));
#510=EDGE_LOOP('',(#2084,#2085,#2086,#2087));
#511=EDGE_LOOP('',(#2088,#2089,#2090,#2091));
#512=EDGE_LOOP('',(#2092,#2093,#2094,#2095));
#513=EDGE_LOOP('',(#2096,#2097,#2098,#2099));
#514=EDGE_LOOP('',(#2100,#2101,#2102,#2103));
#515=EDGE_LOOP('',(#2104,#2105,#2106,#2107));
#516=EDGE_LOOP('',(#2108,#2109,#2110,#2111,#2112,#2113));
#517=EDGE_LOOP('',(#2114,#2115,#2116,#2117,#2118,#2119));
#518=EDGE_LOOP('',(#2120,#2121,#2122,#2123));
#519=EDGE_LOOP('',(#2124,#2125,#2126,#2127,#2128,#2129,#2130,#2131,#2132,
#2133));
#520=EDGE_LOOP('',(#2134,#2135,#2136,#2137));
#521=EDGE_LOOP('',(#2138,#2139,#2140,#2141));
#522=EDGE_LOOP('',(#2142,#2143,#2144,#2145,#2146,#2147,#2148,#2149,#2150));
#523=EDGE_LOOP('',(#2151,#2152,#2153,#2154));
#524=EDGE_LOOP('',(#2155,#2156,#2157,#2158,#2159,#2160,#2161,#2162,#2163,
#2164,#2165,#2166));
#525=EDGE_LOOP('',(#2167,#2168,#2169,#2170,#2171));
#526=EDGE_LOOP('',(#2172,#2173,#2174,#2175,#2176,#2177,#2178,#2179));
#527=EDGE_LOOP('',(#2180,#2181,#2182,#2183,#2184,#2185));
#528=EDGE_LOOP('',(#2186,#2187,#2188,#2189));
#529=EDGE_LOOP('',(#2190,#2191,#2192,#2193,#2194));
#530=EDGE_LOOP('',(#2195,#2196,#2197,#2198,#2199,#2200));
#531=EDGE_LOOP('',(#2201,#2202,#2203,#2204,#2205,#2206,#2207,#2208,#2209,
#2210,#2211,#2212,#2213,#2214));
#532=EDGE_LOOP('',(#2215,#2216,#2217,#2218,#2219,#2220));
#533=EDGE_LOOP('',(#2221,#2222,#2223,#2224));
#534=EDGE_LOOP('',(#2225,#2226,#2227,#2228));
#535=EDGE_LOOP('',(#2229,#2230,#2231,#2232));
#536=EDGE_LOOP('',(#2233,#2234,#2235,#2236));
#537=EDGE_LOOP('',(#2237,#2238,#2239,#2240));
#538=EDGE_LOOP('',(#2241,#2242,#2243,#2244));
#539=EDGE_LOOP('',(#2245,#2246,#2247,#2248));
#540=EDGE_LOOP('',(#2249,#2250,#2251,#2252));
#541=EDGE_LOOP('',(#2253,#2254,#2255,#2256,#2257,#2258,#2259,#2260,#2261,
#2262,#2263,#2264));
#542=EDGE_LOOP('',(#2265,#2266,#2267,#2268));
#543=EDGE_LOOP('',(#2269,#2270,#2271,#2272));
#544=EDGE_LOOP('',(#2273,#2274,#2275,#2276));
#545=EDGE_LOOP('',(#2277,#2278,#2279,#2280));
#546=EDGE_LOOP('',(#2281,#2282,#2283,#2284));
#547=EDGE_LOOP('',(#2285,#2286,#2287,#2288));
#548=EDGE_LOOP('',(#2289,#2290,#2291,#2292));
#549=EDGE_LOOP('',(#2293,#2294,#2295,#2296));
#550=EDGE_LOOP('',(#2297,#2298,#2299,#2300));
#551=EDGE_LOOP('',(#2301,#2302,#2303,#2304));
#552=EDGE_LOOP('',(#2305,#2306,#2307,#2308));
#553=EDGE_LOOP('',(#2309,#2310,#2311,#2312));
#554=EDGE_LOOP('',(#2313,#2314,#2315,#2316));
#555=EDGE_LOOP('',(#2317,#2318,#2319,#2320));
#556=EDGE_LOOP('',(#2321,#2322,#2323,#2324));
#557=EDGE_LOOP('',(#2325,#2326,#2327,#2328));
#558=EDGE_LOOP('',(#2329,#2330,#2331,#2332));
#559=EDGE_LOOP('',(#2333,#2334,#2335));
#560=EDGE_LOOP('',(#2336,#2337,#2338,#2339,#2340,#2341));
#561=EDGE_LOOP('',(#2342,#2343,#2344,#2345));
#562=EDGE_LOOP('',(#2346,#2347,#2348,#2349,#2350,#2351));
#563=EDGE_LOOP('',(#2352,#2353,#2354,#2355,#2356));
#564=EDGE_LOOP('',(#2357,#2358,#2359,#2360,#2361));
#565=EDGE_LOOP('',(#2362,#2363,#2364,#2365,#2366,#2367));
#566=EDGE_LOOP('',(#2368,#2369,#2370,#2371,#2372));
#567=EDGE_LOOP('',(#2373,#2374,#2375,#2376,#2377));
#568=EDGE_LOOP('',(#2378,#2379,#2380,#2381,#2382,#2383,#2384));
#569=EDGE_LOOP('',(#2385,#2386,#2387,#2388));
#570=EDGE_LOOP('',(#2389,#2390,#2391,#2392));
#571=EDGE_LOOP('',(#2393,#2394,#2395,#2396));
#572=EDGE_LOOP('',(#2397,#2398,#2399,#2400));
#573=EDGE_LOOP('',(#2401,#2402,#2403,#2404));
#574=EDGE_LOOP('',(#2405,#2406,#2407,#2408));
#575=EDGE_LOOP('',(#2409,#2410,#2411,#2412));
#576=EDGE_LOOP('',(#2413,#2414,#2415,#2416,#2417,#2418));
#577=EDGE_LOOP('',(#2419,#2420,#2421,#2422,#2423,#2424));
#578=EDGE_LOOP('',(#2425,#2426,#2427,#2428));
#579=EDGE_LOOP('',(#2429,#2430,#2431,#2432));
#580=EDGE_LOOP('',(#2433,#2434,#2435,#2436));
#581=EDGE_LOOP('',(#2437,#2438,#2439,#2440,#2441));
#582=EDGE_LOOP('',(#2442,#2443,#2444,#2445,#2446,#2447));
#583=EDGE_LOOP('',(#2448,#2449,#2450,#2451));
#584=EDGE_LOOP('',(#2452,#2453,#2454,#2455));
#585=EDGE_LOOP('',(#2456,#2457,#2458,#2459));
#586=EDGE_LOOP('',(#2460,#2461,#2462,#2463));
#587=EDGE_LOOP('',(#2464,#2465,#2466,#2467));
#588=EDGE_LOOP('',(#2468,#2469,#2470,#2471));
#589=EDGE_LOOP('',(#2472,#2473,#2474,#2475,#2476,#2477));
#590=EDGE_LOOP('',(#2478));
#591=EDGE_LOOP('',(#2479,#2480,#2481,#2482));
#592=EDGE_LOOP('',(#2483,#2484,#2485,#2486));
#593=EDGE_LOOP('',(#2487,#2488,#2489,#2490));
#594=EDGE_LOOP('',(#2491,#2492,#2493,#2494));
#595=EDGE_LOOP('',(#2495,#2496,#2497,#2498,#2499,#2500));
#596=EDGE_LOOP('',(#2501));
#597=EDGE_LOOP('',(#2502,#2503,#2504,#2505,#2506));
#598=EDGE_LOOP('',(#2507,#2508,#2509,#2510,#2511));
#599=EDGE_LOOP('',(#2512));
#600=EDGE_LOOP('',(#2513,#2514,#2515));
#601=EDGE_LOOP('',(#2516,#2517,#2518));
#602=EDGE_LOOP('',(#2519,#2520,#2521));
#603=EDGE_LOOP('',(#2522,#2523,#2524));
#604=EDGE_LOOP('',(#2525,#2526,#2527));
#605=EDGE_LOOP('',(#2528,#2529,#2530));
#606=EDGE_LOOP('',(#2531,#2532,#2533,#2534,#2535));
#607=EDGE_LOOP('',(#2536,#2537,#2538,#2539,#2540));
#608=EDGE_LOOP('',(#2541,#2542,#2543,#2544,#2545));
#609=EDGE_LOOP('',(#2546,#2547,#2548,#2549,#2550,#2551));
#610=EDGE_LOOP('',(#2552));
#611=EDGE_LOOP('',(#2553,#2554,#2555,#2556,#2557));
#612=EDGE_LOOP('',(#2558,#2559,#2560,#2561,#2562));
#613=EDGE_LOOP('',(#2563,#2564,#2565,#2566,#2567));
#614=EDGE_LOOP('',(#2568,#2569,#2570,#2571,#2572,#2573));
#615=EDGE_LOOP('',(#2574,#2575,#2576,#2577));
#616=EDGE_LOOP('',(#2578));
#617=EDGE_LOOP('',(#2579));
#618=EDGE_LOOP('',(#2580,#2581,#2582,#2583));
#619=EDGE_LOOP('',(#2584,#2585,#2586,#2587,#2588));
#620=EDGE_LOOP('',(#2589));
#621=EDGE_LOOP('',(#2590));
#622=EDGE_LOOP('',(#2591,#2592,#2593,#2594,#2595));
#623=EDGE_LOOP('',(#2596));
#624=EDGE_LOOP('',(#2597));
#625=EDGE_LOOP('',(#2598,#2599,#2600,#2601,#2602,#2603,#2604,#2605,#2606));
#626=EDGE_LOOP('',(#2607,#2608,#2609,#2610,#2611,#2612,#2613,#2614,#2615));
#627=EDGE_LOOP('',(#2616,#2617,#2618,#2619));
#628=EDGE_LOOP('',(#2620,#2621,#2622,#2623));
#629=EDGE_LOOP('',(#2624,#2625,#2626,#2627));
#630=EDGE_LOOP('',(#2628,#2629,#2630,#2631));
#631=EDGE_LOOP('',(#2632,#2633,#2634,#2635));
#632=EDGE_LOOP('',(#2636,#2637,#2638,#2639));
#633=LINE('',#3910,#881);
#634=LINE('',#3912,#882);
#635=LINE('',#3914,#883);
#636=LINE('',#3915,#884);
#637=LINE('',#3918,#885);
#638=LINE('',#3920,#886);
#639=LINE('',#3922,#887);
#640=LINE('',#3924,#888);
#641=LINE('',#3926,#889);
#642=LINE('',#3928,#890);
#643=LINE('',#3930,#891);
#644=LINE('',#3932,#892);
#645=LINE('',#3933,#893);
#646=LINE('',#3936,#894);
#647=LINE('',#3938,#895);
#648=LINE('',#3940,#896);
#649=LINE('',#3942,#897);
#650=LINE('',#3944,#898);
#651=LINE('',#3945,#899);
#652=LINE('',#3947,#900);
#653=LINE('',#3952,#901);
#654=LINE('',#3954,#902);
#655=LINE('',#3956,#903);
#656=LINE('',#3958,#904);
#657=LINE('',#3960,#905);
#658=LINE('',#3962,#906);
#659=LINE('',#3964,#907);
#660=LINE('',#3965,#908);
#661=LINE('',#3968,#909);
#662=LINE('',#3970,#910);
#663=LINE('',#3972,#911);
#664=LINE('',#3973,#912);
#665=LINE('',#3976,#913);
#666=LINE('',#3978,#914);
#667=LINE('',#3980,#915);
#668=LINE('',#3982,#916);
#669=LINE('',#3984,#917);
#670=LINE('',#3985,#918);
#671=LINE('',#3991,#919);
#672=LINE('',#3994,#920);
#673=LINE('',#3998,#921);
#674=LINE('',#4000,#922);
#675=LINE('',#4001,#923);
#676=LINE('',#4004,#924);
#677=LINE('',#4005,#925);
#678=LINE('',#4008,#926);
#679=LINE('',#4009,#927);
#680=LINE('',#4012,#928);
#681=LINE('',#4013,#929);
#682=LINE('',#4016,#930);
#683=LINE('',#4017,#931);
#684=LINE('',#4019,#932);
#685=LINE('',#4024,#933);
#686=LINE('',#4026,#934);
#687=LINE('',#4028,#935);
#688=LINE('',#4029,#936);
#689=LINE('',#4032,#937);
#690=LINE('',#4034,#938);
#691=LINE('',#4035,#939);
#692=LINE('',#4038,#940);
#693=LINE('',#4040,#941);
#694=LINE('',#4042,#942);
#695=LINE('',#4044,#943);
#696=LINE('',#4045,#944);
#697=LINE('',#4048,#945);
#698=LINE('',#4049,#946);
#699=LINE('',#4052,#947);
#700=LINE('',#4054,#948);
#701=LINE('',#4056,#949);
#702=LINE('',#4058,#950);
#703=LINE('',#4059,#951);
#704=LINE('',#4063,#952);
#705=LINE('',#4065,#953);
#706=LINE('',#4067,#954);
#707=LINE('',#4068,#955);
#708=LINE('',#4070,#956);
#709=LINE('',#4071,#957);
#710=LINE('',#4074,#958);
#711=LINE('',#4075,#959);
#712=LINE('',#4078,#960);
#713=LINE('',#4080,#961);
#714=LINE('',#4082,#962);
#715=LINE('',#4083,#963);
#716=LINE('',#4086,#964);
#717=LINE('',#4088,#965);
#718=LINE('',#4089,#966);
#719=LINE('',#4093,#967);
#720=LINE('',#4095,#968);
#721=LINE('',#4097,#969);
#722=LINE('',#4098,#970);
#723=LINE('',#4100,#971);
#724=LINE('',#4101,#972);
#725=LINE('',#4104,#973);
#726=LINE('',#4105,#974);
#727=LINE('',#4108,#975);
#728=LINE('',#4110,#976);
#729=LINE('',#4111,#977);
#730=LINE('',#4113,#978);
#731=LINE('',#4116,#979);
#732=LINE('',#4118,#980);
#733=LINE('',#4120,#981);
#734=LINE('',#4121,#982);
#735=LINE('',#4124,#983);
#736=LINE('',#4126,#984);
#737=LINE('',#4128,#985);
#738=LINE('',#4130,#986);
#739=LINE('',#4131,#987);
#740=LINE('',#4134,#988);
#741=LINE('',#4136,#989);
#742=LINE('',#4138,#990);
#743=LINE('',#4139,#991);
#744=LINE('',#4142,#992);
#745=LINE('',#4143,#993);
#746=LINE('',#4146,#994);
#747=LINE('',#4148,#995);
#748=LINE('',#4149,#996);
#749=LINE('',#4152,#997);
#750=LINE('',#4154,#998);
#751=LINE('',#4155,#999);
#752=LINE('',#4157,#1000);
#753=LINE('',#4160,#1001);
#754=LINE('',#4161,#1002);
#755=LINE('',#4164,#1003);
#756=LINE('',#4166,#1004);
#757=LINE('',#4167,#1005);
#758=LINE('',#4168,#1006);
#759=LINE('',#4171,#1007);
#760=LINE('',#4172,#1008);
#761=LINE('',#4175,#1009);
#762=LINE('',#4176,#1010);
#763=LINE('',#4180,#1011);
#764=LINE('',#4181,#1012);
#765=LINE('',#4182,#1013);
#766=LINE('',#4185,#1014);
#767=LINE('',#4187,#1015);
#768=LINE('',#4188,#1016);
#769=LINE('',#4192,#1017);
#770=LINE('',#4193,#1018);
#771=LINE('',#4194,#1019);
#772=LINE('',#4198,#1020);
#773=LINE('',#4199,#1021);
#774=LINE('',#4200,#1022);
#775=LINE('',#4202,#1023);
#776=LINE('',#4203,#1024);
#777=LINE('',#4205,#1025);
#778=LINE('',#4206,#1026);
#779=LINE('',#4208,#1027);
#780=LINE('',#4210,#1028);
#781=LINE('',#4211,#1029);
#782=LINE('',#4213,#1030);
#783=LINE('',#4214,#1031);
#784=LINE('',#4215,#1032);
#785=LINE('',#4217,#1033);
#786=LINE('',#4221,#1034);
#787=LINE('',#4222,#1035);
#788=LINE('',#4224,#1036);
#789=LINE('',#4228,#1037);
#790=LINE('',#4230,#1038);
#791=LINE('',#4240,#1039);
#792=LINE('',#4254,#1040);
#793=LINE('',#4297,#1041);
#794=LINE('',#4313,#1042);
#795=LINE('',#4317,#1043);
#796=LINE('',#4335,#1044);
#797=LINE('',#4338,#1045);
#798=LINE('',#4342,#1046);
#799=LINE('',#4344,#1047);
#800=LINE('',#4361,#1048);
#801=LINE('',#4374,#1049);
#802=LINE('',#4400,#1050);
#803=LINE('',#4404,#1051);
#804=LINE('',#4412,#1052);
#805=LINE('',#4414,#1053);
#806=LINE('',#4416,#1054);
#807=LINE('',#4418,#1055);
#808=LINE('',#4420,#1056);
#809=LINE('',#4421,#1057);
#810=LINE('',#4424,#1058);
#811=LINE('',#4452,#1059);
#812=LINE('',#4478,#1060);
#813=LINE('',#4491,#1061);
#814=LINE('',#4499,#1062);
#815=LINE('',#4509,#1063);
#816=LINE('',#4510,#1064);
#817=LINE('',#4608,#1065);
#818=LINE('',#4609,#1066);
#819=LINE('',#4684,#1067);
#820=LINE('',#4685,#1068);
#821=LINE('',#4722,#1069);
#822=LINE('',#4788,#1070);
#823=LINE('',#4868,#1071);
#824=LINE('',#4917,#1072);
#825=LINE('',#4951,#1073);
#826=LINE('',#4990,#1074);
#827=LINE('',#4998,#1075);
#828=LINE('',#5045,#1076);
#829=LINE('',#5052,#1077);
#830=LINE('',#5054,#1078);
#831=LINE('',#5056,#1079);
#832=LINE('',#5460,#1080);
#833=LINE('',#5462,#1081);
#834=LINE('',#5463,#1082);
#835=LINE('',#5466,#1083);
#836=LINE('',#5467,#1084);
#837=LINE('',#5470,#1085);
#838=LINE('',#5471,#1086);
#839=LINE('',#5474,#1087);
#840=LINE('',#5475,#1088);
#841=LINE('',#5478,#1089);
#842=LINE('',#5479,#1090);
#843=LINE('',#5481,#1091);
#844=LINE('',#5497,#1092);
#845=LINE('',#5500,#1093);
#846=LINE('',#5503,#1094);
#847=LINE('',#5537,#1095);
#848=LINE('',#5539,#1096);
#849=LINE('',#5586,#1097);
#850=LINE('',#5640,#1098);
#851=LINE('',#5689,#1099);
#852=LINE('',#5718,#1100);
#853=LINE('',#5762,#1101);
#854=LINE('',#5806,#1102);
#855=LINE('',#5857,#1103);
#856=LINE('',#5863,#1104);
#857=LINE('',#5928,#1105);
#858=LINE('',#5930,#1106);
#859=LINE('',#5931,#1107);
#860=LINE('',#5934,#1108);
#861=LINE('',#5935,#1109);
#862=LINE('',#5938,#1110);
#863=LINE('',#5939,#1111);
#864=LINE('',#5942,#1112);
#865=LINE('',#5944,#1113);
#866=LINE('',#5945,#1114);
#867=LINE('',#5949,#1115);
#868=LINE('',#5951,#1116);
#869=LINE('',#5957,#1117);
#870=LINE('',#5964,#1118);
#871=LINE('',#5971,#1119);
#872=LINE('',#5978,#1120);
#873=LINE('',#6004,#1121);
#874=LINE('',#6010,#1122);
#875=LINE('',#6035,#1123);
#876=LINE('',#6036,#1124);
#877=LINE('',#6038,#1125);
#878=LINE('',#6040,#1126);
#879=LINE('',#6042,#1127);
#880=LINE('',#6044,#1128);
#881=VECTOR('',#3225,10.);
#882=VECTOR('',#3226,10.);
#883=VECTOR('',#3227,10.);
#884=VECTOR('',#3228,10.);
#885=VECTOR('',#3231,10.);
#886=VECTOR('',#3232,10.);
#887=VECTOR('',#3233,10.);
#888=VECTOR('',#3234,10.);
#889=VECTOR('',#3235,10.);
#890=VECTOR('',#3236,10.);
#891=VECTOR('',#3237,10.);
#892=VECTOR('',#3238,10.);
#893=VECTOR('',#3239,10.);
#894=VECTOR('',#3242,10.);
#895=VECTOR('',#3243,10.);
#896=VECTOR('',#3244,10.);
#897=VECTOR('',#3245,10.);
#898=VECTOR('',#3246,10.);
#899=VECTOR('',#3247,10.);
#900=VECTOR('',#3250,10.);
#901=VECTOR('',#3255,10.);
#902=VECTOR('',#3256,10.);
#903=VECTOR('',#3257,10.);
#904=VECTOR('',#3258,10.);
#905=VECTOR('',#3259,10.);
#906=VECTOR('',#3260,10.);
#907=VECTOR('',#3261,10.);
#908=VECTOR('',#3262,10.);
#909=VECTOR('',#3265,10.);
#910=VECTOR('',#3266,10.);
#911=VECTOR('',#3267,10.);
#912=VECTOR('',#3268,10.);
#913=VECTOR('',#3269,10.);
#914=VECTOR('',#3270,10.);
#915=VECTOR('',#3271,10.);
#916=VECTOR('',#3272,10.);
#917=VECTOR('',#3273,10.);
#918=VECTOR('',#3274,10.);
#919=VECTOR('',#3281,2.5);
#920=VECTOR('',#3284,1.7);
#921=VECTOR('',#3289,10.);
#922=VECTOR('',#3290,10.);
#923=VECTOR('',#3291,10.);
#924=VECTOR('',#3294,10.);
#925=VECTOR('',#3295,10.);
#926=VECTOR('',#3298,10.);
#927=VECTOR('',#3299,10.);
#928=VECTOR('',#3302,10.);
#929=VECTOR('',#3303,10.);
#930=VECTOR('',#3306,10.);
#931=VECTOR('',#3307,10.);
#932=VECTOR('',#3310,10.);
#933=VECTOR('',#3315,10.);
#934=VECTOR('',#3316,10.);
#935=VECTOR('',#3317,10.);
#936=VECTOR('',#3318,10.);
#937=VECTOR('',#3321,10.);
#938=VECTOR('',#3322,10.);
#939=VECTOR('',#3323,10.);
#940=VECTOR('',#3326,10.);
#941=VECTOR('',#3327,10.);
#942=VECTOR('',#3328,10.);
#943=VECTOR('',#3329,10.);
#944=VECTOR('',#3330,10.);
#945=VECTOR('',#3333,10.);
#946=VECTOR('',#3334,10.);
#947=VECTOR('',#3337,10.);
#948=VECTOR('',#3338,10.);
#949=VECTOR('',#3339,10.);
#950=VECTOR('',#3340,10.);
#951=VECTOR('',#3341,10.);
#952=VECTOR('',#3344,10.);
#953=VECTOR('',#3345,10.);
#954=VECTOR('',#3346,10.);
#955=VECTOR('',#3347,10.);
#956=VECTOR('',#3350,10.);
#957=VECTOR('',#3351,10.);
#958=VECTOR('',#3354,10.);
#959=VECTOR('',#3355,10.);
#960=VECTOR('',#3358,10.);
#961=VECTOR('',#3359,10.);
#962=VECTOR('',#3360,10.);
#963=VECTOR('',#3361,10.);
#964=VECTOR('',#3364,10.);
#965=VECTOR('',#3365,10.);
#966=VECTOR('',#3366,10.);
#967=VECTOR('',#3369,10.);
#968=VECTOR('',#3370,10.);
#969=VECTOR('',#3371,10.);
#970=VECTOR('',#3372,10.);
#971=VECTOR('',#3375,10.);
#972=VECTOR('',#3376,10.);
#973=VECTOR('',#3379,10.);
#974=VECTOR('',#3380,10.);
#975=VECTOR('',#3383,10.);
#976=VECTOR('',#3384,10.);
#977=VECTOR('',#3385,10.);
#978=VECTOR('',#3388,10.);
#979=VECTOR('',#3391,10.);
#980=VECTOR('',#3392,10.);
#981=VECTOR('',#3393,10.);
#982=VECTOR('',#3394,10.);
#983=VECTOR('',#3397,10.);
#984=VECTOR('',#3398,10.);
#985=VECTOR('',#3399,10.);
#986=VECTOR('',#3400,10.);
#987=VECTOR('',#3401,10.);
#988=VECTOR('',#3404,10.);
#989=VECTOR('',#3405,10.);
#990=VECTOR('',#3406,10.);
#991=VECTOR('',#3407,10.);
#992=VECTOR('',#3410,10.);
#993=VECTOR('',#3411,10.);
#994=VECTOR('',#3414,10.);
#995=VECTOR('',#3415,10.);
#996=VECTOR('',#3416,10.);
#997=VECTOR('',#3419,10.);
#998=VECTOR('',#3420,10.);
#999=VECTOR('',#3421,10.);
#1000=VECTOR('',#3424,10.);
#1001=VECTOR('',#3427,10.);
#1002=VECTOR('',#3428,10.);
#1003=VECTOR('',#3431,10.);
#1004=VECTOR('',#3432,10.);
#1005=VECTOR('',#3433,10.);
#1006=VECTOR('',#3434,10.);
#1007=VECTOR('',#3437,10.);
#1008=VECTOR('',#3438,10.);
#1009=VECTOR('',#3441,10.);
#1010=VECTOR('',#3442,10.);
#1011=VECTOR('',#3445,10.);
#1012=VECTOR('',#3446,10.);
#1013=VECTOR('',#3447,10.);
#1014=VECTOR('',#3450,10.);
#1015=VECTOR('',#3451,10.);
#1016=VECTOR('',#3452,10.);
#1017=VECTOR('',#3455,10.);
#1018=VECTOR('',#3456,10.);
#1019=VECTOR('',#3457,10.);
#1020=VECTOR('',#3460,10.);
#1021=VECTOR('',#3461,10.);
#1022=VECTOR('',#3462,10.);
#1023=VECTOR('',#3465,10.);
#1024=VECTOR('',#3466,10.);
#1025=VECTOR('',#3469,10.);
#1026=VECTOR('',#3470,10.);
#1027=VECTOR('',#3473,10.);
#1028=VECTOR('',#3474,10.);
#1029=VECTOR('',#3475,10.);
#1030=VECTOR('',#3476,10.);
#1031=VECTOR('',#3477,10.);
#1032=VECTOR('',#3478,10.);
#1033=VECTOR('',#3481,10.);
#1034=VECTOR('',#3486,10.);
#1035=VECTOR('',#3487,10.);
#1036=VECTOR('',#3490,10.);
#1037=VECTOR('',#3497,10.);
#1038=VECTOR('',#3500,10.);
#1039=VECTOR('',#3513,10.);
#1040=VECTOR('',#3514,10.);
#1041=VECTOR('',#3521,10.);
#1042=VECTOR('',#3522,10.);
#1043=VECTOR('',#3525,10.);
#1044=VECTOR('',#3532,10.);
#1045=VECTOR('',#3535,10.);
#1046=VECTOR('',#3538,10.);
#1047=VECTOR('',#3539,10.);
#1048=VECTOR('',#3540,10.);
#1049=VECTOR('',#3541,10.);
#1050=VECTOR('',#3550,10.);
#1051=VECTOR('',#3553,10.);
#1052=VECTOR('',#3560,10.);
#1053=VECTOR('',#3561,10.);
#1054=VECTOR('',#3562,10.);
#1055=VECTOR('',#3563,10.);
#1056=VECTOR('',#3564,10.);
#1057=VECTOR('',#3565,10.);
#1058=VECTOR('',#3568,10.);
#1059=VECTOR('',#3579,10.);
#1060=VECTOR('',#3580,10.);
#1061=VECTOR('',#3581,10.);
#1062=VECTOR('',#3584,10.);
#1063=VECTOR('',#3591,10.);
#1064=VECTOR('',#3592,10.);
#1065=VECTOR('',#3603,10.);
#1066=VECTOR('',#3604,10.);
#1067=VECTOR('',#3609,10.);
#1068=VECTOR('',#3610,10.);
#1069=VECTOR('',#3619,10.);
#1070=VECTOR('',#3626,10.);
#1071=VECTOR('',#3635,10.);
#1072=VECTOR('',#3666,10.);
#1073=VECTOR('',#3669,10.);
#1074=VECTOR('',#3670,10.);
#1075=VECTOR('',#3673,10.);
#1076=VECTOR('',#3674,10.);
#1077=VECTOR('',#3677,10.);
#1078=VECTOR('',#3678,10.);
#1079=VECTOR('',#3679,10.);
#1080=VECTOR('',#3682,10.);
#1081=VECTOR('',#3683,10.);
#1082=VECTOR('',#3684,10.);
#1083=VECTOR('',#3687,10.);
#1084=VECTOR('',#3688,10.);
#1085=VECTOR('',#3691,10.);
#1086=VECTOR('',#3692,10.);
#1087=VECTOR('',#3695,10.);
#1088=VECTOR('',#3696,10.);
#1089=VECTOR('',#3699,10.);
#1090=VECTOR('',#3700,10.);
#1091=VECTOR('',#3703,10.);
#1092=VECTOR('',#3720,10.);
#1093=VECTOR('',#3723,10.);
#1094=VECTOR('',#3726,10.);
#1095=VECTOR('',#3743,10.);
#1096=VECTOR('',#3746,10.);
#1097=VECTOR('',#3749,10.);
#1098=VECTOR('',#3750,10.);
#1099=VECTOR('',#3751,10.);
#1100=VECTOR('',#3760,1.7);
#1101=VECTOR('',#3761,10.);
#1102=VECTOR('',#3762,10.);
#1103=VECTOR('',#3771,1.3466375);
#1104=VECTOR('',#3778,1.5);
#1105=VECTOR('',#3809,10.);
#1106=VECTOR('',#3810,10.);
#1107=VECTOR('',#3811,10.);
#1108=VECTOR('',#3814,10.);
#1109=VECTOR('',#3815,10.);
#1110=VECTOR('',#3818,10.);
#1111=VECTOR('',#3819,10.);
#1112=VECTOR('',#3822,10.);
#1113=VECTOR('',#3823,10.);
#1114=VECTOR('',#3824,10.);
#1115=VECTOR('',#3829,10.);
#1116=VECTOR('',#3832,10.);
#1117=VECTOR('',#3841,2.285);
#1118=VECTOR('',#3850,1.36481646934132);
#1119=VECTOR('',#3859,1.2295);
#1120=VECTOR('',#3868,1.36481646934132);
#1121=VECTOR('',#3875,2.73771324027147);
#1122=VECTOR('',#3878,2.73771324027147);
#1123=VECTOR('',#3881,10.);
#1124=VECTOR('',#3882,10.);
#1125=VECTOR('',#3885,10.);
#1126=VECTOR('',#3888,10.);
#1127=VECTOR('',#3891,10.);
#1128=VECTOR('',#3894,10.);
#1129=VERTEX_POINT('',#3908);
#1130=VERTEX_POINT('',#3909);
#1131=VERTEX_POINT('',#3911);
#1132=VERTEX_POINT('',#3913);
#1133=VERTEX_POINT('',#3917);
#1134=VERTEX_POINT('',#3919);
#1135=VERTEX_POINT('',#3921);
#1136=VERTEX_POINT('',#3923);
#1137=VERTEX_POINT('',#3925);
#1138=VERTEX_POINT('',#3927);
#1139=VERTEX_POINT('',#3929);
#1140=VERTEX_POINT('',#3931);
#1141=VERTEX_POINT('',#3935);
#1142=VERTEX_POINT('',#3937);
#1143=VERTEX_POINT('',#3939);
#1144=VERTEX_POINT('',#3941);
#1145=VERTEX_POINT('',#3943);
#1146=VERTEX_POINT('',#3948);
#1147=VERTEX_POINT('',#3951);
#1148=VERTEX_POINT('',#3953);
#1149=VERTEX_POINT('',#3955);
#1150=VERTEX_POINT('',#3957);
#1151=VERTEX_POINT('',#3959);
#1152=VERTEX_POINT('',#3961);
#1153=VERTEX_POINT('',#3963);
#1154=VERTEX_POINT('',#3967);
#1155=VERTEX_POINT('',#3969);
#1156=VERTEX_POINT('',#3971);
#1157=VERTEX_POINT('',#3974);
#1158=VERTEX_POINT('',#3975);
#1159=VERTEX_POINT('',#3977);
#1160=VERTEX_POINT('',#3979);
#1161=VERTEX_POINT('',#3981);
#1162=VERTEX_POINT('',#3983);
#1163=VERTEX_POINT('',#3986);
#1164=VERTEX_POINT('',#3989);
#1165=VERTEX_POINT('',#3993);
#1166=VERTEX_POINT('',#3997);
#1167=VERTEX_POINT('',#3999);
#1168=VERTEX_POINT('',#4003);
#1169=VERTEX_POINT('',#4007);
#1170=VERTEX_POINT('',#4011);
#1171=VERTEX_POINT('',#4015);
#1172=VERTEX_POINT('',#4022);
#1173=VERTEX_POINT('',#4023);
#1174=VERTEX_POINT('',#4025);
#1175=VERTEX_POINT('',#4027);
#1176=VERTEX_POINT('',#4031);
#1177=VERTEX_POINT('',#4033);
#1178=VERTEX_POINT('',#4037);
#1179=VERTEX_POINT('',#4039);
#1180=VERTEX_POINT('',#4041);
#1181=VERTEX_POINT('',#4043);
#1182=VERTEX_POINT('',#4047);
#1183=VERTEX_POINT('',#4051);
#1184=VERTEX_POINT('',#4053);
#1185=VERTEX_POINT('',#4055);
#1186=VERTEX_POINT('',#4057);
#1187=VERTEX_POINT('',#4061);
#1188=VERTEX_POINT('',#4062);
#1189=VERTEX_POINT('',#4064);
#1190=VERTEX_POINT('',#4066);
#1191=VERTEX_POINT('',#4073);
#1192=VERTEX_POINT('',#4077);
#1193=VERTEX_POINT('',#4079);
#1194=VERTEX_POINT('',#4081);
#1195=VERTEX_POINT('',#4085);
#1196=VERTEX_POINT('',#4087);
#1197=VERTEX_POINT('',#4091);
#1198=VERTEX_POINT('',#4092);
#1199=VERTEX_POINT('',#4094);
#1200=VERTEX_POINT('',#4096);
#1201=VERTEX_POINT('',#4103);
#1202=VERTEX_POINT('',#4107);
#1203=VERTEX_POINT('',#4109);
#1204=VERTEX_POINT('',#4115);
#1205=VERTEX_POINT('',#4117);
#1206=VERTEX_POINT('',#4119);
#1207=VERTEX_POINT('',#4123);
#1208=VERTEX_POINT('',#4125);
#1209=VERTEX_POINT('',#4127);
#1210=VERTEX_POINT('',#4129);
#1211=VERTEX_POINT('',#4133);
#1212=VERTEX_POINT('',#4135);
#1213=VERTEX_POINT('',#4137);
#1214=VERTEX_POINT('',#4141);
#1215=VERTEX_POINT('',#4145);
#1216=VERTEX_POINT('',#4147);
#1217=VERTEX_POINT('',#4151);
#1218=VERTEX_POINT('',#4153);
#1219=VERTEX_POINT('',#4159);
#1220=VERTEX_POINT('',#4163);
#1221=VERTEX_POINT('',#4165);
#1222=VERTEX_POINT('',#4170);
#1223=VERTEX_POINT('',#4174);
#1224=VERTEX_POINT('',#4178);
#1225=VERTEX_POINT('',#4179);
#1226=VERTEX_POINT('',#4184);
#1227=VERTEX_POINT('',#4186);
#1228=VERTEX_POINT('',#4190);
#1229=VERTEX_POINT('',#4191);
#1230=VERTEX_POINT('',#4196);
#1231=VERTEX_POINT('',#4197);
#1232=VERTEX_POINT('',#4209);
#1233=VERTEX_POINT('',#4212);
#1234=VERTEX_POINT('',#4220);
#1235=VERTEX_POINT('',#4236);
#1236=VERTEX_POINT('',#4237);
#1237=VERTEX_POINT('',#4239);
#1238=VERTEX_POINT('',#4241);
#1239=VERTEX_POINT('',#4280);
#1240=VERTEX_POINT('',#4286);
#1241=VERTEX_POINT('',#4294);
#1242=VERTEX_POINT('',#4296);
#1243=VERTEX_POINT('',#4298);
#1244=VERTEX_POINT('',#4303);
#1245=VERTEX_POINT('',#4312);
#1246=VERTEX_POINT('',#4314);
#1247=VERTEX_POINT('',#4316);
#1248=VERTEX_POINT('',#4320);
#1249=VERTEX_POINT('',#4322);
#1250=VERTEX_POINT('',#4337);
#1251=VERTEX_POINT('',#4339);
#1252=VERTEX_POINT('',#4341);
#1253=VERTEX_POINT('',#4343);
#1254=VERTEX_POINT('',#4345);
#1255=VERTEX_POINT('',#4350);
#1256=VERTEX_POINT('',#4355);
#1257=VERTEX_POINT('',#4360);
#1258=VERTEX_POINT('',#4362);
#1259=VERTEX_POINT('',#4373);
#1260=VERTEX_POINT('',#4381);
#1261=VERTEX_POINT('',#4382);
#1262=VERTEX_POINT('',#4392);
#1263=VERTEX_POINT('',#4399);
#1264=VERTEX_POINT('',#4401);
#1265=VERTEX_POINT('',#4403);
#1266=VERTEX_POINT('',#4405);
#1267=VERTEX_POINT('',#4407);
#1268=VERTEX_POINT('',#4410);
#1269=VERTEX_POINT('',#4411);
#1270=VERTEX_POINT('',#4413);
#1271=VERTEX_POINT('',#4415);
#1272=VERTEX_POINT('',#4417);
#1273=VERTEX_POINT('',#4419);
#1274=VERTEX_POINT('',#4423);
#1275=VERTEX_POINT('',#4434);
#1276=VERTEX_POINT('',#4439);
#1277=VERTEX_POINT('',#4443);
#1278=VERTEX_POINT('',#4451);
#1279=VERTEX_POINT('',#4453);
#1280=VERTEX_POINT('',#4460);
#1281=VERTEX_POINT('',#4465);
#1282=VERTEX_POINT('',#4470);
#1283=VERTEX_POINT('',#4477);
#1284=VERTEX_POINT('',#4479);
#1285=VERTEX_POINT('',#4485);
#1286=VERTEX_POINT('',#4490);
#1287=VERTEX_POINT('',#4506);
#1288=VERTEX_POINT('',#4507);
#1289=VERTEX_POINT('',#4531);
#1290=VERTEX_POINT('',#4532);
#1291=VERTEX_POINT('',#4562);
#1292=VERTEX_POINT('',#4563);
#1293=VERTEX_POINT('',#4593);
#1294=VERTEX_POINT('',#4594);
#1295=VERTEX_POINT('',#4605);
#1296=VERTEX_POINT('',#4606);
#1297=VERTEX_POINT('',#4660);
#1298=VERTEX_POINT('',#4661);
#1299=VERTEX_POINT('',#4712);
#1300=VERTEX_POINT('',#4720);
#1301=VERTEX_POINT('',#4773);
#1302=VERTEX_POINT('',#4786);
#1303=VERTEX_POINT('',#4809);
#1304=VERTEX_POINT('',#4835);
#1305=VERTEX_POINT('',#4861);
#1306=VERTEX_POINT('',#4908);
#1307=VERTEX_POINT('',#4916);
#1308=VERTEX_POINT('',#4945);
#1309=VERTEX_POINT('',#4950);
#1310=VERTEX_POINT('',#4952);
#1311=VERTEX_POINT('',#4984);
#1312=VERTEX_POINT('',#4992);
#1313=VERTEX_POINT('',#4997);
#1314=VERTEX_POINT('',#5039);
#1315=VERTEX_POINT('',#5044);
#1316=VERTEX_POINT('',#5051);
#1317=VERTEX_POINT('',#5053);
#1318=VERTEX_POINT('',#5055);
#1319=VERTEX_POINT('',#5378);
#1320=VERTEX_POINT('',#5459);
#1321=VERTEX_POINT('',#5461);
#1322=VERTEX_POINT('',#5465);
#1323=VERTEX_POINT('',#5469);
#1324=VERTEX_POINT('',#5473);
#1325=VERTEX_POINT('',#5477);
#1326=VERTEX_POINT('',#5483);
#1327=VERTEX_POINT('',#5484);
#1328=VERTEX_POINT('',#5486);
#1329=VERTEX_POINT('',#5488);
#1330=VERTEX_POINT('',#5490);
#1331=VERTEX_POINT('',#5492);
#1332=VERTEX_POINT('',#5496);
#1333=VERTEX_POINT('',#5498);
#1334=VERTEX_POINT('',#5502);
#1335=VERTEX_POINT('',#5506);
#1336=VERTEX_POINT('',#5531);
#1337=VERTEX_POINT('',#5533);
#1338=VERTEX_POINT('',#5579);
#1339=VERTEX_POINT('',#5580);
#1340=VERTEX_POINT('',#5585);
#1341=VERTEX_POINT('',#5587);
#1342=VERTEX_POINT('',#5634);
#1343=VERTEX_POINT('',#5639);
#1344=VERTEX_POINT('',#5683);
#1345=VERTEX_POINT('',#5688);
#1346=VERTEX_POINT('',#5695);
#1347=VERTEX_POINT('',#5704);
#1348=VERTEX_POINT('',#5713);
#1349=VERTEX_POINT('',#5716);
#1350=VERTEX_POINT('',#5757);
#1351=VERTEX_POINT('',#5801);
#1352=VERTEX_POINT('',#5854);
#1353=VERTEX_POINT('',#5856);
#1354=VERTEX_POINT('',#5858);
#1355=VERTEX_POINT('',#5862);
#1356=VERTEX_POINT('',#5867);
#1357=VERTEX_POINT('',#5868);
#1358=VERTEX_POINT('',#5872);
#1359=VERTEX_POINT('',#5878);
#1360=VERTEX_POINT('',#5879);
#1361=VERTEX_POINT('',#5888);
#1362=VERTEX_POINT('',#5889);
#1363=VERTEX_POINT('',#5898);
#1364=VERTEX_POINT('',#5899);
#1365=VERTEX_POINT('',#5908);
#1366=VERTEX_POINT('',#5909);
#1367=VERTEX_POINT('',#5918);
#1368=VERTEX_POINT('',#5927);
#1369=VERTEX_POINT('',#5929);
#1370=VERTEX_POINT('',#5933);
#1371=VERTEX_POINT('',#5937);
#1372=VERTEX_POINT('',#5941);
#1373=VERTEX_POINT('',#5943);
#1374=VERTEX_POINT('',#5946);
#1375=VERTEX_POINT('',#5955);
#1376=VERTEX_POINT('',#5961);
#1377=VERTEX_POINT('',#5963);
#1378=VERTEX_POINT('',#5967);
#1379=VERTEX_POINT('',#5968);
#1380=VERTEX_POINT('',#5973);
#1381=VERTEX_POINT('',#5976);
#1382=VERTEX_POINT('',#5980);
#1383=VERTEX_POINT('',#5983);
#1384=VERTEX_POINT('',#5984);
#1385=VERTEX_POINT('',#5988);
#1386=VERTEX_POINT('',#5992);
#1387=VERTEX_POINT('',#5996);
#1388=VERTEX_POINT('',#6000);
#1389=VERTEX_POINT('',#6009);
#1390=VERTEX_POINT('',#6011);
#1391=VERTEX_POINT('',#6015);
#1392=VERTEX_POINT('',#6019);
#1393=VERTEX_POINT('',#6023);
#1394=VERTEX_POINT('',#6027);
#1395=EDGE_CURVE('',#1129,#1130,#633,.T.);
#1396=EDGE_CURVE('',#1130,#1131,#634,.T.);
#1397=EDGE_CURVE('',#1131,#1132,#635,.T.);
#1398=EDGE_CURVE('',#1132,#1129,#636,.T.);
#1399=EDGE_CURVE('',#1133,#1131,#637,.T.);
#1400=EDGE_CURVE('',#1134,#1133,#638,.T.);
#1401=EDGE_CURVE('',#1134,#1135,#639,.T.);
#1402=EDGE_CURVE('',#1136,#1135,#640,.T.);
#1403=EDGE_CURVE('',#1137,#1136,#641,.T.);
#1404=EDGE_CURVE('',#1137,#1138,#642,.T.);
#1405=EDGE_CURVE('',#1139,#1138,#643,.T.);
#1406=EDGE_CURVE('',#1139,#1140,#644,.T.);
#1407=EDGE_CURVE('',#1140,#1132,#645,.T.);
#1408=EDGE_CURVE('',#1141,#1130,#646,.T.);
#1409=EDGE_CURVE('',#1142,#1141,#647,.T.);
#1410=EDGE_CURVE('',#1142,#1143,#648,.T.);
#1411=EDGE_CURVE('',#1143,#1144,#649,.T.);
#1412=EDGE_CURVE('',#1145,#1144,#650,.T.);
#1413=EDGE_CURVE('',#1133,#1145,#651,.T.);
#1414=EDGE_CURVE('',#1129,#1140,#652,.T.);
#1415=EDGE_CURVE('',#1146,#1146,#221,.T.);
#1416=EDGE_CURVE('',#1147,#1139,#653,.T.);
#1417=EDGE_CURVE('',#1147,#1148,#654,.T.);
#1418=EDGE_CURVE('',#1148,#1149,#655,.T.);
#1419=EDGE_CURVE('',#1149,#1150,#656,.T.);
#1420=EDGE_CURVE('',#1151,#1150,#657,.T.);
#1421=EDGE_CURVE('',#1151,#1152,#658,.T.);
#1422=EDGE_CURVE('',#1152,#1153,#659,.T.);
#1423=EDGE_CURVE('',#1141,#1153,#660,.T.);
#1424=EDGE_CURVE('',#1138,#1154,#661,.T.);
#1425=EDGE_CURVE('',#1154,#1155,#662,.T.);
#1426=EDGE_CURVE('',#1155,#1156,#663,.T.);
#1427=EDGE_CURVE('',#1156,#1147,#664,.T.);
#1428=EDGE_CURVE('',#1157,#1158,#665,.T.);
#1429=EDGE_CURVE('',#1158,#1159,#666,.T.);
#1430=EDGE_CURVE('',#1159,#1160,#667,.T.);
#1431=EDGE_CURVE('',#1160,#1161,#668,.T.);
#1432=EDGE_CURVE('',#1161,#1162,#669,.T.);
#1433=EDGE_CURVE('',#1162,#1157,#670,.T.);
#1434=EDGE_CURVE('',#1163,#1163,#222,.T.);
#1435=EDGE_CURVE('',#1164,#1164,#223,.T.);
#1436=EDGE_CURVE('',#1164,#1163,#671,.T.);
#1437=EDGE_CURVE('',#1146,#1165,#672,.T.);
#1438=EDGE_CURVE('',#1165,#1165,#224,.T.);
#1439=EDGE_CURVE('',#1162,#1166,#673,.T.);
#1440=EDGE_CURVE('',#1166,#1167,#674,.T.);
#1441=EDGE_CURVE('',#1167,#1157,#675,.T.);
#1442=EDGE_CURVE('',#1161,#1168,#676,.T.);
#1443=EDGE_CURVE('',#1168,#1166,#677,.T.);
#1444=EDGE_CURVE('',#1160,#1169,#678,.T.);
#1445=EDGE_CURVE('',#1169,#1168,#679,.T.);
#1446=EDGE_CURVE('',#1159,#1170,#680,.T.);
#1447=EDGE_CURVE('',#1170,#1169,#681,.T.);
#1448=EDGE_CURVE('',#1158,#1171,#682,.T.);
#1449=EDGE_CURVE('',#1171,#1170,#683,.T.);
#1450=EDGE_CURVE('',#1167,#1171,#684,.T.);
#1451=EDGE_CURVE('',#1172,#1173,#685,.T.);
#1452=EDGE_CURVE('',#1173,#1174,#686,.F.);
#1453=EDGE_CURVE('',#1174,#1175,#687,.T.);
#1454=EDGE_CURVE('',#1175,#1172,#688,.T.);
#1455=EDGE_CURVE('',#1175,#1176,#689,.T.);
#1456=EDGE_CURVE('',#1176,#1177,#690,.T.);
#1457=EDGE_CURVE('',#1177,#1172,#691,.T.);
#1458=EDGE_CURVE('',#1178,#1172,#692,.T.);
#1459=EDGE_CURVE('',#1179,#1178,#693,.T.);
#1460=EDGE_CURVE('',#1180,#1179,#694,.T.);
#1461=EDGE_CURVE('',#1180,#1181,#695,.T.);
#1462=EDGE_CURVE('',#1181,#1173,#696,.T.);
#1463=EDGE_CURVE('',#1177,#1182,#697,.T.);
#1464=EDGE_CURVE('',#1182,#1178,#698,.T.);
#1465=EDGE_CURVE('',#1176,#1183,#699,.T.);
#1466=EDGE_CURVE('',#1183,#1184,#700,.T.);
#1467=EDGE_CURVE('',#1185,#1184,#701,.T.);
#1468=EDGE_CURVE('',#1186,#1185,#702,.T.);
#1469=EDGE_CURVE('',#1186,#1182,#703,.T.);
#1470=EDGE_CURVE('',#1187,#1188,#704,.T.);
#1471=EDGE_CURVE('',#1188,#1189,#705,.F.);
#1472=EDGE_CURVE('',#1189,#1190,#706,.T.);
#1473=EDGE_CURVE('',#1190,#1187,#707,.T.);
#1474=EDGE_CURVE('',#1190,#1136,#708,.T.);
#1475=EDGE_CURVE('',#1135,#1187,#709,.T.);
#1476=EDGE_CURVE('',#1190,#1191,#710,.T.);
#1477=EDGE_CURVE('',#1191,#1137,#711,.T.);
#1478=EDGE_CURVE('',#1189,#1192,#712,.T.);
#1479=EDGE_CURVE('',#1193,#1192,#713,.T.);
#1480=EDGE_CURVE('',#1194,#1193,#714,.T.);
#1481=EDGE_CURVE('',#1194,#1191,#715,.T.);
#1482=EDGE_CURVE('',#1195,#1154,#716,.T.);
#1483=EDGE_CURVE('',#1195,#1196,#717,.T.);
#1484=EDGE_CURVE('',#1155,#1196,#718,.T.);
#1485=EDGE_CURVE('',#1197,#1198,#719,.T.);
#1486=EDGE_CURVE('',#1199,#1197,#720,.T.);
#1487=EDGE_CURVE('',#1199,#1200,#721,.T.);
#1488=EDGE_CURVE('',#1198,#1200,#722,.T.);
#1489=EDGE_CURVE('',#1196,#1199,#723,.T.);
#1490=EDGE_CURVE('',#1200,#1195,#724,.T.);
#1491=EDGE_CURVE('',#1201,#1156,#725,.T.);
#1492=EDGE_CURVE('',#1201,#1148,#726,.T.);
#1493=EDGE_CURVE('',#1150,#1202,#727,.T.);
#1494=EDGE_CURVE('',#1149,#1203,#728,.T.);
#1495=EDGE_CURVE('',#1202,#1203,#729,.T.);
#1496=EDGE_CURVE('',#1203,#1201,#730,.T.);
#1497=EDGE_CURVE('',#1202,#1204,#731,.T.);
#1498=EDGE_CURVE('',#1204,#1205,#732,.T.);
#1499=EDGE_CURVE('',#1205,#1206,#733,.T.);
#1500=EDGE_CURVE('',#1206,#1151,#734,.T.);
#1501=EDGE_CURVE('',#1198,#1207,#735,.T.);
#1502=EDGE_CURVE('',#1207,#1208,#736,.T.);
#1503=EDGE_CURVE('',#1208,#1209,#737,.T.);
#1504=EDGE_CURVE('',#1209,#1210,#738,.T.);
#1505=EDGE_CURVE('',#1210,#1197,#739,.T.);
#1506=EDGE_CURVE('',#1211,#1209,#740,.T.);
#1507=EDGE_CURVE('',#1212,#1211,#741,.T.);
#1508=EDGE_CURVE('',#1213,#1212,#742,.T.);
#1509=EDGE_CURVE('',#1210,#1213,#743,.T.);
#1510=EDGE_CURVE('',#1214,#1208,#744,.T.);
#1511=EDGE_CURVE('',#1214,#1211,#745,.T.);
#1512=EDGE_CURVE('',#1215,#1207,#746,.T.);
#1513=EDGE_CURVE('',#1216,#1215,#747,.T.);
#1514=EDGE_CURVE('',#1216,#1214,#748,.T.);
#1515=EDGE_CURVE('',#1217,#1205,#749,.T.);
#1516=EDGE_CURVE('',#1218,#1217,#750,.T.);
#1517=EDGE_CURVE('',#1218,#1206,#751,.T.);
#1518=EDGE_CURVE('',#1152,#1218,#752,.T.);
#1519=EDGE_CURVE('',#1219,#1204,#753,.T.);
#1520=EDGE_CURVE('',#1217,#1219,#754,.T.);
#1521=EDGE_CURVE('',#1212,#1220,#755,.T.);
#1522=EDGE_CURVE('',#1220,#1221,#756,.T.);
#1523=EDGE_CURVE('',#1221,#1180,#757,.T.);
#1524=EDGE_CURVE('',#1179,#1213,#758,.T.);
#1525=EDGE_CURVE('',#1222,#1186,#759,.T.);
#1526=EDGE_CURVE('',#1222,#1219,#760,.T.);
#1527=EDGE_CURVE('',#1221,#1223,#761,.T.);
#1528=EDGE_CURVE('',#1223,#1181,#762,.T.);
#1529=EDGE_CURVE('',#1224,#1225,#763,.T.);
#1530=EDGE_CURVE('',#1193,#1224,#764,.T.);
#1531=EDGE_CURVE('',#1192,#1225,#765,.T.);
#1532=EDGE_CURVE('',#1145,#1226,#766,.T.);
#1533=EDGE_CURVE('',#1144,#1227,#767,.T.);
#1534=EDGE_CURVE('',#1226,#1227,#768,.T.);
#1535=EDGE_CURVE('',#1228,#1229,#769,.T.);
#1536=EDGE_CURVE('',#1229,#1143,#770,.T.);
#1537=EDGE_CURVE('',#1228,#1142,#771,.T.);
#1538=EDGE_CURVE('',#1230,#1231,#772,.T.);
#1539=EDGE_CURVE('',#1185,#1230,#773,.T.);
#1540=EDGE_CURVE('',#1184,#1231,#774,.T.);
#1541=EDGE_CURVE('',#1153,#1228,#775,.T.);
#1542=EDGE_CURVE('',#1152,#1229,#776,.T.);
#1543=EDGE_CURVE('',#1230,#1222,#777,.T.);
#1544=EDGE_CURVE('',#1231,#1219,#778,.T.);
#1545=EDGE_CURVE('',#1174,#1183,#779,.T.);
#1546=EDGE_CURVE('',#1232,#1223,#780,.T.);
#1547=EDGE_CURVE('',#1211,#1232,#781,.T.);
#1548=EDGE_CURVE('',#1233,#1214,#782,.T.);
#1549=EDGE_CURVE('',#1225,#1233,#783,.T.);
#1550=EDGE_CURVE('',#1227,#1188,#784,.T.);
#1551=EDGE_CURVE('',#1220,#1232,#785,.T.);
#1552=EDGE_CURVE('',#1234,#1216,#786,.T.);
#1553=EDGE_CURVE('',#1234,#1233,#787,.T.);
#1554=EDGE_CURVE('',#1224,#1234,#788,.T.);
#1555=EDGE_CURVE('',#1226,#1134,#789,.T.);
#1556=EDGE_CURVE('',#1215,#1194,#790,.T.);
#1557=EDGE_CURVE('',#1235,#1236,#225,.T.);
#1558=EDGE_CURVE('',#1236,#1237,#791,.T.);
#1559=EDGE_CURVE('',#1237,#1238,#100,.F.);
#1560=EDGE_CURVE('',#1238,#1235,#792,.T.);
#1561=EDGE_CURVE('',#1235,#1239,#101,.T.);
#1562=EDGE_CURVE('',#1240,#1239,#226,.T.);
#1563=EDGE_CURVE('',#1240,#1236,#102,.T.);
#1564=EDGE_CURVE('',#1241,#1238,#227,.T.);
#1565=EDGE_CURVE('',#1242,#1241,#793,.T.);
#1566=EDGE_CURVE('',#1243,#1242,#103,.T.);
#1567=EDGE_CURVE('',#1244,#1243,#104,.T.);
#1568=EDGE_CURVE('',#1245,#1244,#794,.T.);
#1569=EDGE_CURVE('',#1246,#1245,#228,.T.);
#1570=EDGE_CURVE('',#1247,#1246,#795,.T.);
#1571=EDGE_CURVE('',#1235,#1247,#229,.T.);
#1572=EDGE_CURVE('',#1248,#1247,#230,.T.);
#1573=EDGE_CURVE('',#1246,#1249,#105,.F.);
#1574=EDGE_CURVE('',#1249,#1248,#796,.T.);
#1575=EDGE_CURVE('',#1249,#1250,#797,.T.);
#1576=EDGE_CURVE('',#1251,#1250,#231,.F.);
#1577=EDGE_CURVE('',#1252,#1251,#798,.T.);
#1578=EDGE_CURVE('',#1253,#1252,#799,.T.);
#1579=EDGE_CURVE('',#1254,#1253,#106,.T.);
#1580=EDGE_CURVE('',#1255,#1254,#107,.T.);
#1581=EDGE_CURVE('',#1256,#1255,#108,.T.);
#1582=EDGE_CURVE('',#1257,#1256,#800,.T.);
#1583=EDGE_CURVE('',#1258,#1257,#109,.T.);
#1584=EDGE_CURVE('',#1259,#1258,#801,.T.);
#1585=EDGE_CURVE('',#1248,#1259,#110,.T.);
#1586=EDGE_CURVE('',#1260,#1261,#111,.T.);
#1587=EDGE_CURVE('',#1261,#1251,#232,.T.);
#1588=EDGE_CURVE('',#1250,#1262,#233,.T.);
#1589=EDGE_CURVE('',#1262,#1260,#112,.T.);
#1590=EDGE_CURVE('',#1263,#1261,#802,.T.);
#1591=EDGE_CURVE('',#1264,#1263,#234,.T.);
#1592=EDGE_CURVE('',#1264,#1265,#803,.T.);
#1593=EDGE_CURVE('',#1266,#1265,#235,.F.);
#1594=EDGE_CURVE('',#1266,#1267,#236,.T.);
#1595=EDGE_CURVE('',#1252,#1267,#237,.F.);
#1596=EDGE_CURVE('',#1268,#1269,#804,.T.);
#1597=EDGE_CURVE('',#1269,#1270,#805,.T.);
#1598=EDGE_CURVE('',#1270,#1271,#806,.T.);
#1599=EDGE_CURVE('',#1271,#1272,#807,.T.);
#1600=EDGE_CURVE('',#1272,#1273,#808,.T.);
#1601=EDGE_CURVE('',#1273,#1268,#809,.T.);
#1602=EDGE_CURVE('',#1260,#1274,#810,.T.);
#1603=EDGE_CURVE('',#1263,#1274,#113,.T.);
#1604=EDGE_CURVE('',#1274,#1275,#114,.T.);
#1605=EDGE_CURVE('',#1275,#1276,#238,.T.);
#1606=EDGE_CURVE('',#1276,#1264,#239,.F.);
#1607=EDGE_CURVE('',#1245,#1277,#27,.T.);
#1608=EDGE_CURVE('',#1277,#1262,#28,.T.);
#1609=EDGE_CURVE('',#1278,#1277,#811,.T.);
#1610=EDGE_CURVE('',#1279,#1278,#115,.T.);
#1611=EDGE_CURVE('',#1280,#1279,#116,.T.);
#1612=EDGE_CURVE('',#1281,#1280,#117,.T.);
#1613=EDGE_CURVE('',#1282,#1281,#118,.T.);
#1614=EDGE_CURVE('',#1283,#1282,#812,.T.);
#1615=EDGE_CURVE('',#1284,#1283,#119,.T.);
#1616=EDGE_CURVE('',#1285,#1284,#120,.T.);
#1617=EDGE_CURVE('',#1286,#1285,#813,.T.);
#1618=EDGE_CURVE('',#1275,#1286,#29,.T.);
#1619=EDGE_CURVE('',#1286,#1241,#30,.T.);
#1620=EDGE_CURVE('',#1237,#1276,#814,.F.);
#1621=EDGE_CURVE('',#1285,#1242,#121,.T.);
#1622=EDGE_CURVE('',#1287,#1288,#240,.T.);
#1623=EDGE_CURVE('',#1288,#1266,#815,.T.);
#1624=EDGE_CURVE('',#1265,#1287,#816,.T.);
#1625=EDGE_CURVE('',#1289,#1290,#241,.T.);
#1626=EDGE_CURVE('',#1290,#1288,#122,.T.);
#1627=EDGE_CURVE('',#1287,#1289,#123,.T.);
#1628=EDGE_CURVE('',#1291,#1292,#242,.T.);
#1629=EDGE_CURVE('',#1292,#1290,#124,.T.);
#1630=EDGE_CURVE('',#1289,#1291,#125,.T.);
#1631=EDGE_CURVE('',#1293,#1294,#243,.T.);
#1632=EDGE_CURVE('',#1294,#1292,#126,.T.);
#1633=EDGE_CURVE('',#1291,#1293,#127,.T.);
#1634=EDGE_CURVE('',#1295,#1296,#244,.T.);
#1635=EDGE_CURVE('',#1296,#1294,#817,.T.);
#1636=EDGE_CURVE('',#1293,#1295,#818,.T.);
#1637=EDGE_CURVE('',#1297,#1298,#245,.T.);
#1638=EDGE_CURVE('',#1298,#1296,#128,.T.);
#1639=EDGE_CURVE('',#1295,#1297,#129,.T.);
#1640=EDGE_CURVE('',#1239,#1298,#819,.T.);
#1641=EDGE_CURVE('',#1297,#1240,#820,.T.);
#1642=EDGE_CURVE('',#1259,#1299,#246,.T.);
#1643=EDGE_CURVE('',#1299,#1247,#130,.T.);
#1644=EDGE_CURVE('',#1258,#1300,#247,.T.);
#1645=EDGE_CURVE('',#1300,#1299,#821,.T.);
#1646=EDGE_CURVE('',#1257,#1301,#248,.T.);
#1647=EDGE_CURVE('',#1301,#1300,#131,.T.);
#1648=EDGE_CURVE('',#1256,#1302,#249,.T.);
#1649=EDGE_CURVE('',#1302,#1301,#822,.T.);
#1650=EDGE_CURVE('',#1255,#1303,#250,.T.);
#1651=EDGE_CURVE('',#1303,#1302,#132,.T.);
#1652=EDGE_CURVE('',#1254,#1304,#251,.T.);
#1653=EDGE_CURVE('',#1304,#1303,#133,.T.);
#1654=EDGE_CURVE('',#1253,#1305,#252,.T.);
#1655=EDGE_CURVE('',#1305,#1304,#134,.T.);
#1656=EDGE_CURVE('',#1267,#1305,#823,.T.);
#1657=EDGE_CURVE('',#1299,#1239,#253,.T.);
#1658=EDGE_CURVE('',#1290,#1304,#254,.T.);
#1659=EDGE_CURVE('',#1305,#1288,#255,.T.);
#1660=EDGE_CURVE('',#1303,#1292,#256,.T.);
#1661=EDGE_CURVE('',#1294,#1302,#257,.T.);
#1662=EDGE_CURVE('',#1301,#1296,#258,.T.);
#1663=EDGE_CURVE('',#1298,#1300,#259,.T.);
#1664=EDGE_CURVE('',#1306,#1282,#135,.T.);
#1665=EDGE_CURVE('',#1281,#1307,#824,.T.);
#1666=EDGE_CURVE('',#1307,#1306,#136,.T.);
#1667=EDGE_CURVE('',#1280,#1307,#137,.F.);
#1668=EDGE_CURVE('',#1306,#1308,#138,.T.);
#1669=EDGE_CURVE('',#1308,#1309,#825,.T.);
#1670=EDGE_CURVE('',#1309,#1310,#139,.T.);
#1671=EDGE_CURVE('',#1283,#1310,#140,.T.);
#1672=EDGE_CURVE('',#1310,#1311,#141,.T.);
#1673=EDGE_CURVE('',#1311,#1284,#826,.T.);
#1674=EDGE_CURVE('',#1244,#1312,#142,.T.);
#1675=EDGE_CURVE('',#1312,#1313,#827,.T.);
#1676=EDGE_CURVE('',#1313,#1278,#143,.T.);
#1677=EDGE_CURVE('',#1311,#1243,#144,.T.);
#1678=EDGE_CURVE('',#1313,#1314,#145,.T.);
#1679=EDGE_CURVE('',#1314,#1315,#828,.T.);
#1680=EDGE_CURVE('',#1315,#1279,#146,.T.);
#1681=EDGE_CURVE('',#1316,#1312,#829,.T.);
#1682=EDGE_CURVE('',#1317,#1316,#830,.T.);
#1683=EDGE_CURVE('',#1317,#1318,#831,.T.);
#1684=EDGE_CURVE('',#1314,#1318,#147,.T.);
#1685=EDGE_CURVE('',#1309,#1317,#148,.T.);
#1686=EDGE_CURVE('',#1316,#1311,#149,.T.);
#1687=EDGE_CURVE('',#1318,#1319,#150,.T.);
#1688=EDGE_CURVE('',#1319,#1307,#151,.T.);
#1689=EDGE_CURVE('',#1319,#1308,#152,.T.);
#1690=EDGE_CURVE('',#1270,#1320,#832,.T.);
#1691=EDGE_CURVE('',#1320,#1321,#833,.T.);
#1692=EDGE_CURVE('',#1271,#1321,#834,.T.);
#1693=EDGE_CURVE('',#1269,#1322,#835,.T.);
#1694=EDGE_CURVE('',#1322,#1320,#836,.T.);
#1695=EDGE_CURVE('',#1268,#1323,#837,.T.);
#1696=EDGE_CURVE('',#1323,#1322,#838,.T.);
#1697=EDGE_CURVE('',#1273,#1324,#839,.T.);
#1698=EDGE_CURVE('',#1324,#1323,#840,.T.);
#1699=EDGE_CURVE('',#1272,#1325,#841,.T.);
#1700=EDGE_CURVE('',#1325,#1324,#842,.T.);
#1701=EDGE_CURVE('',#1321,#1325,#843,.T.);
#1702=EDGE_CURVE('',#1326,#1327,#260,.T.);
#1703=EDGE_CURVE('',#1328,#1326,#261,.T.);
#1704=EDGE_CURVE('',#1329,#1328,#262,.T.);
#1705=EDGE_CURVE('',#1330,#1329,#263,.T.);
#1706=EDGE_CURVE('',#1331,#1330,#264,.T.);
#1707=EDGE_CURVE('',#1327,#1331,#265,.T.);
#1708=EDGE_CURVE('',#1329,#1332,#844,.T.);
#1709=EDGE_CURVE('',#1332,#1333,#266,.T.);
#1710=EDGE_CURVE('',#1330,#1333,#845,.T.);
#1711=EDGE_CURVE('',#1328,#1334,#846,.T.);
#1712=EDGE_CURVE('',#1334,#1332,#267,.T.);
#1713=EDGE_CURVE('',#1335,#1326,#153,.T.);
#1714=EDGE_CURVE('',#1335,#1334,#268,.T.);
#1715=EDGE_CURVE('',#1333,#1336,#269,.T.);
#1716=EDGE_CURVE('',#1337,#1335,#270,.T.);
#1717=EDGE_CURVE('',#1336,#1337,#271,.T.);
#1718=EDGE_CURVE('',#1327,#1337,#847,.T.);
#1719=EDGE_CURVE('',#1331,#1336,#848,.T.);
#1720=EDGE_CURVE('',#1338,#1339,#154,.T.);
#1721=EDGE_CURVE('',#1339,#1340,#849,.T.);
#1722=EDGE_CURVE('',#1340,#1341,#155,.T.);
#1723=EDGE_CURVE('',#1341,#1338,#156,.T.);
#1724=EDGE_CURVE('',#1339,#1342,#157,.T.);
#1725=EDGE_CURVE('',#1342,#1343,#850,.T.);
#1726=EDGE_CURVE('',#1343,#1340,#158,.T.);
#1727=EDGE_CURVE('',#1342,#1344,#159,.T.);
#1728=EDGE_CURVE('',#1344,#1345,#851,.T.);
#1729=EDGE_CURVE('',#1345,#1343,#160,.T.);
#1730=EDGE_CURVE('',#1346,#1345,#161,.T.);
#1731=EDGE_CURVE('',#1347,#1346,#162,.T.);
#1732=EDGE_CURVE('',#1341,#1347,#163,.T.);
#1733=EDGE_CURVE('',#1348,#1348,#272,.T.);
#1734=EDGE_CURVE('',#1349,#1349,#273,.T.);
#1735=EDGE_CURVE('',#1349,#1348,#852,.T.);
#1736=EDGE_CURVE('',#1350,#1338,#164,.T.);
#1737=EDGE_CURVE('',#1350,#1347,#853,.T.);
#1738=EDGE_CURVE('',#1351,#1350,#165,.T.);
#1739=EDGE_CURVE('',#1351,#1346,#854,.T.);
#1740=EDGE_CURVE('',#1344,#1351,#166,.T.);
#1741=EDGE_CURVE('',#1352,#1352,#274,.T.);
#1742=EDGE_CURVE('',#1352,#1353,#855,.T.);
#1743=EDGE_CURVE('',#1353,#1354,#275,.T.);
#1744=EDGE_CURVE('',#1354,#1353,#276,.T.);
#1745=EDGE_CURVE('',#1354,#1355,#856,.T.);
#1746=EDGE_CURVE('',#1355,#1355,#277,.T.);
#1747=EDGE_CURVE('',#1356,#1357,#31,.T.);
#1748=EDGE_CURVE('',#1358,#1356,#278,.T.);
#1749=EDGE_CURVE('',#1357,#1358,#32,.T.);
#1750=EDGE_CURVE('',#1359,#1360,#33,.T.);
#1751=EDGE_CURVE('',#1358,#1359,#34,.T.);
#1752=EDGE_CURVE('',#1360,#1358,#279,.T.);
#1753=EDGE_CURVE('',#1361,#1362,#35,.T.);
#1754=EDGE_CURVE('',#1356,#1361,#280,.T.);
#1755=EDGE_CURVE('',#1362,#1356,#36,.T.);
#1756=EDGE_CURVE('',#1363,#1364,#37,.T.);
#1757=EDGE_CURVE('',#1360,#1363,#38,.T.);
#1758=EDGE_CURVE('',#1364,#1360,#281,.T.);
#1759=EDGE_CURVE('',#1365,#1366,#39,.T.);
#1760=EDGE_CURVE('',#1361,#1365,#282,.T.);
#1761=EDGE_CURVE('',#1366,#1361,#40,.T.);
#1762=EDGE_CURVE('',#1367,#1365,#41,.T.);
#1763=EDGE_CURVE('',#1364,#1367,#42,.T.);
#1764=EDGE_CURVE('',#1365,#1364,#283,.T.);
#1765=EDGE_CURVE('',#1368,#1366,#857,.T.);
#1766=EDGE_CURVE('',#1369,#1368,#858,.T.);
#1767=EDGE_CURVE('',#1369,#1367,#859,.T.);
#1768=EDGE_CURVE('',#1370,#1362,#860,.T.);
#1769=EDGE_CURVE('',#1368,#1370,#861,.T.);
#1770=EDGE_CURVE('',#1371,#1357,#862,.T.);
#1771=EDGE_CURVE('',#1370,#1371,#863,.T.);
#1772=EDGE_CURVE('',#1371,#1372,#864,.T.);
#1773=EDGE_CURVE('',#1372,#1373,#865,.T.);
#1774=EDGE_CURVE('',#1373,#1369,#866,.T.);
#1775=EDGE_CURVE('',#1374,#1374,#284,.T.);
#1776=EDGE_CURVE('',#1372,#1359,#867,.T.);
#1777=EDGE_CURVE('',#1373,#1363,#868,.T.);
#1778=EDGE_CURVE('',#1375,#1375,#285,.T.);
#1779=EDGE_CURVE('',#1375,#1374,#869,.T.);
#1780=EDGE_CURVE('',#1376,#1376,#286,.T.);
#1781=EDGE_CURVE('',#1376,#1377,#870,.T.);
#1782=EDGE_CURVE('',#1377,#1377,#287,.T.);
#1783=EDGE_CURVE('',#1378,#1379,#288,.T.);
#1784=EDGE_CURVE('',#1379,#1378,#289,.T.);
#1785=EDGE_CURVE('',#1379,#1377,#871,.T.);
#1786=EDGE_CURVE('',#1380,#1380,#290,.T.);
#1787=EDGE_CURVE('',#1381,#1381,#291,.T.);
#1788=EDGE_CURVE('',#1381,#1378,#872,.T.);
#1789=EDGE_CURVE('',#1382,#1382,#292,.T.);
#1790=EDGE_CURVE('',#1383,#1384,#43,.T.);
#1791=EDGE_CURVE('',#1385,#1383,#44,.T.);
#1792=EDGE_CURVE('',#1386,#1385,#45,.T.);
#1793=EDGE_CURVE('',#1387,#1386,#46,.T.);
#1794=EDGE_CURVE('',#1388,#1387,#47,.T.);
#1795=EDGE_CURVE('',#1388,#1380,#873,.T.);
#1796=EDGE_CURVE('',#1384,#1388,#48,.T.);
#1797=EDGE_CURVE('',#1382,#1389,#874,.T.);
#1798=EDGE_CURVE('',#1390,#1389,#49,.T.);
#1799=EDGE_CURVE('',#1391,#1390,#50,.T.);
#1800=EDGE_CURVE('',#1392,#1391,#51,.T.);
#1801=EDGE_CURVE('',#1393,#1392,#52,.T.);
#1802=EDGE_CURVE('',#1394,#1393,#53,.T.);
#1803=EDGE_CURVE('',#1389,#1394,#54,.T.);
#1804=EDGE_CURVE('',#1385,#1392,#875,.T.);
#1805=EDGE_CURVE('',#1386,#1391,#876,.T.);
#1806=EDGE_CURVE('',#1387,#1390,#877,.T.);
#1807=EDGE_CURVE('',#1383,#1393,#878,.T.);
#1808=EDGE_CURVE('',#1384,#1394,#879,.T.);
#1809=EDGE_CURVE('',#1388,#1389,#880,.T.);
#1810=ORIENTED_EDGE('',*,*,#1395,.T.);
#1811=ORIENTED_EDGE('',*,*,#1396,.T.);
#1812=ORIENTED_EDGE('',*,*,#1397,.T.);
#1813=ORIENTED_EDGE('',*,*,#1398,.T.);
#1814=ORIENTED_EDGE('',*,*,#1397,.F.);
#1815=ORIENTED_EDGE('',*,*,#1399,.F.);
#1816=ORIENTED_EDGE('',*,*,#1400,.F.);
#1817=ORIENTED_EDGE('',*,*,#1401,.T.);
#1818=ORIENTED_EDGE('',*,*,#1402,.F.);
#1819=ORIENTED_EDGE('',*,*,#1403,.F.);
#1820=ORIENTED_EDGE('',*,*,#1404,.T.);
#1821=ORIENTED_EDGE('',*,*,#1405,.F.);
#1822=ORIENTED_EDGE('',*,*,#1406,.T.);
#1823=ORIENTED_EDGE('',*,*,#1407,.T.);
#1824=ORIENTED_EDGE('',*,*,#1396,.F.);
#1825=ORIENTED_EDGE('',*,*,#1408,.F.);
#1826=ORIENTED_EDGE('',*,*,#1409,.F.);
#1827=ORIENTED_EDGE('',*,*,#1410,.T.);
#1828=ORIENTED_EDGE('',*,*,#1411,.T.);
#1829=ORIENTED_EDGE('',*,*,#1412,.F.);
#1830=ORIENTED_EDGE('',*,*,#1413,.F.);
#1831=ORIENTED_EDGE('',*,*,#1399,.T.);
#1832=ORIENTED_EDGE('',*,*,#1398,.F.);
#1833=ORIENTED_EDGE('',*,*,#1407,.F.);
#1834=ORIENTED_EDGE('',*,*,#1414,.F.);
#1835=ORIENTED_EDGE('',*,*,#1415,.F.);
#1836=ORIENTED_EDGE('',*,*,#1395,.F.);
#1837=ORIENTED_EDGE('',*,*,#1414,.T.);
#1838=ORIENTED_EDGE('',*,*,#1406,.F.);
#1839=ORIENTED_EDGE('',*,*,#1416,.F.);
#1840=ORIENTED_EDGE('',*,*,#1417,.T.);
#1841=ORIENTED_EDGE('',*,*,#1418,.T.);
#1842=ORIENTED_EDGE('',*,*,#1419,.T.);
#1843=ORIENTED_EDGE('',*,*,#1420,.F.);
#1844=ORIENTED_EDGE('',*,*,#1421,.T.);
#1845=ORIENTED_EDGE('',*,*,#1422,.T.);
#1846=ORIENTED_EDGE('',*,*,#1423,.F.);
#1847=ORIENTED_EDGE('',*,*,#1408,.T.);
#1848=ORIENTED_EDGE('',*,*,#1405,.T.);
#1849=ORIENTED_EDGE('',*,*,#1424,.T.);
#1850=ORIENTED_EDGE('',*,*,#1425,.T.);
#1851=ORIENTED_EDGE('',*,*,#1426,.T.);
#1852=ORIENTED_EDGE('',*,*,#1427,.T.);
#1853=ORIENTED_EDGE('',*,*,#1416,.T.);
#1854=ORIENTED_EDGE('',*,*,#1428,.T.);
#1855=ORIENTED_EDGE('',*,*,#1429,.T.);
#1856=ORIENTED_EDGE('',*,*,#1430,.T.);
#1857=ORIENTED_EDGE('',*,*,#1431,.T.);
#1858=ORIENTED_EDGE('',*,*,#1432,.T.);
#1859=ORIENTED_EDGE('',*,*,#1433,.T.);
#1860=ORIENTED_EDGE('',*,*,#1434,.T.);
#1861=ORIENTED_EDGE('',*,*,#1435,.F.);
#1862=ORIENTED_EDGE('',*,*,#1436,.T.);
#1863=ORIENTED_EDGE('',*,*,#1434,.F.);
#1864=ORIENTED_EDGE('',*,*,#1436,.F.);
#1865=ORIENTED_EDGE('',*,*,#1415,.T.);
#1866=ORIENTED_EDGE('',*,*,#1437,.T.);
#1867=ORIENTED_EDGE('',*,*,#1438,.F.);
#1868=ORIENTED_EDGE('',*,*,#1437,.F.);
#1869=ORIENTED_EDGE('',*,*,#1439,.T.);
#1870=ORIENTED_EDGE('',*,*,#1440,.T.);
#1871=ORIENTED_EDGE('',*,*,#1441,.T.);
#1872=ORIENTED_EDGE('',*,*,#1433,.F.);
#1873=ORIENTED_EDGE('',*,*,#1442,.T.);
#1874=ORIENTED_EDGE('',*,*,#1443,.T.);
#1875=ORIENTED_EDGE('',*,*,#1439,.F.);
#1876=ORIENTED_EDGE('',*,*,#1432,.F.);
#1877=ORIENTED_EDGE('',*,*,#1444,.T.);
#1878=ORIENTED_EDGE('',*,*,#1445,.T.);
#1879=ORIENTED_EDGE('',*,*,#1442,.F.);
#1880=ORIENTED_EDGE('',*,*,#1431,.F.);
#1881=ORIENTED_EDGE('',*,*,#1446,.T.);
#1882=ORIENTED_EDGE('',*,*,#1447,.T.);
#1883=ORIENTED_EDGE('',*,*,#1444,.F.);
#1884=ORIENTED_EDGE('',*,*,#1430,.F.);
#1885=ORIENTED_EDGE('',*,*,#1448,.T.);
#1886=ORIENTED_EDGE('',*,*,#1449,.T.);
#1887=ORIENTED_EDGE('',*,*,#1446,.F.);
#1888=ORIENTED_EDGE('',*,*,#1429,.F.);
#1889=ORIENTED_EDGE('',*,*,#1441,.F.);
#1890=ORIENTED_EDGE('',*,*,#1450,.T.);
#1891=ORIENTED_EDGE('',*,*,#1448,.F.);
#1892=ORIENTED_EDGE('',*,*,#1428,.F.);
#1893=ORIENTED_EDGE('',*,*,#1450,.F.);
#1894=ORIENTED_EDGE('',*,*,#1440,.F.);
#1895=ORIENTED_EDGE('',*,*,#1443,.F.);
#1896=ORIENTED_EDGE('',*,*,#1445,.F.);
#1897=ORIENTED_EDGE('',*,*,#1447,.F.);
#1898=ORIENTED_EDGE('',*,*,#1449,.F.);
#1899=ORIENTED_EDGE('',*,*,#1438,.T.);
#1900=ORIENTED_EDGE('',*,*,#1451,.T.);
#1901=ORIENTED_EDGE('',*,*,#1452,.T.);
#1902=ORIENTED_EDGE('',*,*,#1453,.T.);
#1903=ORIENTED_EDGE('',*,*,#1454,.T.);
#1904=ORIENTED_EDGE('',*,*,#1455,.T.);
#1905=ORIENTED_EDGE('',*,*,#1456,.T.);
#1906=ORIENTED_EDGE('',*,*,#1457,.T.);
#1907=ORIENTED_EDGE('',*,*,#1454,.F.);
#1908=ORIENTED_EDGE('',*,*,#1451,.F.);
#1909=ORIENTED_EDGE('',*,*,#1458,.F.);
#1910=ORIENTED_EDGE('',*,*,#1459,.F.);
#1911=ORIENTED_EDGE('',*,*,#1460,.F.);
#1912=ORIENTED_EDGE('',*,*,#1461,.T.);
#1913=ORIENTED_EDGE('',*,*,#1462,.T.);
#1914=ORIENTED_EDGE('',*,*,#1457,.F.);
#1915=ORIENTED_EDGE('',*,*,#1463,.T.);
#1916=ORIENTED_EDGE('',*,*,#1464,.T.);
#1917=ORIENTED_EDGE('',*,*,#1458,.T.);
#1918=ORIENTED_EDGE('',*,*,#1456,.F.);
#1919=ORIENTED_EDGE('',*,*,#1465,.T.);
#1920=ORIENTED_EDGE('',*,*,#1466,.T.);
#1921=ORIENTED_EDGE('',*,*,#1467,.F.);
#1922=ORIENTED_EDGE('',*,*,#1468,.F.);
#1923=ORIENTED_EDGE('',*,*,#1469,.T.);
#1924=ORIENTED_EDGE('',*,*,#1463,.F.);
#1925=ORIENTED_EDGE('',*,*,#1470,.T.);
#1926=ORIENTED_EDGE('',*,*,#1471,.T.);
#1927=ORIENTED_EDGE('',*,*,#1472,.T.);
#1928=ORIENTED_EDGE('',*,*,#1473,.T.);
#1929=ORIENTED_EDGE('',*,*,#1474,.T.);
#1930=ORIENTED_EDGE('',*,*,#1402,.T.);
#1931=ORIENTED_EDGE('',*,*,#1475,.T.);
#1932=ORIENTED_EDGE('',*,*,#1473,.F.);
#1933=ORIENTED_EDGE('',*,*,#1474,.F.);
#1934=ORIENTED_EDGE('',*,*,#1476,.T.);
#1935=ORIENTED_EDGE('',*,*,#1477,.T.);
#1936=ORIENTED_EDGE('',*,*,#1403,.T.);
#1937=ORIENTED_EDGE('',*,*,#1472,.F.);
#1938=ORIENTED_EDGE('',*,*,#1478,.T.);
#1939=ORIENTED_EDGE('',*,*,#1479,.F.);
#1940=ORIENTED_EDGE('',*,*,#1480,.F.);
#1941=ORIENTED_EDGE('',*,*,#1481,.T.);
#1942=ORIENTED_EDGE('',*,*,#1476,.F.);
#1943=ORIENTED_EDGE('',*,*,#1482,.F.);
#1944=ORIENTED_EDGE('',*,*,#1483,.T.);
#1945=ORIENTED_EDGE('',*,*,#1484,.F.);
#1946=ORIENTED_EDGE('',*,*,#1425,.F.);
#1947=ORIENTED_EDGE('',*,*,#1485,.F.);
#1948=ORIENTED_EDGE('',*,*,#1486,.F.);
#1949=ORIENTED_EDGE('',*,*,#1487,.T.);
#1950=ORIENTED_EDGE('',*,*,#1488,.F.);
#1951=ORIENTED_EDGE('',*,*,#1487,.F.);
#1952=ORIENTED_EDGE('',*,*,#1489,.F.);
#1953=ORIENTED_EDGE('',*,*,#1483,.F.);
#1954=ORIENTED_EDGE('',*,*,#1490,.F.);
#1955=ORIENTED_EDGE('',*,*,#1491,.F.);
#1956=ORIENTED_EDGE('',*,*,#1492,.T.);
#1957=ORIENTED_EDGE('',*,*,#1417,.F.);
#1958=ORIENTED_EDGE('',*,*,#1427,.F.);
#1959=ORIENTED_EDGE('',*,*,#1493,.F.);
#1960=ORIENTED_EDGE('',*,*,#1419,.F.);
#1961=ORIENTED_EDGE('',*,*,#1494,.T.);
#1962=ORIENTED_EDGE('',*,*,#1495,.F.);
#1963=ORIENTED_EDGE('',*,*,#1494,.F.);
#1964=ORIENTED_EDGE('',*,*,#1418,.F.);
#1965=ORIENTED_EDGE('',*,*,#1492,.F.);
#1966=ORIENTED_EDGE('',*,*,#1496,.F.);
#1967=ORIENTED_EDGE('',*,*,#1493,.T.);
#1968=ORIENTED_EDGE('',*,*,#1497,.T.);
#1969=ORIENTED_EDGE('',*,*,#1498,.T.);
#1970=ORIENTED_EDGE('',*,*,#1499,.T.);
#1971=ORIENTED_EDGE('',*,*,#1500,.T.);
#1972=ORIENTED_EDGE('',*,*,#1420,.T.);
#1973=ORIENTED_EDGE('',*,*,#1485,.T.);
#1974=ORIENTED_EDGE('',*,*,#1501,.T.);
#1975=ORIENTED_EDGE('',*,*,#1502,.T.);
#1976=ORIENTED_EDGE('',*,*,#1503,.T.);
#1977=ORIENTED_EDGE('',*,*,#1504,.T.);
#1978=ORIENTED_EDGE('',*,*,#1505,.T.);
#1979=ORIENTED_EDGE('',*,*,#1504,.F.);
#1980=ORIENTED_EDGE('',*,*,#1506,.F.);
#1981=ORIENTED_EDGE('',*,*,#1507,.F.);
#1982=ORIENTED_EDGE('',*,*,#1508,.F.);
#1983=ORIENTED_EDGE('',*,*,#1509,.F.);
#1984=ORIENTED_EDGE('',*,*,#1503,.F.);
#1985=ORIENTED_EDGE('',*,*,#1510,.F.);
#1986=ORIENTED_EDGE('',*,*,#1511,.T.);
#1987=ORIENTED_EDGE('',*,*,#1506,.T.);
#1988=ORIENTED_EDGE('',*,*,#1502,.F.);
#1989=ORIENTED_EDGE('',*,*,#1512,.F.);
#1990=ORIENTED_EDGE('',*,*,#1513,.F.);
#1991=ORIENTED_EDGE('',*,*,#1514,.T.);
#1992=ORIENTED_EDGE('',*,*,#1510,.T.);
#1993=ORIENTED_EDGE('',*,*,#1499,.F.);
#1994=ORIENTED_EDGE('',*,*,#1515,.F.);
#1995=ORIENTED_EDGE('',*,*,#1516,.F.);
#1996=ORIENTED_EDGE('',*,*,#1517,.T.);
#1997=ORIENTED_EDGE('',*,*,#1500,.F.);
#1998=ORIENTED_EDGE('',*,*,#1517,.F.);
#1999=ORIENTED_EDGE('',*,*,#1518,.F.);
#2000=ORIENTED_EDGE('',*,*,#1421,.F.);
#2001=ORIENTED_EDGE('',*,*,#1498,.F.);
#2002=ORIENTED_EDGE('',*,*,#1519,.F.);
#2003=ORIENTED_EDGE('',*,*,#1520,.F.);
#2004=ORIENTED_EDGE('',*,*,#1515,.T.);
#2005=ORIENTED_EDGE('',*,*,#1508,.T.);
#2006=ORIENTED_EDGE('',*,*,#1521,.T.);
#2007=ORIENTED_EDGE('',*,*,#1522,.T.);
#2008=ORIENTED_EDGE('',*,*,#1523,.T.);
#2009=ORIENTED_EDGE('',*,*,#1460,.T.);
#2010=ORIENTED_EDGE('',*,*,#1524,.T.);
#2011=ORIENTED_EDGE('',*,*,#1486,.T.);
#2012=ORIENTED_EDGE('',*,*,#1505,.F.);
#2013=ORIENTED_EDGE('',*,*,#1509,.T.);
#2014=ORIENTED_EDGE('',*,*,#1524,.F.);
#2015=ORIENTED_EDGE('',*,*,#1459,.T.);
#2016=ORIENTED_EDGE('',*,*,#1464,.F.);
#2017=ORIENTED_EDGE('',*,*,#1469,.F.);
#2018=ORIENTED_EDGE('',*,*,#1525,.F.);
#2019=ORIENTED_EDGE('',*,*,#1526,.T.);
#2020=ORIENTED_EDGE('',*,*,#1519,.T.);
#2021=ORIENTED_EDGE('',*,*,#1497,.F.);
#2022=ORIENTED_EDGE('',*,*,#1495,.T.);
#2023=ORIENTED_EDGE('',*,*,#1496,.T.);
#2024=ORIENTED_EDGE('',*,*,#1491,.T.);
#2025=ORIENTED_EDGE('',*,*,#1426,.F.);
#2026=ORIENTED_EDGE('',*,*,#1484,.T.);
#2027=ORIENTED_EDGE('',*,*,#1489,.T.);
#2028=ORIENTED_EDGE('',*,*,#1527,.T.);
#2029=ORIENTED_EDGE('',*,*,#1528,.T.);
#2030=ORIENTED_EDGE('',*,*,#1461,.F.);
#2031=ORIENTED_EDGE('',*,*,#1523,.F.);
#2032=ORIENTED_EDGE('',*,*,#1529,.F.);
#2033=ORIENTED_EDGE('',*,*,#1530,.F.);
#2034=ORIENTED_EDGE('',*,*,#1479,.T.);
#2035=ORIENTED_EDGE('',*,*,#1531,.T.);
#2036=ORIENTED_EDGE('',*,*,#1532,.F.);
#2037=ORIENTED_EDGE('',*,*,#1412,.T.);
#2038=ORIENTED_EDGE('',*,*,#1533,.T.);
#2039=ORIENTED_EDGE('',*,*,#1534,.F.);
#2040=ORIENTED_EDGE('',*,*,#1535,.T.);
#2041=ORIENTED_EDGE('',*,*,#1536,.T.);
#2042=ORIENTED_EDGE('',*,*,#1410,.F.);
#2043=ORIENTED_EDGE('',*,*,#1537,.F.);
#2044=ORIENTED_EDGE('',*,*,#1538,.F.);
#2045=ORIENTED_EDGE('',*,*,#1539,.F.);
#2046=ORIENTED_EDGE('',*,*,#1467,.T.);
#2047=ORIENTED_EDGE('',*,*,#1540,.T.);
#2048=ORIENTED_EDGE('',*,*,#1541,.F.);
#2049=ORIENTED_EDGE('',*,*,#1422,.F.);
#2050=ORIENTED_EDGE('',*,*,#1542,.T.);
#2051=ORIENTED_EDGE('',*,*,#1535,.F.);
#2052=ORIENTED_EDGE('',*,*,#1543,.F.);
#2053=ORIENTED_EDGE('',*,*,#1538,.T.);
#2054=ORIENTED_EDGE('',*,*,#1544,.T.);
#2055=ORIENTED_EDGE('',*,*,#1526,.F.);
#2056=ORIENTED_EDGE('',*,*,#1520,.T.);
#2057=ORIENTED_EDGE('',*,*,#1544,.F.);
#2058=ORIENTED_EDGE('',*,*,#1540,.F.);
#2059=ORIENTED_EDGE('',*,*,#1466,.F.);
#2060=ORIENTED_EDGE('',*,*,#1545,.F.);
#2061=ORIENTED_EDGE('',*,*,#1452,.F.);
#2062=ORIENTED_EDGE('',*,*,#1462,.F.);
#2063=ORIENTED_EDGE('',*,*,#1528,.F.);
#2064=ORIENTED_EDGE('',*,*,#1546,.F.);
#2065=ORIENTED_EDGE('',*,*,#1547,.F.);
#2066=ORIENTED_EDGE('',*,*,#1511,.F.);
#2067=ORIENTED_EDGE('',*,*,#1548,.F.);
#2068=ORIENTED_EDGE('',*,*,#1549,.F.);
#2069=ORIENTED_EDGE('',*,*,#1531,.F.);
#2070=ORIENTED_EDGE('',*,*,#1478,.F.);
#2071=ORIENTED_EDGE('',*,*,#1471,.F.);
#2072=ORIENTED_EDGE('',*,*,#1550,.F.);
#2073=ORIENTED_EDGE('',*,*,#1533,.F.);
#2074=ORIENTED_EDGE('',*,*,#1411,.F.);
#2075=ORIENTED_EDGE('',*,*,#1536,.F.);
#2076=ORIENTED_EDGE('',*,*,#1542,.F.);
#2077=ORIENTED_EDGE('',*,*,#1518,.T.);
#2078=ORIENTED_EDGE('',*,*,#1516,.T.);
#2079=ORIENTED_EDGE('',*,*,#1435,.T.);
#2080=ORIENTED_EDGE('',*,*,#1522,.F.);
#2081=ORIENTED_EDGE('',*,*,#1551,.T.);
#2082=ORIENTED_EDGE('',*,*,#1546,.T.);
#2083=ORIENTED_EDGE('',*,*,#1527,.F.);
#2084=ORIENTED_EDGE('',*,*,#1521,.F.);
#2085=ORIENTED_EDGE('',*,*,#1507,.T.);
#2086=ORIENTED_EDGE('',*,*,#1547,.T.);
#2087=ORIENTED_EDGE('',*,*,#1551,.F.);
#2088=ORIENTED_EDGE('',*,*,#1552,.F.);
#2089=ORIENTED_EDGE('',*,*,#1553,.T.);
#2090=ORIENTED_EDGE('',*,*,#1548,.T.);
#2091=ORIENTED_EDGE('',*,*,#1514,.F.);
#2092=ORIENTED_EDGE('',*,*,#1554,.F.);
#2093=ORIENTED_EDGE('',*,*,#1529,.T.);
#2094=ORIENTED_EDGE('',*,*,#1549,.T.);
#2095=ORIENTED_EDGE('',*,*,#1553,.F.);
#2096=ORIENTED_EDGE('',*,*,#1539,.T.);
#2097=ORIENTED_EDGE('',*,*,#1543,.T.);
#2098=ORIENTED_EDGE('',*,*,#1525,.T.);
#2099=ORIENTED_EDGE('',*,*,#1468,.T.);
#2100=ORIENTED_EDGE('',*,*,#1537,.T.);
#2101=ORIENTED_EDGE('',*,*,#1409,.T.);
#2102=ORIENTED_EDGE('',*,*,#1423,.T.);
#2103=ORIENTED_EDGE('',*,*,#1541,.T.);
#2104=ORIENTED_EDGE('',*,*,#1532,.T.);
#2105=ORIENTED_EDGE('',*,*,#1555,.T.);
#2106=ORIENTED_EDGE('',*,*,#1400,.T.);
#2107=ORIENTED_EDGE('',*,*,#1413,.T.);
#2108=ORIENTED_EDGE('',*,*,#1513,.T.);
#2109=ORIENTED_EDGE('',*,*,#1556,.T.);
#2110=ORIENTED_EDGE('',*,*,#1480,.T.);
#2111=ORIENTED_EDGE('',*,*,#1530,.T.);
#2112=ORIENTED_EDGE('',*,*,#1554,.T.);
#2113=ORIENTED_EDGE('',*,*,#1552,.T.);
#2114=ORIENTED_EDGE('',*,*,#1475,.F.);
#2115=ORIENTED_EDGE('',*,*,#1401,.F.);
#2116=ORIENTED_EDGE('',*,*,#1555,.F.);
#2117=ORIENTED_EDGE('',*,*,#1534,.T.);
#2118=ORIENTED_EDGE('',*,*,#1550,.T.);
#2119=ORIENTED_EDGE('',*,*,#1470,.F.);
#2120=ORIENTED_EDGE('',*,*,#1453,.F.);
#2121=ORIENTED_EDGE('',*,*,#1545,.T.);
#2122=ORIENTED_EDGE('',*,*,#1465,.F.);
#2123=ORIENTED_EDGE('',*,*,#1455,.F.);
#2124=ORIENTED_EDGE('',*,*,#1482,.T.);
#2125=ORIENTED_EDGE('',*,*,#1424,.F.);
#2126=ORIENTED_EDGE('',*,*,#1404,.F.);
#2127=ORIENTED_EDGE('',*,*,#1477,.F.);
#2128=ORIENTED_EDGE('',*,*,#1481,.F.);
#2129=ORIENTED_EDGE('',*,*,#1556,.F.);
#2130=ORIENTED_EDGE('',*,*,#1512,.T.);
#2131=ORIENTED_EDGE('',*,*,#1501,.F.);
#2132=ORIENTED_EDGE('',*,*,#1488,.T.);
#2133=ORIENTED_EDGE('',*,*,#1490,.T.);
#2134=ORIENTED_EDGE('',*,*,#1557,.T.);
#2135=ORIENTED_EDGE('',*,*,#1558,.T.);
#2136=ORIENTED_EDGE('',*,*,#1559,.T.);
#2137=ORIENTED_EDGE('',*,*,#1560,.T.);
#2138=ORIENTED_EDGE('',*,*,#1557,.F.);
#2139=ORIENTED_EDGE('',*,*,#1561,.T.);
#2140=ORIENTED_EDGE('',*,*,#1562,.F.);
#2141=ORIENTED_EDGE('',*,*,#1563,.T.);
#2142=ORIENTED_EDGE('',*,*,#1560,.F.);
#2143=ORIENTED_EDGE('',*,*,#1564,.F.);
#2144=ORIENTED_EDGE('',*,*,#1565,.F.);
#2145=ORIENTED_EDGE('',*,*,#1566,.F.);
#2146=ORIENTED_EDGE('',*,*,#1567,.F.);
#2147=ORIENTED_EDGE('',*,*,#1568,.F.);
#2148=ORIENTED_EDGE('',*,*,#1569,.F.);
#2149=ORIENTED_EDGE('',*,*,#1570,.F.);
#2150=ORIENTED_EDGE('',*,*,#1571,.F.);
#2151=ORIENTED_EDGE('',*,*,#1572,.T.);
#2152=ORIENTED_EDGE('',*,*,#1570,.T.);
#2153=ORIENTED_EDGE('',*,*,#1573,.T.);
#2154=ORIENTED_EDGE('',*,*,#1574,.T.);
#2155=ORIENTED_EDGE('',*,*,#1574,.F.);
#2156=ORIENTED_EDGE('',*,*,#1575,.T.);
#2157=ORIENTED_EDGE('',*,*,#1576,.F.);
#2158=ORIENTED_EDGE('',*,*,#1577,.F.);
#2159=ORIENTED_EDGE('',*,*,#1578,.F.);
#2160=ORIENTED_EDGE('',*,*,#1579,.F.);
#2161=ORIENTED_EDGE('',*,*,#1580,.F.);
#2162=ORIENTED_EDGE('',*,*,#1581,.F.);
#2163=ORIENTED_EDGE('',*,*,#1582,.F.);
#2164=ORIENTED_EDGE('',*,*,#1583,.F.);
#2165=ORIENTED_EDGE('',*,*,#1584,.F.);
#2166=ORIENTED_EDGE('',*,*,#1585,.F.);
#2167=ORIENTED_EDGE('',*,*,#1586,.T.);
#2168=ORIENTED_EDGE('',*,*,#1587,.T.);
#2169=ORIENTED_EDGE('',*,*,#1576,.T.);
#2170=ORIENTED_EDGE('',*,*,#1588,.T.);
#2171=ORIENTED_EDGE('',*,*,#1589,.T.);
#2172=ORIENTED_EDGE('',*,*,#1587,.F.);
#2173=ORIENTED_EDGE('',*,*,#1590,.F.);
#2174=ORIENTED_EDGE('',*,*,#1591,.F.);
#2175=ORIENTED_EDGE('',*,*,#1592,.T.);
#2176=ORIENTED_EDGE('',*,*,#1593,.F.);
#2177=ORIENTED_EDGE('',*,*,#1594,.T.);
#2178=ORIENTED_EDGE('',*,*,#1595,.F.);
#2179=ORIENTED_EDGE('',*,*,#1577,.T.);
#2180=ORIENTED_EDGE('',*,*,#1596,.T.);
#2181=ORIENTED_EDGE('',*,*,#1597,.T.);
#2182=ORIENTED_EDGE('',*,*,#1598,.T.);
#2183=ORIENTED_EDGE('',*,*,#1599,.T.);
#2184=ORIENTED_EDGE('',*,*,#1600,.T.);
#2185=ORIENTED_EDGE('',*,*,#1601,.T.);
#2186=ORIENTED_EDGE('',*,*,#1586,.F.);
#2187=ORIENTED_EDGE('',*,*,#1602,.T.);
#2188=ORIENTED_EDGE('',*,*,#1603,.F.);
#2189=ORIENTED_EDGE('',*,*,#1590,.T.);
#2190=ORIENTED_EDGE('',*,*,#1604,.T.);
#2191=ORIENTED_EDGE('',*,*,#1605,.T.);
#2192=ORIENTED_EDGE('',*,*,#1606,.T.);
#2193=ORIENTED_EDGE('',*,*,#1591,.T.);
#2194=ORIENTED_EDGE('',*,*,#1603,.T.);
#2195=ORIENTED_EDGE('',*,*,#1588,.F.);
#2196=ORIENTED_EDGE('',*,*,#1575,.F.);
#2197=ORIENTED_EDGE('',*,*,#1573,.F.);
#2198=ORIENTED_EDGE('',*,*,#1569,.T.);
#2199=ORIENTED_EDGE('',*,*,#1607,.T.);
#2200=ORIENTED_EDGE('',*,*,#1608,.T.);
#2201=ORIENTED_EDGE('',*,*,#1589,.F.);
#2202=ORIENTED_EDGE('',*,*,#1608,.F.);
#2203=ORIENTED_EDGE('',*,*,#1609,.F.);
#2204=ORIENTED_EDGE('',*,*,#1610,.F.);
#2205=ORIENTED_EDGE('',*,*,#1611,.F.);
#2206=ORIENTED_EDGE('',*,*,#1612,.F.);
#2207=ORIENTED_EDGE('',*,*,#1613,.F.);
#2208=ORIENTED_EDGE('',*,*,#1614,.F.);
#2209=ORIENTED_EDGE('',*,*,#1615,.F.);
#2210=ORIENTED_EDGE('',*,*,#1616,.F.);
#2211=ORIENTED_EDGE('',*,*,#1617,.F.);
#2212=ORIENTED_EDGE('',*,*,#1618,.F.);
#2213=ORIENTED_EDGE('',*,*,#1604,.F.);
#2214=ORIENTED_EDGE('',*,*,#1602,.F.);
#2215=ORIENTED_EDGE('',*,*,#1605,.F.);
#2216=ORIENTED_EDGE('',*,*,#1618,.T.);
#2217=ORIENTED_EDGE('',*,*,#1619,.T.);
#2218=ORIENTED_EDGE('',*,*,#1564,.T.);
#2219=ORIENTED_EDGE('',*,*,#1559,.F.);
#2220=ORIENTED_EDGE('',*,*,#1620,.T.);
#2221=ORIENTED_EDGE('',*,*,#1619,.F.);
#2222=ORIENTED_EDGE('',*,*,#1617,.T.);
#2223=ORIENTED_EDGE('',*,*,#1621,.T.);
#2224=ORIENTED_EDGE('',*,*,#1565,.T.);
#2225=ORIENTED_EDGE('',*,*,#1622,.T.);
#2226=ORIENTED_EDGE('',*,*,#1623,.T.);
#2227=ORIENTED_EDGE('',*,*,#1593,.T.);
#2228=ORIENTED_EDGE('',*,*,#1624,.T.);
#2229=ORIENTED_EDGE('',*,*,#1625,.T.);
#2230=ORIENTED_EDGE('',*,*,#1626,.T.);
#2231=ORIENTED_EDGE('',*,*,#1622,.F.);
#2232=ORIENTED_EDGE('',*,*,#1627,.T.);
#2233=ORIENTED_EDGE('',*,*,#1628,.T.);
#2234=ORIENTED_EDGE('',*,*,#1629,.T.);
#2235=ORIENTED_EDGE('',*,*,#1625,.F.);
#2236=ORIENTED_EDGE('',*,*,#1630,.T.);
#2237=ORIENTED_EDGE('',*,*,#1631,.T.);
#2238=ORIENTED_EDGE('',*,*,#1632,.T.);
#2239=ORIENTED_EDGE('',*,*,#1628,.F.);
#2240=ORIENTED_EDGE('',*,*,#1633,.T.);
#2241=ORIENTED_EDGE('',*,*,#1634,.T.);
#2242=ORIENTED_EDGE('',*,*,#1635,.T.);
#2243=ORIENTED_EDGE('',*,*,#1631,.F.);
#2244=ORIENTED_EDGE('',*,*,#1636,.T.);
#2245=ORIENTED_EDGE('',*,*,#1637,.T.);
#2246=ORIENTED_EDGE('',*,*,#1638,.T.);
#2247=ORIENTED_EDGE('',*,*,#1634,.F.);
#2248=ORIENTED_EDGE('',*,*,#1639,.T.);
#2249=ORIENTED_EDGE('',*,*,#1562,.T.);
#2250=ORIENTED_EDGE('',*,*,#1640,.T.);
#2251=ORIENTED_EDGE('',*,*,#1637,.F.);
#2252=ORIENTED_EDGE('',*,*,#1641,.T.);
#2253=ORIENTED_EDGE('',*,*,#1558,.F.);
#2254=ORIENTED_EDGE('',*,*,#1563,.F.);
#2255=ORIENTED_EDGE('',*,*,#1641,.F.);
#2256=ORIENTED_EDGE('',*,*,#1639,.F.);
#2257=ORIENTED_EDGE('',*,*,#1636,.F.);
#2258=ORIENTED_EDGE('',*,*,#1633,.F.);
#2259=ORIENTED_EDGE('',*,*,#1630,.F.);
#2260=ORIENTED_EDGE('',*,*,#1627,.F.);
#2261=ORIENTED_EDGE('',*,*,#1624,.F.);
#2262=ORIENTED_EDGE('',*,*,#1592,.F.);
#2263=ORIENTED_EDGE('',*,*,#1606,.F.);
#2264=ORIENTED_EDGE('',*,*,#1620,.F.);
#2265=ORIENTED_EDGE('',*,*,#1572,.F.);
#2266=ORIENTED_EDGE('',*,*,#1585,.T.);
#2267=ORIENTED_EDGE('',*,*,#1642,.T.);
#2268=ORIENTED_EDGE('',*,*,#1643,.T.);
#2269=ORIENTED_EDGE('',*,*,#1644,.T.);
#2270=ORIENTED_EDGE('',*,*,#1645,.T.);
#2271=ORIENTED_EDGE('',*,*,#1642,.F.);
#2272=ORIENTED_EDGE('',*,*,#1584,.T.);
#2273=ORIENTED_EDGE('',*,*,#1646,.T.);
#2274=ORIENTED_EDGE('',*,*,#1647,.T.);
#2275=ORIENTED_EDGE('',*,*,#1644,.F.);
#2276=ORIENTED_EDGE('',*,*,#1583,.T.);
#2277=ORIENTED_EDGE('',*,*,#1648,.T.);
#2278=ORIENTED_EDGE('',*,*,#1649,.T.);
#2279=ORIENTED_EDGE('',*,*,#1646,.F.);
#2280=ORIENTED_EDGE('',*,*,#1582,.T.);
#2281=ORIENTED_EDGE('',*,*,#1650,.T.);
#2282=ORIENTED_EDGE('',*,*,#1651,.T.);
#2283=ORIENTED_EDGE('',*,*,#1648,.F.);
#2284=ORIENTED_EDGE('',*,*,#1581,.T.);
#2285=ORIENTED_EDGE('',*,*,#1652,.T.);
#2286=ORIENTED_EDGE('',*,*,#1653,.T.);
#2287=ORIENTED_EDGE('',*,*,#1650,.F.);
#2288=ORIENTED_EDGE('',*,*,#1580,.T.);
#2289=ORIENTED_EDGE('',*,*,#1654,.T.);
#2290=ORIENTED_EDGE('',*,*,#1655,.T.);
#2291=ORIENTED_EDGE('',*,*,#1652,.F.);
#2292=ORIENTED_EDGE('',*,*,#1579,.T.);
#2293=ORIENTED_EDGE('',*,*,#1595,.T.);
#2294=ORIENTED_EDGE('',*,*,#1656,.T.);
#2295=ORIENTED_EDGE('',*,*,#1654,.F.);
#2296=ORIENTED_EDGE('',*,*,#1578,.T.);
#2297=ORIENTED_EDGE('',*,*,#1561,.F.);
#2298=ORIENTED_EDGE('',*,*,#1571,.T.);
#2299=ORIENTED_EDGE('',*,*,#1643,.F.);
#2300=ORIENTED_EDGE('',*,*,#1657,.T.);
#2301=ORIENTED_EDGE('',*,*,#1626,.F.);
#2302=ORIENTED_EDGE('',*,*,#1658,.T.);
#2303=ORIENTED_EDGE('',*,*,#1655,.F.);
#2304=ORIENTED_EDGE('',*,*,#1659,.T.);
#2305=ORIENTED_EDGE('',*,*,#1629,.F.);
#2306=ORIENTED_EDGE('',*,*,#1660,.F.);
#2307=ORIENTED_EDGE('',*,*,#1653,.F.);
#2308=ORIENTED_EDGE('',*,*,#1658,.F.);
#2309=ORIENTED_EDGE('',*,*,#1632,.F.);
#2310=ORIENTED_EDGE('',*,*,#1661,.T.);
#2311=ORIENTED_EDGE('',*,*,#1651,.F.);
#2312=ORIENTED_EDGE('',*,*,#1660,.T.);
#2313=ORIENTED_EDGE('',*,*,#1635,.F.);
#2314=ORIENTED_EDGE('',*,*,#1662,.F.);
#2315=ORIENTED_EDGE('',*,*,#1649,.F.);
#2316=ORIENTED_EDGE('',*,*,#1661,.F.);
#2317=ORIENTED_EDGE('',*,*,#1638,.F.);
#2318=ORIENTED_EDGE('',*,*,#1663,.T.);
#2319=ORIENTED_EDGE('',*,*,#1647,.F.);
#2320=ORIENTED_EDGE('',*,*,#1662,.T.);
#2321=ORIENTED_EDGE('',*,*,#1623,.F.);
#2322=ORIENTED_EDGE('',*,*,#1659,.F.);
#2323=ORIENTED_EDGE('',*,*,#1656,.F.);
#2324=ORIENTED_EDGE('',*,*,#1594,.F.);
#2325=ORIENTED_EDGE('',*,*,#1640,.F.);
#2326=ORIENTED_EDGE('',*,*,#1657,.F.);
#2327=ORIENTED_EDGE('',*,*,#1645,.F.);
#2328=ORIENTED_EDGE('',*,*,#1663,.F.);
#2329=ORIENTED_EDGE('',*,*,#1664,.T.);
#2330=ORIENTED_EDGE('',*,*,#1613,.T.);
#2331=ORIENTED_EDGE('',*,*,#1665,.T.);
#2332=ORIENTED_EDGE('',*,*,#1666,.T.);
#2333=ORIENTED_EDGE('',*,*,#1667,.T.);
#2334=ORIENTED_EDGE('',*,*,#1665,.F.);
#2335=ORIENTED_EDGE('',*,*,#1612,.T.);
#2336=ORIENTED_EDGE('',*,*,#1664,.F.);
#2337=ORIENTED_EDGE('',*,*,#1668,.T.);
#2338=ORIENTED_EDGE('',*,*,#1669,.T.);
#2339=ORIENTED_EDGE('',*,*,#1670,.T.);
#2340=ORIENTED_EDGE('',*,*,#1671,.F.);
#2341=ORIENTED_EDGE('',*,*,#1614,.T.);
#2342=ORIENTED_EDGE('',*,*,#1672,.T.);
#2343=ORIENTED_EDGE('',*,*,#1673,.T.);
#2344=ORIENTED_EDGE('',*,*,#1615,.T.);
#2345=ORIENTED_EDGE('',*,*,#1671,.T.);
#2346=ORIENTED_EDGE('',*,*,#1607,.F.);
#2347=ORIENTED_EDGE('',*,*,#1568,.T.);
#2348=ORIENTED_EDGE('',*,*,#1674,.T.);
#2349=ORIENTED_EDGE('',*,*,#1675,.T.);
#2350=ORIENTED_EDGE('',*,*,#1676,.T.);
#2351=ORIENTED_EDGE('',*,*,#1609,.T.);
#2352=ORIENTED_EDGE('',*,*,#1616,.T.);
#2353=ORIENTED_EDGE('',*,*,#1673,.F.);
#2354=ORIENTED_EDGE('',*,*,#1677,.T.);
#2355=ORIENTED_EDGE('',*,*,#1566,.T.);
#2356=ORIENTED_EDGE('',*,*,#1621,.F.);
#2357=ORIENTED_EDGE('',*,*,#1676,.F.);
#2358=ORIENTED_EDGE('',*,*,#1678,.T.);
#2359=ORIENTED_EDGE('',*,*,#1679,.T.);
#2360=ORIENTED_EDGE('',*,*,#1680,.T.);
#2361=ORIENTED_EDGE('',*,*,#1610,.T.);
#2362=ORIENTED_EDGE('',*,*,#1675,.F.);
#2363=ORIENTED_EDGE('',*,*,#1681,.F.);
#2364=ORIENTED_EDGE('',*,*,#1682,.F.);
#2365=ORIENTED_EDGE('',*,*,#1683,.T.);
#2366=ORIENTED_EDGE('',*,*,#1684,.F.);
#2367=ORIENTED_EDGE('',*,*,#1678,.F.);
#2368=ORIENTED_EDGE('',*,*,#1670,.F.);
#2369=ORIENTED_EDGE('',*,*,#1685,.T.);
#2370=ORIENTED_EDGE('',*,*,#1682,.T.);
#2371=ORIENTED_EDGE('',*,*,#1686,.T.);
#2372=ORIENTED_EDGE('',*,*,#1672,.F.);
#2373=ORIENTED_EDGE('',*,*,#1677,.F.);
#2374=ORIENTED_EDGE('',*,*,#1686,.F.);
#2375=ORIENTED_EDGE('',*,*,#1681,.T.);
#2376=ORIENTED_EDGE('',*,*,#1674,.F.);
#2377=ORIENTED_EDGE('',*,*,#1567,.T.);
#2378=ORIENTED_EDGE('',*,*,#1679,.F.);
#2379=ORIENTED_EDGE('',*,*,#1684,.T.);
#2380=ORIENTED_EDGE('',*,*,#1687,.T.);
#2381=ORIENTED_EDGE('',*,*,#1688,.T.);
#2382=ORIENTED_EDGE('',*,*,#1667,.F.);
#2383=ORIENTED_EDGE('',*,*,#1611,.T.);
#2384=ORIENTED_EDGE('',*,*,#1680,.F.);
#2385=ORIENTED_EDGE('',*,*,#1666,.F.);
#2386=ORIENTED_EDGE('',*,*,#1688,.F.);
#2387=ORIENTED_EDGE('',*,*,#1689,.T.);
#2388=ORIENTED_EDGE('',*,*,#1668,.F.);
#2389=ORIENTED_EDGE('',*,*,#1598,.F.);
#2390=ORIENTED_EDGE('',*,*,#1690,.T.);
#2391=ORIENTED_EDGE('',*,*,#1691,.T.);
#2392=ORIENTED_EDGE('',*,*,#1692,.F.);
#2393=ORIENTED_EDGE('',*,*,#1597,.F.);
#2394=ORIENTED_EDGE('',*,*,#1693,.T.);
#2395=ORIENTED_EDGE('',*,*,#1694,.T.);
#2396=ORIENTED_EDGE('',*,*,#1690,.F.);
#2397=ORIENTED_EDGE('',*,*,#1596,.F.);
#2398=ORIENTED_EDGE('',*,*,#1695,.T.);
#2399=ORIENTED_EDGE('',*,*,#1696,.T.);
#2400=ORIENTED_EDGE('',*,*,#1693,.F.);
#2401=ORIENTED_EDGE('',*,*,#1601,.F.);
#2402=ORIENTED_EDGE('',*,*,#1697,.T.);
#2403=ORIENTED_EDGE('',*,*,#1698,.T.);
#2404=ORIENTED_EDGE('',*,*,#1695,.F.);
#2405=ORIENTED_EDGE('',*,*,#1600,.F.);
#2406=ORIENTED_EDGE('',*,*,#1699,.T.);
#2407=ORIENTED_EDGE('',*,*,#1700,.T.);
#2408=ORIENTED_EDGE('',*,*,#1697,.F.);
#2409=ORIENTED_EDGE('',*,*,#1599,.F.);
#2410=ORIENTED_EDGE('',*,*,#1692,.T.);
#2411=ORIENTED_EDGE('',*,*,#1701,.T.);
#2412=ORIENTED_EDGE('',*,*,#1699,.F.);
#2413=ORIENTED_EDGE('',*,*,#1701,.F.);
#2414=ORIENTED_EDGE('',*,*,#1691,.F.);
#2415=ORIENTED_EDGE('',*,*,#1694,.F.);
#2416=ORIENTED_EDGE('',*,*,#1696,.F.);
#2417=ORIENTED_EDGE('',*,*,#1698,.F.);
#2418=ORIENTED_EDGE('',*,*,#1700,.F.);
#2419=ORIENTED_EDGE('',*,*,#1702,.F.);
#2420=ORIENTED_EDGE('',*,*,#1703,.F.);
#2421=ORIENTED_EDGE('',*,*,#1704,.F.);
#2422=ORIENTED_EDGE('',*,*,#1705,.F.);
#2423=ORIENTED_EDGE('',*,*,#1706,.F.);
#2424=ORIENTED_EDGE('',*,*,#1707,.F.);
#2425=ORIENTED_EDGE('',*,*,#1705,.T.);
#2426=ORIENTED_EDGE('',*,*,#1708,.T.);
#2427=ORIENTED_EDGE('',*,*,#1709,.T.);
#2428=ORIENTED_EDGE('',*,*,#1710,.F.);
#2429=ORIENTED_EDGE('',*,*,#1704,.T.);
#2430=ORIENTED_EDGE('',*,*,#1711,.T.);
#2431=ORIENTED_EDGE('',*,*,#1712,.T.);
#2432=ORIENTED_EDGE('',*,*,#1708,.F.);
#2433=ORIENTED_EDGE('',*,*,#1703,.T.);
#2434=ORIENTED_EDGE('',*,*,#1713,.F.);
#2435=ORIENTED_EDGE('',*,*,#1714,.T.);
#2436=ORIENTED_EDGE('',*,*,#1711,.F.);
#2437=ORIENTED_EDGE('',*,*,#1669,.F.);
#2438=ORIENTED_EDGE('',*,*,#1689,.F.);
#2439=ORIENTED_EDGE('',*,*,#1687,.F.);
#2440=ORIENTED_EDGE('',*,*,#1683,.F.);
#2441=ORIENTED_EDGE('',*,*,#1685,.F.);
#2442=ORIENTED_EDGE('',*,*,#1715,.F.);
#2443=ORIENTED_EDGE('',*,*,#1709,.F.);
#2444=ORIENTED_EDGE('',*,*,#1712,.F.);
#2445=ORIENTED_EDGE('',*,*,#1714,.F.);
#2446=ORIENTED_EDGE('',*,*,#1716,.F.);
#2447=ORIENTED_EDGE('',*,*,#1717,.F.);
#2448=ORIENTED_EDGE('',*,*,#1702,.T.);
#2449=ORIENTED_EDGE('',*,*,#1718,.T.);
#2450=ORIENTED_EDGE('',*,*,#1716,.T.);
#2451=ORIENTED_EDGE('',*,*,#1713,.T.);
#2452=ORIENTED_EDGE('',*,*,#1707,.T.);
#2453=ORIENTED_EDGE('',*,*,#1719,.T.);
#2454=ORIENTED_EDGE('',*,*,#1717,.T.);
#2455=ORIENTED_EDGE('',*,*,#1718,.F.);
#2456=ORIENTED_EDGE('',*,*,#1706,.T.);
#2457=ORIENTED_EDGE('',*,*,#1710,.T.);
#2458=ORIENTED_EDGE('',*,*,#1715,.T.);
#2459=ORIENTED_EDGE('',*,*,#1719,.F.);
#2460=ORIENTED_EDGE('',*,*,#1720,.T.);
#2461=ORIENTED_EDGE('',*,*,#1721,.T.);
#2462=ORIENTED_EDGE('',*,*,#1722,.T.);
#2463=ORIENTED_EDGE('',*,*,#1723,.T.);
#2464=ORIENTED_EDGE('',*,*,#1724,.T.);
#2465=ORIENTED_EDGE('',*,*,#1725,.T.);
#2466=ORIENTED_EDGE('',*,*,#1726,.T.);
#2467=ORIENTED_EDGE('',*,*,#1721,.F.);
#2468=ORIENTED_EDGE('',*,*,#1727,.T.);
#2469=ORIENTED_EDGE('',*,*,#1728,.T.);
#2470=ORIENTED_EDGE('',*,*,#1729,.T.);
#2471=ORIENTED_EDGE('',*,*,#1725,.F.);
#2472=ORIENTED_EDGE('',*,*,#1726,.F.);
#2473=ORIENTED_EDGE('',*,*,#1729,.F.);
#2474=ORIENTED_EDGE('',*,*,#1730,.F.);
#2475=ORIENTED_EDGE('',*,*,#1731,.F.);
#2476=ORIENTED_EDGE('',*,*,#1732,.F.);
#2477=ORIENTED_EDGE('',*,*,#1722,.F.);
#2478=ORIENTED_EDGE('',*,*,#1733,.T.);
#2479=ORIENTED_EDGE('',*,*,#1734,.T.);
#2480=ORIENTED_EDGE('',*,*,#1735,.T.);
#2481=ORIENTED_EDGE('',*,*,#1733,.F.);
#2482=ORIENTED_EDGE('',*,*,#1735,.F.);
#2483=ORIENTED_EDGE('',*,*,#1736,.T.);
#2484=ORIENTED_EDGE('',*,*,#1723,.F.);
#2485=ORIENTED_EDGE('',*,*,#1732,.T.);
#2486=ORIENTED_EDGE('',*,*,#1737,.F.);
#2487=ORIENTED_EDGE('',*,*,#1738,.T.);
#2488=ORIENTED_EDGE('',*,*,#1737,.T.);
#2489=ORIENTED_EDGE('',*,*,#1731,.T.);
#2490=ORIENTED_EDGE('',*,*,#1739,.F.);
#2491=ORIENTED_EDGE('',*,*,#1740,.T.);
#2492=ORIENTED_EDGE('',*,*,#1739,.T.);
#2493=ORIENTED_EDGE('',*,*,#1730,.T.);
#2494=ORIENTED_EDGE('',*,*,#1728,.F.);
#2495=ORIENTED_EDGE('',*,*,#1736,.F.);
#2496=ORIENTED_EDGE('',*,*,#1738,.F.);
#2497=ORIENTED_EDGE('',*,*,#1740,.F.);
#2498=ORIENTED_EDGE('',*,*,#1727,.F.);
#2499=ORIENTED_EDGE('',*,*,#1724,.F.);
#2500=ORIENTED_EDGE('',*,*,#1720,.F.);
#2501=ORIENTED_EDGE('',*,*,#1734,.F.);
#2502=ORIENTED_EDGE('',*,*,#1741,.T.);
#2503=ORIENTED_EDGE('',*,*,#1742,.T.);
#2504=ORIENTED_EDGE('',*,*,#1743,.T.);
#2505=ORIENTED_EDGE('',*,*,#1744,.T.);
#2506=ORIENTED_EDGE('',*,*,#1742,.F.);
#2507=ORIENTED_EDGE('',*,*,#1743,.F.);
#2508=ORIENTED_EDGE('',*,*,#1744,.F.);
#2509=ORIENTED_EDGE('',*,*,#1745,.T.);
#2510=ORIENTED_EDGE('',*,*,#1746,.T.);
#2511=ORIENTED_EDGE('',*,*,#1745,.F.);
#2512=ORIENTED_EDGE('',*,*,#1741,.F.);
#2513=ORIENTED_EDGE('',*,*,#1747,.F.);
#2514=ORIENTED_EDGE('',*,*,#1748,.F.);
#2515=ORIENTED_EDGE('',*,*,#1749,.F.);
#2516=ORIENTED_EDGE('',*,*,#1750,.F.);
#2517=ORIENTED_EDGE('',*,*,#1751,.F.);
#2518=ORIENTED_EDGE('',*,*,#1752,.F.);
#2519=ORIENTED_EDGE('',*,*,#1753,.F.);
#2520=ORIENTED_EDGE('',*,*,#1754,.F.);
#2521=ORIENTED_EDGE('',*,*,#1755,.F.);
#2522=ORIENTED_EDGE('',*,*,#1756,.F.);
#2523=ORIENTED_EDGE('',*,*,#1757,.F.);
#2524=ORIENTED_EDGE('',*,*,#1758,.F.);
#2525=ORIENTED_EDGE('',*,*,#1759,.F.);
#2526=ORIENTED_EDGE('',*,*,#1760,.F.);
#2527=ORIENTED_EDGE('',*,*,#1761,.F.);
#2528=ORIENTED_EDGE('',*,*,#1762,.F.);
#2529=ORIENTED_EDGE('',*,*,#1763,.F.);
#2530=ORIENTED_EDGE('',*,*,#1764,.F.);
#2531=ORIENTED_EDGE('',*,*,#1762,.T.);
#2532=ORIENTED_EDGE('',*,*,#1759,.T.);
#2533=ORIENTED_EDGE('',*,*,#1765,.F.);
#2534=ORIENTED_EDGE('',*,*,#1766,.F.);
#2535=ORIENTED_EDGE('',*,*,#1767,.T.);
#2536=ORIENTED_EDGE('',*,*,#1761,.T.);
#2537=ORIENTED_EDGE('',*,*,#1753,.T.);
#2538=ORIENTED_EDGE('',*,*,#1768,.F.);
#2539=ORIENTED_EDGE('',*,*,#1769,.F.);
#2540=ORIENTED_EDGE('',*,*,#1765,.T.);
#2541=ORIENTED_EDGE('',*,*,#1755,.T.);
#2542=ORIENTED_EDGE('',*,*,#1747,.T.);
#2543=ORIENTED_EDGE('',*,*,#1770,.F.);
#2544=ORIENTED_EDGE('',*,*,#1771,.F.);
#2545=ORIENTED_EDGE('',*,*,#1768,.T.);
#2546=ORIENTED_EDGE('',*,*,#1771,.T.);
#2547=ORIENTED_EDGE('',*,*,#1772,.T.);
#2548=ORIENTED_EDGE('',*,*,#1773,.T.);
#2549=ORIENTED_EDGE('',*,*,#1774,.T.);
#2550=ORIENTED_EDGE('',*,*,#1766,.T.);
#2551=ORIENTED_EDGE('',*,*,#1769,.T.);
#2552=ORIENTED_EDGE('',*,*,#1775,.F.);
#2553=ORIENTED_EDGE('',*,*,#1751,.T.);
#2554=ORIENTED_EDGE('',*,*,#1776,.F.);
#2555=ORIENTED_EDGE('',*,*,#1772,.F.);
#2556=ORIENTED_EDGE('',*,*,#1770,.T.);
#2557=ORIENTED_EDGE('',*,*,#1749,.T.);
#2558=ORIENTED_EDGE('',*,*,#1757,.T.);
#2559=ORIENTED_EDGE('',*,*,#1777,.F.);
#2560=ORIENTED_EDGE('',*,*,#1773,.F.);
#2561=ORIENTED_EDGE('',*,*,#1776,.T.);
#2562=ORIENTED_EDGE('',*,*,#1750,.T.);
#2563=ORIENTED_EDGE('',*,*,#1763,.T.);
#2564=ORIENTED_EDGE('',*,*,#1767,.F.);
#2565=ORIENTED_EDGE('',*,*,#1774,.F.);
#2566=ORIENTED_EDGE('',*,*,#1777,.T.);
#2567=ORIENTED_EDGE('',*,*,#1756,.T.);
#2568=ORIENTED_EDGE('',*,*,#1748,.T.);
#2569=ORIENTED_EDGE('',*,*,#1754,.T.);
#2570=ORIENTED_EDGE('',*,*,#1760,.T.);
#2571=ORIENTED_EDGE('',*,*,#1764,.T.);
#2572=ORIENTED_EDGE('',*,*,#1758,.T.);
#2573=ORIENTED_EDGE('',*,*,#1752,.T.);
#2574=ORIENTED_EDGE('',*,*,#1778,.F.);
#2575=ORIENTED_EDGE('',*,*,#1779,.T.);
#2576=ORIENTED_EDGE('',*,*,#1775,.T.);
#2577=ORIENTED_EDGE('',*,*,#1779,.F.);
#2578=ORIENTED_EDGE('',*,*,#1778,.T.);
#2579=ORIENTED_EDGE('',*,*,#1746,.F.);
#2580=ORIENTED_EDGE('',*,*,#1780,.T.);
#2581=ORIENTED_EDGE('',*,*,#1781,.T.);
#2582=ORIENTED_EDGE('',*,*,#1782,.T.);
#2583=ORIENTED_EDGE('',*,*,#1781,.F.);
#2584=ORIENTED_EDGE('',*,*,#1783,.F.);
#2585=ORIENTED_EDGE('',*,*,#1784,.F.);
#2586=ORIENTED_EDGE('',*,*,#1785,.T.);
#2587=ORIENTED_EDGE('',*,*,#1782,.F.);
#2588=ORIENTED_EDGE('',*,*,#1785,.F.);
#2589=ORIENTED_EDGE('',*,*,#1786,.T.);
#2590=ORIENTED_EDGE('',*,*,#1780,.F.);
#2591=ORIENTED_EDGE('',*,*,#1787,.T.);
#2592=ORIENTED_EDGE('',*,*,#1788,.T.);
#2593=ORIENTED_EDGE('',*,*,#1783,.T.);
#2594=ORIENTED_EDGE('',*,*,#1784,.T.);
#2595=ORIENTED_EDGE('',*,*,#1788,.F.);
#2596=ORIENTED_EDGE('',*,*,#1789,.T.);
#2597=ORIENTED_EDGE('',*,*,#1787,.F.);
#2598=ORIENTED_EDGE('',*,*,#1790,.F.);
#2599=ORIENTED_EDGE('',*,*,#1791,.F.);
#2600=ORIENTED_EDGE('',*,*,#1792,.F.);
#2601=ORIENTED_EDGE('',*,*,#1793,.F.);
#2602=ORIENTED_EDGE('',*,*,#1794,.F.);
#2603=ORIENTED_EDGE('',*,*,#1795,.T.);
#2604=ORIENTED_EDGE('',*,*,#1786,.F.);
#2605=ORIENTED_EDGE('',*,*,#1795,.F.);
#2606=ORIENTED_EDGE('',*,*,#1796,.F.);
#2607=ORIENTED_EDGE('',*,*,#1789,.F.);
#2608=ORIENTED_EDGE('',*,*,#1797,.T.);
#2609=ORIENTED_EDGE('',*,*,#1798,.F.);
#2610=ORIENTED_EDGE('',*,*,#1799,.F.);
#2611=ORIENTED_EDGE('',*,*,#1800,.F.);
#2612=ORIENTED_EDGE('',*,*,#1801,.F.);
#2613=ORIENTED_EDGE('',*,*,#1802,.F.);
#2614=ORIENTED_EDGE('',*,*,#1803,.F.);
#2615=ORIENTED_EDGE('',*,*,#1797,.F.);
#2616=ORIENTED_EDGE('',*,*,#1792,.T.);
#2617=ORIENTED_EDGE('',*,*,#1804,.T.);
#2618=ORIENTED_EDGE('',*,*,#1800,.T.);
#2619=ORIENTED_EDGE('',*,*,#1805,.F.);
#2620=ORIENTED_EDGE('',*,*,#1793,.T.);
#2621=ORIENTED_EDGE('',*,*,#1805,.T.);
#2622=ORIENTED_EDGE('',*,*,#1799,.T.);
#2623=ORIENTED_EDGE('',*,*,#1806,.F.);
#2624=ORIENTED_EDGE('',*,*,#1791,.T.);
#2625=ORIENTED_EDGE('',*,*,#1807,.T.);
#2626=ORIENTED_EDGE('',*,*,#1801,.T.);
#2627=ORIENTED_EDGE('',*,*,#1804,.F.);
#2628=ORIENTED_EDGE('',*,*,#1790,.T.);
#2629=ORIENTED_EDGE('',*,*,#1808,.T.);
#2630=ORIENTED_EDGE('',*,*,#1802,.T.);
#2631=ORIENTED_EDGE('',*,*,#1807,.F.);
#2632=ORIENTED_EDGE('',*,*,#1794,.T.);
#2633=ORIENTED_EDGE('',*,*,#1806,.T.);
#2634=ORIENTED_EDGE('',*,*,#1798,.T.);
#2635=ORIENTED_EDGE('',*,*,#1809,.F.);
#2636=ORIENTED_EDGE('',*,*,#1796,.T.);
#2637=ORIENTED_EDGE('',*,*,#1809,.T.);
#2638=ORIENTED_EDGE('',*,*,#1803,.T.);
#2639=ORIENTED_EDGE('',*,*,#1808,.F.);
#2640=PLANE('',#3002);
#2641=PLANE('',#3003);
#2642=PLANE('',#3004);
#2643=PLANE('',#3005);
#2644=PLANE('',#3007);
#2645=PLANE('',#3008);
#2646=PLANE('',#3014);
#2647=PLANE('',#3015);
#2648=PLANE('',#3016);
#2649=PLANE('',#3017);
#2650=PLANE('',#3018);
#2651=PLANE('',#3019);
#2652=PLANE('',#3020);
#2653=PLANE('',#3021);
#2654=PLANE('',#3022);
#2655=PLANE('',#3023);
#2656=PLANE('',#3024);
#2657=PLANE('',#3025);
#2658=PLANE('',#3026);
#2659=PLANE('',#3027);
#2660=PLANE('',#3028);
#2661=PLANE('',#3029);
#2662=PLANE('',#3030);
#2663=PLANE('',#3031);
#2664=PLANE('',#3032);
#2665=PLANE('',#3033);
#2666=PLANE('',#3034);
#2667=PLANE('',#3035);
#2668=PLANE('',#3036);
#2669=PLANE('',#3037);
#2670=PLANE('',#3038);
#2671=PLANE('',#3039);
#2672=PLANE('',#3040);
#2673=PLANE('',#3041);
#2674=PLANE('',#3042);
#2675=PLANE('',#3043);
#2676=PLANE('',#3044);
#2677=PLANE('',#3045);
#2678=PLANE('',#3046);
#2679=PLANE('',#3047);
#2680=PLANE('',#3048);
#2681=PLANE('',#3049);
#2682=PLANE('',#3050);
#2683=PLANE('',#3051);
#2684=PLANE('',#3052);
#2685=PLANE('',#3053);
#2686=PLANE('',#3054);
#2687=PLANE('',#3055);
#2688=PLANE('',#3056);
#2689=PLANE('',#3057);
#2690=PLANE('',#3058);
#2691=PLANE('',#3059);
#2692=PLANE('',#3060);
#2693=PLANE('',#3061);
#2694=PLANE('',#3062);
#2695=PLANE('',#3063);
#2696=PLANE('',#3064);
#2697=PLANE('',#3075);
#2698=PLANE('',#3080);
#2699=PLANE('',#3085);
#2700=PLANE('',#3090);
#2701=PLANE('',#3092);
#2702=PLANE('',#3102);
#2703=PLANE('',#3122);
#2704=PLANE('',#3127);
#2705=PLANE('',#3128);
#2706=PLANE('',#3129);
#2707=PLANE('',#3130);
#2708=PLANE('',#3131);
#2709=PLANE('',#3132);
#2710=PLANE('',#3133);
#2711=PLANE('',#3134);
#2712=PLANE('',#3135);
#2713=PLANE('',#3136);
#2714=PLANE('',#3137);
#2715=PLANE('',#3150);
#2716=PLANE('',#3157);
#2717=PLANE('',#3161);
#2718=PLANE('',#3169);
#2719=PLANE('',#3182);
#2720=PLANE('',#3183);
#2721=PLANE('',#3184);
#2722=PLANE('',#3185);
#2723=PLANE('',#3187);
#2724=PLANE('',#3188);
#2725=PLANE('',#3189);
#2726=PLANE('',#3190);
#2727=PLANE('',#3193);
#2728=PLANE('',#3201);
#2729=PLANE('',#3205);
#2730=PLANE('',#3209);
#2731=PLANE('',#3210);
#2732=PLANE('',#3211);
#2733=PLANE('',#3212);
#2734=PLANE('',#3213);
#2735=PLANE('',#3214);
#2736=ADVANCED_FACE('',(#293),#2640,.T.);
#2737=ADVANCED_FACE('',(#294),#2641,.T.);
#2738=ADVANCED_FACE('',(#295),#2642,.T.);
#2739=ADVANCED_FACE('',(#296,#207),#2643,.F.);
#2740=ADVANCED_FACE('',(#297),#2644,.T.);
#2741=ADVANCED_FACE('',(#298,#208,#209),#2645,.T.);
#2742=ADVANCED_FACE('',(#299),#185,.F.);
#2743=ADVANCED_FACE('',(#300),#186,.F.);
#2744=ADVANCED_FACE('',(#301),#2646,.F.);
#2745=ADVANCED_FACE('',(#302),#2647,.F.);
#2746=ADVANCED_FACE('',(#303),#2648,.F.);
#2747=ADVANCED_FACE('',(#304),#2649,.F.);
#2748=ADVANCED_FACE('',(#305),#2650,.F.);
#2749=ADVANCED_FACE('',(#306),#2651,.F.);
#2750=ADVANCED_FACE('',(#307,#210),#2652,.F.);
#2751=ADVANCED_FACE('',(#308),#2653,.T.);
#2752=ADVANCED_FACE('',(#309),#2654,.T.);
#2753=ADVANCED_FACE('',(#310),#2655,.T.);
#2754=ADVANCED_FACE('',(#311),#2656,.T.);
#2755=ADVANCED_FACE('',(#312),#2657,.T.);
#2756=ADVANCED_FACE('',(#313),#2658,.T.);
#2757=ADVANCED_FACE('',(#314),#2659,.T.);
#2758=ADVANCED_FACE('',(#315),#2660,.T.);
#2759=ADVANCED_FACE('',(#316),#2661,.T.);
#2760=ADVANCED_FACE('',(#317),#2662,.F.);
#2761=ADVANCED_FACE('',(#318),#2663,.F.);
#2762=ADVANCED_FACE('',(#319),#2664,.F.);
#2763=ADVANCED_FACE('',(#320),#2665,.F.);
#2764=ADVANCED_FACE('',(#321),#2666,.F.);
#2765=ADVANCED_FACE('',(#322),#2667,.F.);
#2766=ADVANCED_FACE('',(#323),#2668,.T.);
#2767=ADVANCED_FACE('',(#324),#2669,.T.);
#2768=ADVANCED_FACE('',(#325),#2670,.F.);
#2769=ADVANCED_FACE('',(#326),#2671,.F.);
#2770=ADVANCED_FACE('',(#327),#2672,.F.);
#2771=ADVANCED_FACE('',(#328),#2673,.F.);
#2772=ADVANCED_FACE('',(#329),#2674,.F.);
#2773=ADVANCED_FACE('',(#330),#2675,.F.);
#2774=ADVANCED_FACE('',(#331),#2676,.T.);
#2775=ADVANCED_FACE('',(#332),#2677,.T.);
#2776=ADVANCED_FACE('',(#333),#2678,.F.);
#2777=ADVANCED_FACE('',(#334),#2679,.F.);
#2778=ADVANCED_FACE('',(#335),#2680,.F.);
#2779=ADVANCED_FACE('',(#336),#2681,.F.);
#2780=ADVANCED_FACE('',(#337),#2682,.F.);
#2781=ADVANCED_FACE('',(#338),#2683,.F.);
#2782=ADVANCED_FACE('',(#339),#2684,.F.);
#2783=ADVANCED_FACE('',(#340,#211),#2685,.F.);
#2784=ADVANCED_FACE('',(#341),#2686,.F.);
#2785=ADVANCED_FACE('',(#342),#2687,.F.);
#2786=ADVANCED_FACE('',(#343),#2688,.F.);
#2787=ADVANCED_FACE('',(#344),#2689,.F.);
#2788=ADVANCED_FACE('',(#345),#2690,.T.);
#2789=ADVANCED_FACE('',(#346),#2691,.T.);
#2790=ADVANCED_FACE('',(#347),#2692,.T.);
#2791=ADVANCED_FACE('',(#348),#2693,.T.);
#2792=ADVANCED_FACE('',(#349),#2694,.T.);
#2793=ADVANCED_FACE('',(#350),#2695,.T.);
#2794=ADVANCED_FACE('',(#351),#2696,.T.);
#2795=ADVANCED_FACE('',(#352),#187,.T.);
#2796=ADVANCED_FACE('',(#353),#75,.F.);
#2797=ADVANCED_FACE('',(#354),#188,.T.);
#2798=ADVANCED_FACE('',(#355),#189,.T.);
#2799=ADVANCED_FACE('',(#356),#2697,.F.);
#2800=ADVANCED_FACE('',(#357),#69,.T.);
#2801=ADVANCED_FACE('',(#358,#212),#2698,.F.);
#2802=ADVANCED_FACE('',(#359),#2699,.T.);
#2803=ADVANCED_FACE('',(#360),#70,.T.);
#2804=ADVANCED_FACE('',(#361),#55,.T.);
#2805=ADVANCED_FACE('',(#362),#2700,.F.);
#2806=ADVANCED_FACE('',(#363),#56,.T.);
#2807=ADVANCED_FACE('',(#364),#2701,.T.);
#2808=ADVANCED_FACE('',(#365),#190,.T.);
#2809=ADVANCED_FACE('',(#366),#76,.F.);
#2810=ADVANCED_FACE('',(#367),#77,.F.);
#2811=ADVANCED_FACE('',(#368),#78,.F.);
#2812=ADVANCED_FACE('',(#369),#191,.T.);
#2813=ADVANCED_FACE('',(#370),#79,.F.);
#2814=ADVANCED_FACE('',(#371),#192,.T.);
#2815=ADVANCED_FACE('',(#372),#2702,.T.);
#2816=ADVANCED_FACE('',(#373),#80,.F.);
#2817=ADVANCED_FACE('',(#374),#193,.T.);
#2818=ADVANCED_FACE('',(#375),#81,.F.);
#2819=ADVANCED_FACE('',(#376),#194,.T.);
#2820=ADVANCED_FACE('',(#377),#82,.F.);
#2821=ADVANCED_FACE('',(#378),#83,.F.);
#2822=ADVANCED_FACE('',(#379),#84,.F.);
#2823=ADVANCED_FACE('',(#380),#195,.T.);
#2824=ADVANCED_FACE('',(#381),#71,.F.);
#2825=ADVANCED_FACE('',(#382),#72,.T.);
#2826=ADVANCED_FACE('',(#383),#57,.F.);
#2827=ADVANCED_FACE('',(#384),#73,.T.);
#2828=ADVANCED_FACE('',(#385),#2703,.T.);
#2829=ADVANCED_FACE('',(#386),#74,.T.);
#2830=ADVANCED_FACE('',(#387),#196,.F.);
#2831=ADVANCED_FACE('',(#388),#2704,.T.);
#2832=ADVANCED_FACE('',(#389),#85,.T.);
#2833=ADVANCED_FACE('',(#390),#86,.T.);
#2834=ADVANCED_FACE('',(#391),#2705,.T.);
#2835=ADVANCED_FACE('',(#392),#87,.T.);
#2836=ADVANCED_FACE('',(#393),#2706,.T.);
#2837=ADVANCED_FACE('',(#394),#88,.T.);
#2838=ADVANCED_FACE('',(#395),#89,.T.);
#2839=ADVANCED_FACE('',(#396),#2707,.F.);
#2840=ADVANCED_FACE('',(#397),#90,.T.);
#2841=ADVANCED_FACE('',(#398),#91,.T.);
#2842=ADVANCED_FACE('',(#399),#92,.T.);
#2843=ADVANCED_FACE('',(#400),#93,.T.);
#2844=ADVANCED_FACE('',(#401),#2708,.F.);
#2845=ADVANCED_FACE('',(#402),#2709,.F.);
#2846=ADVANCED_FACE('',(#403),#2710,.F.);
#2847=ADVANCED_FACE('',(#404),#2711,.F.);
#2848=ADVANCED_FACE('',(#405),#2712,.F.);
#2849=ADVANCED_FACE('',(#406),#2713,.F.);
#2850=ADVANCED_FACE('',(#407,#213),#2714,.F.);
#2851=ADVANCED_FACE('',(#408),#197,.F.);
#2852=ADVANCED_FACE('',(#409),#198,.F.);
#2853=ADVANCED_FACE('',(#410),#199,.F.);
#2854=ADVANCED_FACE('',(#411,#214),#2715,.T.);
#2855=ADVANCED_FACE('',(#412),#200,.F.);
#2856=ADVANCED_FACE('',(#413),#201,.F.);
#2857=ADVANCED_FACE('',(#414),#202,.F.);
#2858=ADVANCED_FACE('',(#415),#94,.T.);
#2859=ADVANCED_FACE('',(#416),#95,.T.);
#2860=ADVANCED_FACE('',(#417),#96,.T.);
#2861=ADVANCED_FACE('',(#418,#215),#2716,.T.);
#2862=ADVANCED_FACE('',(#419),#203,.F.);
#2863=ADVANCED_FACE('',(#420),#97,.T.);
#2864=ADVANCED_FACE('',(#421),#98,.T.);
#2865=ADVANCED_FACE('',(#422),#99,.T.);
#2866=ADVANCED_FACE('',(#423,#216),#2717,.F.);
#2867=ADVANCED_FACE('',(#424),#58,.T.);
#2868=ADVANCED_FACE('',(#425),#204,.T.);
#2869=ADVANCED_FACE('',(#426),#2718,.T.);
#2870=ADVANCED_FACE('',(#427),#59,.T.);
#2871=ADVANCED_FACE('',(#428),#60,.T.);
#2872=ADVANCED_FACE('',(#429),#61,.T.);
#2873=ADVANCED_FACE('',(#430),#62,.T.);
#2874=ADVANCED_FACE('',(#431),#63,.T.);
#2875=ADVANCED_FACE('',(#432),#64,.T.);
#2876=ADVANCED_FACE('',(#433),#2719,.T.);
#2877=ADVANCED_FACE('',(#434),#2720,.T.);
#2878=ADVANCED_FACE('',(#435),#2721,.T.);
#2879=ADVANCED_FACE('',(#436,#217),#2722,.T.);
#2880=ADVANCED_FACE('',(#437),#2723,.T.);
#2881=ADVANCED_FACE('',(#438),#2724,.T.);
#2882=ADVANCED_FACE('',(#439),#2725,.T.);
#2883=ADVANCED_FACE('',(#440),#2726,.F.);
#2884=ADVANCED_FACE('',(#441),#205,.T.);
#2885=ADVANCED_FACE('',(#442,#218),#2727,.T.);
#2886=ADVANCED_FACE('',(#443),#65,.F.);
#2887=ADVANCED_FACE('',(#444),#206,.F.);
#2888=ADVANCED_FACE('',(#445,#219),#2728,.F.);
#2889=ADVANCED_FACE('',(#446),#66,.F.);
#2890=ADVANCED_FACE('',(#447,#220),#2729,.T.);
#2891=ADVANCED_FACE('',(#448),#67,.T.);
#2892=ADVANCED_FACE('',(#449),#68,.T.);
#2893=ADVANCED_FACE('',(#450),#2730,.T.);
#2894=ADVANCED_FACE('',(#451),#2731,.T.);
#2895=ADVANCED_FACE('',(#452),#2732,.T.);
#2896=ADVANCED_FACE('',(#453),#2733,.T.);
#2897=ADVANCED_FACE('',(#454),#2734,.T.);
#2898=ADVANCED_FACE('',(#455),#2735,.T.);
#2899=CLOSED_SHELL('',(#2736,#2737,#2738,#2739,#2740,#2741,#2742,#2743,
#2744,#2745,#2746,#2747,#2748,#2749,#2750,#2751,#2752,#2753,#2754,#2755,
#2756,#2757,#2758,#2759,#2760,#2761,#2762,#2763,#2764,#2765,#2766,#2767,
#2768,#2769,#2770,#2771,#2772,#2773,#2774,#2775,#2776,#2777,#2778,#2779,
#2780,#2781,#2782,#2783,#2784,#2785,#2786,#2787,#2788,#2789,#2790,#2791,
#2792,#2793,#2794));
#2900=CLOSED_SHELL('',(#2795,#2796,#2797,#2798,#2799,#2800,#2801,#2802,
#2803,#2804,#2805,#2806,#2807,#2808,#2809,#2810,#2811,#2812,#2813,#2814,
#2815,#2816,#2817,#2818,#2819,#2820,#2821,#2822,#2823,#2824,#2825,#2826,
#2827,#2828,#2829,#2830,#2831,#2832,#2833,#2834,#2835,#2836,#2837,#2838,
#2839,#2840,#2841,#2842,#2843,#2844,#2845,#2846,#2847,#2848,#2849,#2850,
#2851,#2852,#2853,#2854,#2855,#2856,#2857));
#2901=CLOSED_SHELL('',(#2858,#2859,#2860,#2861,#2862,#2863,#2864,#2865,
#2866));
#2902=CLOSED_SHELL('',(#2867,#2868,#2869,#2870,#2871,#2872,#2873,#2874,
#2875,#2876,#2877,#2878,#2879,#2880,#2881,#2882,#2883,#2884,#2885));
#2903=CLOSED_SHELL('',(#2886,#2887,#2888,#2889,#2890,#2891,#2892,#2893,
#2894,#2895,#2896,#2897,#2898));
#2904=DERIVED_UNIT_ELEMENT(#2913,1.);
#2905=DERIVED_UNIT_ELEMENT(#6063,-3.);
#2906=DERIVED_UNIT_ELEMENT(#2913,1.);
#2907=DERIVED_UNIT_ELEMENT(#6063,-3.);
#2908=DERIVED_UNIT_ELEMENT(#2913,1.);
#2909=DERIVED_UNIT_ELEMENT(#6063,-3.);
#2910=DERIVED_UNIT_ELEMENT(#2913,1.);
#2911=DERIVED_UNIT_ELEMENT(#6063,-3.);
#2912=DIMENSIONAL_EXPONENTS(0.,1.,0.,0.,0.,0.,0.);
#2913=(
CONVERSION_BASED_UNIT('gram',#2915)
MASS_UNIT()
NAMED_UNIT(#2912)
);
#2914=(
MASS_UNIT()
NAMED_UNIT(*)
SI_UNIT(.KILO.,.GRAM.)
);
#2915=MASS_MEASURE_WITH_UNIT(MASS_MEASURE(0.001),#2914);
#2916=DERIVED_UNIT((#2904,#2905));
#2917=DERIVED_UNIT((#2906,#2907));
#2918=DERIVED_UNIT((#2908,#2909));
#2919=DERIVED_UNIT((#2910,#2911));
#2920=MEASURE_REPRESENTATION_ITEM('density measure',
POSITIVE_RATIO_MEASURE(1.188),#2916);
#2921=MEASURE_REPRESENTATION_ITEM('density measure',
POSITIVE_RATIO_MEASURE(1.188),#2917);
#2922=MEASURE_REPRESENTATION_ITEM('density measure',
POSITIVE_RATIO_MEASURE(7.75),#2918);
#2923=MEASURE_REPRESENTATION_ITEM('density measure',
POSITIVE_RATIO_MEASURE(7.75),#2919);
#2924=PROPERTY_DEFINITION_REPRESENTATION(#2944,#2932);
#2925=PROPERTY_DEFINITION_REPRESENTATION(#2945,#2933);
#2926=PROPERTY_DEFINITION_REPRESENTATION(#2946,#2934);
#2927=PROPERTY_DEFINITION_REPRESENTATION(#2947,#2935);
#2928=PROPERTY_DEFINITION_REPRESENTATION(#2948,#2936);
#2929=PROPERTY_DEFINITION_REPRESENTATION(#2949,#2937);
#2930=PROPERTY_DEFINITION_REPRESENTATION(#2950,#2938);
#2931=PROPERTY_DEFINITION_REPRESENTATION(#2951,#2939);
#2932=REPRESENTATION('material name',(#2940),#6057);
#2933=REPRESENTATION('density',(#2920),#6057);
#2934=REPRESENTATION('material name',(#2941),#6058);
#2935=REPRESENTATION('density',(#2921),#6058);
#2936=REPRESENTATION('material name',(#2942),#6059);
#2937=REPRESENTATION('density',(#2922),#6059);
#2938=REPRESENTATION('material name',(#2943),#6060);
#2939=REPRESENTATION('density',(#2923),#6060);
#2940=DESCRIPTIVE_REPRESENTATION_ITEM('PMMA-Kunststoff',
'PMMA-Kunststoff');
#2941=DESCRIPTIVE_REPRESENTATION_ITEM('PMMA-Kunststoff',
'PMMA-Kunststoff');
#2942=DESCRIPTIVE_REPRESENTATION_ITEM('Edelstahl, 440C',
'Edelstahl, 440C');
#2943=DESCRIPTIVE_REPRESENTATION_ITEM('Edelstahl, 440C',
'Edelstahl, 440C');
#2944=PROPERTY_DEFINITION('material property','material name',#6087);
#2945=PROPERTY_DEFINITION('material property','density of part',#6087);
#2946=PROPERTY_DEFINITION('material property','material name',#6088);
#2947=PROPERTY_DEFINITION('material property','density of part',#6088);
#2948=PROPERTY_DEFINITION('material property','material name',#6089);
#2949=PROPERTY_DEFINITION('material property','density of part',#6089);
#2950=PROPERTY_DEFINITION('material property','material name',#6090);
#2951=PROPERTY_DEFINITION('material property','density of part',#6090);
#2952=PRESENTATION_STYLE_ASSIGNMENT((#2954));
#2953=PRESENTATION_STYLE_ASSIGNMENT((#2955));
#2954=SURFACE_STYLE_USAGE(.BOTH.,#2960);
#2955=SURFACE_STYLE_USAGE(.BOTH.,#2961);
#2956=SURFACE_STYLE_RENDERING_WITH_PROPERTIES($,#2968,(#2958));
#2957=SURFACE_STYLE_RENDERING_WITH_PROPERTIES($,#2969,(#2959));
#2958=SURFACE_STYLE_TRANSPARENT(0.);
#2959=SURFACE_STYLE_TRANSPARENT(0.);
#2960=SURFACE_SIDE_STYLE('',(#2962,#2956));
#2961=SURFACE_SIDE_STYLE('',(#2963,#2957));
#2962=SURFACE_STYLE_FILL_AREA(#2964);
#2963=SURFACE_STYLE_FILL_AREA(#2965);
#2964=FILL_AREA_STYLE('',(#2966));
#2965=FILL_AREA_STYLE('',(#2967));
#2966=FILL_AREA_STYLE_COLOUR('',#2968);
#2967=FILL_AREA_STYLE_COLOUR('',#2969);
#2968=COLOUR_RGB('',0.6,0.6,0.6);
#2969=COLOUR_RGB('',0.745098039215686,0.737254901960784,0.729411764705882);
#2970=DATE_TIME_ROLE('creation_date');
#2971=DATE_TIME_ROLE('creation_date');
#2972=DATE_TIME_ROLE('creation_date');
#2973=DATE_TIME_ROLE('creation_date');
#2974=DATE_TIME_ROLE('creation_date');
#2975=APPLIED_DATE_AND_TIME_ASSIGNMENT(#2980,#2970,(#6086));
#2976=APPLIED_DATE_AND_TIME_ASSIGNMENT(#2981,#2971,(#6087));
#2977=APPLIED_DATE_AND_TIME_ASSIGNMENT(#2982,#2972,(#6088));
#2978=APPLIED_DATE_AND_TIME_ASSIGNMENT(#2983,#2973,(#6089));
#2979=APPLIED_DATE_AND_TIME_ASSIGNMENT(#2984,#2974,(#6090));
#2980=DATE_AND_TIME(#2985,#2990);
#2981=DATE_AND_TIME(#2986,#2991);
#2982=DATE_AND_TIME(#2987,#2992);
#2983=DATE_AND_TIME(#2988,#2993);
#2984=DATE_AND_TIME(#2989,#2994);
#2985=CALENDAR_DATE(2023,31,3);
#2986=CALENDAR_DATE(2019,18,3);
#2987=CALENDAR_DATE(2020,19,11);
#2988=CALENDAR_DATE(2022,4,2);
#2989=CALENDAR_DATE(2022,4,2);
#2990=LOCAL_TIME(0,0,0.,#2995);
#2991=LOCAL_TIME(0,0,0.,#2996);
#2992=LOCAL_TIME(0,0,0.,#2997);
#2993=LOCAL_TIME(0,0,0.,#2998);
#2994=LOCAL_TIME(0,0,0.,#2999);
#2995=COORDINATED_UNIVERSAL_TIME_OFFSET(0,0,.BEHIND.);
#2996=COORDINATED_UNIVERSAL_TIME_OFFSET(0,0,.BEHIND.);
#2997=COORDINATED_UNIVERSAL_TIME_OFFSET(0,0,.BEHIND.);
#2998=COORDINATED_UNIVERSAL_TIME_OFFSET(0,0,.BEHIND.);
#2999=COORDINATED_UNIVERSAL_TIME_OFFSET(0,0,.BEHIND.);
#3000=AXIS2_PLACEMENT_3D('',#3905,#3219,#3220);
#3001=AXIS2_PLACEMENT_3D('',#3906,#3221,#3222);
#3002=AXIS2_PLACEMENT_3D('',#3907,#3223,#3224);
#3003=AXIS2_PLACEMENT_3D('',#3916,#3229,#3230);
#3004=AXIS2_PLACEMENT_3D('',#3934,#3240,#3241);
#3005=AXIS2_PLACEMENT_3D('',#3946,#3248,#3249);
#3006=AXIS2_PLACEMENT_3D('',#3949,#3251,#3252);
#3007=AXIS2_PLACEMENT_3D('',#3950,#3253,#3254);
#3008=AXIS2_PLACEMENT_3D('',#3966,#3263,#3264);
#3009=AXIS2_PLACEMENT_3D('',#3987,#3275,#3276);
#3010=AXIS2_PLACEMENT_3D('',#3988,#3277,#3278);
#3011=AXIS2_PLACEMENT_3D('',#3990,#3279,#3280);
#3012=AXIS2_PLACEMENT_3D('',#3992,#3282,#3283);
#3013=AXIS2_PLACEMENT_3D('',#3995,#3285,#3286);
#3014=AXIS2_PLACEMENT_3D('',#3996,#3287,#3288);
#3015=AXIS2_PLACEMENT_3D('',#4002,#3292,#3293);
#3016=AXIS2_PLACEMENT_3D('',#4006,#3296,#3297);
#3017=AXIS2_PLACEMENT_3D('',#4010,#3300,#3301);
#3018=AXIS2_PLACEMENT_3D('',#4014,#3304,#3305);
#3019=AXIS2_PLACEMENT_3D('',#4018,#3308,#3309);
#3020=AXIS2_PLACEMENT_3D('',#4020,#3311,#3312);
#3021=AXIS2_PLACEMENT_3D('',#4021,#3313,#3314);
#3022=AXIS2_PLACEMENT_3D('',#4030,#3319,#3320);
#3023=AXIS2_PLACEMENT_3D('',#4036,#3324,#3325);
#3024=AXIS2_PLACEMENT_3D('',#4046,#3331,#3332);
#3025=AXIS2_PLACEMENT_3D('',#4050,#3335,#3336);
#3026=AXIS2_PLACEMENT_3D('',#4060,#3342,#3343);
#3027=AXIS2_PLACEMENT_3D('',#4069,#3348,#3349);
#3028=AXIS2_PLACEMENT_3D('',#4072,#3352,#3353);
#3029=AXIS2_PLACEMENT_3D('',#4076,#3356,#3357);
#3030=AXIS2_PLACEMENT_3D('',#4084,#3362,#3363);
#3031=AXIS2_PLACEMENT_3D('',#4090,#3367,#3368);
#3032=AXIS2_PLACEMENT_3D('',#4099,#3373,#3374);
#3033=AXIS2_PLACEMENT_3D('',#4102,#3377,#3378);
#3034=AXIS2_PLACEMENT_3D('',#4106,#3381,#3382);
#3035=AXIS2_PLACEMENT_3D('',#4112,#3386,#3387);
#3036=AXIS2_PLACEMENT_3D('',#4114,#3389,#3390);
#3037=AXIS2_PLACEMENT_3D('',#4122,#3395,#3396);
#3038=AXIS2_PLACEMENT_3D('',#4132,#3402,#3403);
#3039=AXIS2_PLACEMENT_3D('',#4140,#3408,#3409);
#3040=AXIS2_PLACEMENT_3D('',#4144,#3412,#3413);
#3041=AXIS2_PLACEMENT_3D('',#4150,#3417,#3418);
#3042=AXIS2_PLACEMENT_3D('',#4156,#3422,#3423);
#3043=AXIS2_PLACEMENT_3D('',#4158,#3425,#3426);
#3044=AXIS2_PLACEMENT_3D('',#4162,#3429,#3430);
#3045=AXIS2_PLACEMENT_3D('',#4169,#3435,#3436);
#3046=AXIS2_PLACEMENT_3D('',#4173,#3439,#3440);
#3047=AXIS2_PLACEMENT_3D('',#4177,#3443,#3444);
#3048=AXIS2_PLACEMENT_3D('',#4183,#3448,#3449);
#3049=AXIS2_PLACEMENT_3D('',#4189,#3453,#3454);
#3050=AXIS2_PLACEMENT_3D('',#4195,#3458,#3459);
#3051=AXIS2_PLACEMENT_3D('',#4201,#3463,#3464);
#3052=AXIS2_PLACEMENT_3D('',#4204,#3467,#3468);
#3053=AXIS2_PLACEMENT_3D('',#4207,#3471,#3472);
#3054=AXIS2_PLACEMENT_3D('',#4216,#3479,#3480);
#3055=AXIS2_PLACEMENT_3D('',#4218,#3482,#3483);
#3056=AXIS2_PLACEMENT_3D('',#4219,#3484,#3485);
#3057=AXIS2_PLACEMENT_3D('',#4223,#3488,#3489);
#3058=AXIS2_PLACEMENT_3D('',#4225,#3491,#3492);
#3059=AXIS2_PLACEMENT_3D('',#4226,#3493,#3494);
#3060=AXIS2_PLACEMENT_3D('',#4227,#3495,#3496);
#3061=AXIS2_PLACEMENT_3D('',#4229,#3498,#3499);
#3062=AXIS2_PLACEMENT_3D('',#4231,#3501,#3502);
#3063=AXIS2_PLACEMENT_3D('',#4232,#3503,#3504);
#3064=AXIS2_PLACEMENT_3D('',#4233,#3505,#3506);
#3065=AXIS2_PLACEMENT_3D('',#4234,#3507,#3508);
#3066=AXIS2_PLACEMENT_3D('',#4235,#3509,#3510);
#3067=AXIS2_PLACEMENT_3D('',#4238,#3511,#3512);
#3068=AXIS2_PLACEMENT_3D('',#4287,#3515,#3516);
#3069=AXIS2_PLACEMENT_3D('',#4293,#3517,#3518);
#3070=AXIS2_PLACEMENT_3D('',#4295,#3519,#3520);
#3071=AXIS2_PLACEMENT_3D('',#4315,#3523,#3524);
#3072=AXIS2_PLACEMENT_3D('',#4318,#3526,#3527);
#3073=AXIS2_PLACEMENT_3D('',#4319,#3528,#3529);
#3074=AXIS2_PLACEMENT_3D('',#4321,#3530,#3531);
#3075=AXIS2_PLACEMENT_3D('',#4336,#3533,#3534);
#3076=AXIS2_PLACEMENT_3D('',#4340,#3536,#3537);
#3077=AXIS2_PLACEMENT_3D('',#4380,#3542,#3543);
#3078=AXIS2_PLACEMENT_3D('',#4391,#3544,#3545);
#3079=AXIS2_PLACEMENT_3D('',#4393,#3546,#3547);
#3080=AXIS2_PLACEMENT_3D('',#4398,#3548,#3549);
#3081=AXIS2_PLACEMENT_3D('',#4402,#3551,#3552);
#3082=AXIS2_PLACEMENT_3D('',#4406,#3554,#3555);
#3083=AXIS2_PLACEMENT_3D('',#4408,#3556,#3557);
#3084=AXIS2_PLACEMENT_3D('',#4409,#3558,#3559);
#3085=AXIS2_PLACEMENT_3D('',#4422,#3566,#3567);
#3086=AXIS2_PLACEMENT_3D('',#4433,#3569,#3570);
#3087=AXIS2_PLACEMENT_3D('',#4440,#3571,#3572);
#3088=AXIS2_PLACEMENT_3D('',#4441,#3573,#3574);
#3089=AXIS2_PLACEMENT_3D('',#4442,#3575,#3576);
#3090=AXIS2_PLACEMENT_3D('',#4450,#3577,#3578);
#3091=AXIS2_PLACEMENT_3D('',#4495,#3582,#3583);
#3092=AXIS2_PLACEMENT_3D('',#4500,#3585,#3586);
#3093=AXIS2_PLACEMENT_3D('',#4505,#3587,#3588);
#3094=AXIS2_PLACEMENT_3D('',#4508,#3589,#3590);
#3095=AXIS2_PLACEMENT_3D('',#4533,#3593,#3594);
#3096=AXIS2_PLACEMENT_3D('',#4564,#3595,#3596);
#3097=AXIS2_PLACEMENT_3D('',#4595,#3597,#3598);
#3098=AXIS2_PLACEMENT_3D('',#4604,#3599,#3600);
#3099=AXIS2_PLACEMENT_3D('',#4607,#3601,#3602);
#3100=AXIS2_PLACEMENT_3D('',#4662,#3605,#3606);
#3101=AXIS2_PLACEMENT_3D('',#4683,#3607,#3608);
#3102=AXIS2_PLACEMENT_3D('',#4686,#3611,#3612);
#3103=AXIS2_PLACEMENT_3D('',#4713,#3613,#3614);
#3104=AXIS2_PLACEMENT_3D('',#4719,#3615,#3616);
#3105=AXIS2_PLACEMENT_3D('',#4721,#3617,#3618);
#3106=AXIS2_PLACEMENT_3D('',#4774,#3620,#3621);
#3107=AXIS2_PLACEMENT_3D('',#4785,#3622,#3623);
#3108=AXIS2_PLACEMENT_3D('',#4787,#3624,#3625);
#3109=AXIS2_PLACEMENT_3D('',#4810,#3627,#3628);
#3110=AXIS2_PLACEMENT_3D('',#4836,#3629,#3630);
#3111=AXIS2_PLACEMENT_3D('',#4862,#3631,#3632);
#3112=AXIS2_PLACEMENT_3D('',#4867,#3633,#3634);
#3113=AXIS2_PLACEMENT_3D('',#4869,#3636,#3637);
#3114=AXIS2_PLACEMENT_3D('',#4870,#3638,#3639);
#3115=AXIS2_PLACEMENT_3D('',#4871,#3640,#3641);
#3116=AXIS2_PLACEMENT_3D('',#4872,#3642,#3643);
#3117=AXIS2_PLACEMENT_3D('',#4873,#3644,#3645);
#3118=AXIS2_PLACEMENT_3D('',#4874,#3646,#3647);
#3119=AXIS2_PLACEMENT_3D('',#4875,#3648,#3649);
#3120=AXIS2_PLACEMENT_3D('',#4876,#3650,#3651);
#3121=AXIS2_PLACEMENT_3D('',#4877,#3652,#3653);
#3122=AXIS2_PLACEMENT_3D('',#4878,#3654,#3655);
#3123=AXIS2_PLACEMENT_3D('',#4879,#3656,#3657);
#3124=AXIS2_PLACEMENT_3D('',#4880,#3658,#3659);
#3125=AXIS2_PLACEMENT_3D('',#4881,#3660,#3661);
#3126=AXIS2_PLACEMENT_3D('',#4882,#3662,#3663);
#3127=AXIS2_PLACEMENT_3D('',#4883,#3664,#3665);
#3128=AXIS2_PLACEMENT_3D('',#4944,#3667,#3668);
#3129=AXIS2_PLACEMENT_3D('',#4991,#3671,#3672);
#3130=AXIS2_PLACEMENT_3D('',#5050,#3675,#3676);
#3131=AXIS2_PLACEMENT_3D('',#5458,#3680,#3681);
#3132=AXIS2_PLACEMENT_3D('',#5464,#3685,#3686);
#3133=AXIS2_PLACEMENT_3D('',#5468,#3689,#3690);
#3134=AXIS2_PLACEMENT_3D('',#5472,#3693,#3694);
#3135=AXIS2_PLACEMENT_3D('',#5476,#3697,#3698);
#3136=AXIS2_PLACEMENT_3D('',#5480,#3701,#3702);
#3137=AXIS2_PLACEMENT_3D('',#5482,#3704,#3705);
#3138=AXIS2_PLACEMENT_3D('',#5485,#3706,#3707);
#3139=AXIS2_PLACEMENT_3D('',#5487,#3708,#3709);
#3140=AXIS2_PLACEMENT_3D('',#5489,#3710,#3711);
#3141=AXIS2_PLACEMENT_3D('',#5491,#3712,#3713);
#3142=AXIS2_PLACEMENT_3D('',#5493,#3714,#3715);
#3143=AXIS2_PLACEMENT_3D('',#5494,#3716,#3717);
#3144=AXIS2_PLACEMENT_3D('',#5495,#3718,#3719);
#3145=AXIS2_PLACEMENT_3D('',#5499,#3721,#3722);
#3146=AXIS2_PLACEMENT_3D('',#5501,#3724,#3725);
#3147=AXIS2_PLACEMENT_3D('',#5504,#3727,#3728);
#3148=AXIS2_PLACEMENT_3D('',#5505,#3729,#3730);
#3149=AXIS2_PLACEMENT_3D('',#5529,#3731,#3732);
#3150=AXIS2_PLACEMENT_3D('',#5530,#3733,#3734);
#3151=AXIS2_PLACEMENT_3D('',#5532,#3735,#3736);
#3152=AXIS2_PLACEMENT_3D('',#5534,#3737,#3738);
#3153=AXIS2_PLACEMENT_3D('',#5535,#3739,#3740);
#3154=AXIS2_PLACEMENT_3D('',#5536,#3741,#3742);
#3155=AXIS2_PLACEMENT_3D('',#5538,#3744,#3745);
#3156=AXIS2_PLACEMENT_3D('',#5540,#3747,#3748);
#3157=AXIS2_PLACEMENT_3D('',#5694,#3752,#3753);
#3158=AXIS2_PLACEMENT_3D('',#5714,#3754,#3755);
#3159=AXIS2_PLACEMENT_3D('',#5715,#3756,#3757);
#3160=AXIS2_PLACEMENT_3D('',#5717,#3758,#3759);
#3161=AXIS2_PLACEMENT_3D('',#5851,#3763,#3764);
#3162=AXIS2_PLACEMENT_3D('',#5852,#3765,#3766);
#3163=AXIS2_PLACEMENT_3D('',#5853,#3767,#3768);
#3164=AXIS2_PLACEMENT_3D('',#5855,#3769,#3770);
#3165=AXIS2_PLACEMENT_3D('',#5859,#3772,#3773);
#3166=AXIS2_PLACEMENT_3D('',#5860,#3774,#3775);
#3167=AXIS2_PLACEMENT_3D('',#5861,#3776,#3777);
#3168=AXIS2_PLACEMENT_3D('',#5864,#3779,#3780);
#3169=AXIS2_PLACEMENT_3D('',#5865,#3781,#3782);
#3170=AXIS2_PLACEMENT_3D('',#5866,#3783,#3784);
#3171=AXIS2_PLACEMENT_3D('',#5873,#3785,#3786);
#3172=AXIS2_PLACEMENT_3D('',#5877,#3787,#3788);
#3173=AXIS2_PLACEMENT_3D('',#5886,#3789,#3790);
#3174=AXIS2_PLACEMENT_3D('',#5887,#3791,#3792);
#3175=AXIS2_PLACEMENT_3D('',#5893,#3793,#3794);
#3176=AXIS2_PLACEMENT_3D('',#5897,#3795,#3796);
#3177=AXIS2_PLACEMENT_3D('',#5906,#3797,#3798);
#3178=AXIS2_PLACEMENT_3D('',#5907,#3799,#3800);
#3179=AXIS2_PLACEMENT_3D('',#5913,#3801,#3802);
#3180=AXIS2_PLACEMENT_3D('',#5917,#3803,#3804);
#3181=AXIS2_PLACEMENT_3D('',#5925,#3805,#3806);
#3182=AXIS2_PLACEMENT_3D('',#5926,#3807,#3808);
#3183=AXIS2_PLACEMENT_3D('',#5932,#3812,#3813);
#3184=AXIS2_PLACEMENT_3D('',#5936,#3816,#3817);
#3185=AXIS2_PLACEMENT_3D('',#5940,#3820,#3821);
#3186=AXIS2_PLACEMENT_3D('',#5947,#3825,#3826);
#3187=AXIS2_PLACEMENT_3D('',#5948,#3827,#3828);
#3188=AXIS2_PLACEMENT_3D('',#5950,#3830,#3831);
#3189=AXIS2_PLACEMENT_3D('',#5952,#3833,#3834);
#3190=AXIS2_PLACEMENT_3D('',#5953,#3835,#3836);
#3191=AXIS2_PLACEMENT_3D('',#5954,#3837,#3838);
#3192=AXIS2_PLACEMENT_3D('',#5956,#3839,#3840);
#3193=AXIS2_PLACEMENT_3D('',#5958,#3842,#3843);
#3194=AXIS2_PLACEMENT_3D('',#5959,#3844,#3845);
#3195=AXIS2_PLACEMENT_3D('',#5960,#3846,#3847);
#3196=AXIS2_PLACEMENT_3D('',#5962,#3848,#3849);
#3197=AXIS2_PLACEMENT_3D('',#5965,#3851,#3852);
#3198=AXIS2_PLACEMENT_3D('',#5966,#3853,#3854);
#3199=AXIS2_PLACEMENT_3D('',#5969,#3855,#3856);
#3200=AXIS2_PLACEMENT_3D('',#5970,#3857,#3858);
#3201=AXIS2_PLACEMENT_3D('',#5972,#3860,#3861);
#3202=AXIS2_PLACEMENT_3D('',#5974,#3862,#3863);
#3203=AXIS2_PLACEMENT_3D('',#5975,#3864,#3865);
#3204=AXIS2_PLACEMENT_3D('',#5977,#3866,#3867);
#3205=AXIS2_PLACEMENT_3D('',#5979,#3869,#3870);
#3206=AXIS2_PLACEMENT_3D('',#5981,#3871,#3872);
#3207=AXIS2_PLACEMENT_3D('',#5982,#3873,#3874);
#3208=AXIS2_PLACEMENT_3D('',#6008,#3876,#3877);
#3209=AXIS2_PLACEMENT_3D('',#6034,#3879,#3880);
#3210=AXIS2_PLACEMENT_3D('',#6037,#3883,#3884);
#3211=AXIS2_PLACEMENT_3D('',#6039,#3886,#3887);
#3212=AXIS2_PLACEMENT_3D('',#6041,#3889,#3890);
#3213=AXIS2_PLACEMENT_3D('',#6043,#3892,#3893);
#3214=AXIS2_PLACEMENT_3D('',#6045,#3895,#3896);
#3215=AXIS2_PLACEMENT_3D('',#6046,#3897,#3898);
#3216=AXIS2_PLACEMENT_3D('',#6047,#3899,#3900);
#3217=AXIS2_PLACEMENT_3D('',#6048,#3901,#3902);
#3218=AXIS2_PLACEMENT_3D('',#6049,#3903,#3904);
#3219=DIRECTION('axis',(0.,0.,1.));
#3220=DIRECTION('refdir',(1.,0.,0.));
#3221=DIRECTION('axis',(0.,0.,1.));
#3222=DIRECTION('refdir',(1.,0.,0.));
#3223=DIRECTION('center_axis',(-0.500000000000001,0.707106781186546,-0.500000000000001));
#3224=DIRECTION('ref_axis',(-0.707106781186547,0.,0.707106781186548));
#3225=DIRECTION('',(-2.33933755786756E-16,-0.577350269189627,-0.816496580927725));
#3226=DIRECTION('',(-0.707106781186547,0.,0.707106781186548));
#3227=DIRECTION('',(0.816496580927725,0.577350269189627,-3.48651270643722E-17));
#3228=DIRECTION('',(0.707106781186547,0.,-0.707106781186548));
#3229=DIRECTION('center_axis',(4.2700885562506E-17,0.,1.));
#3230=DIRECTION('ref_axis',(1.,0.,-4.2700885562506E-17));
#3231=DIRECTION('',(0.,1.,0.));
#3232=DIRECTION('',(1.,0.,-4.2700885562506E-17));
#3233=DIRECTION('',(0.,1.,0.));
#3234=DIRECTION('',(0.707106781186546,-0.707106781186549,-3.01940857439187E-17));
#3235=DIRECTION('',(1.,0.,0.));
#3236=DIRECTION('',(0.,-1.,0.));
#3237=DIRECTION('',(-1.,0.,4.2700885562506E-17));
#3238=DIRECTION('',(0.,1.,0.));
#3239=DIRECTION('',(-1.,0.,4.2700885562506E-17));
#3240=DIRECTION('center_axis',(-0.707106781186548,0.,-0.707106781186547));
#3241=DIRECTION('ref_axis',(-0.707106781186547,0.,0.707106781186548));
#3242=DIRECTION('',(0.,1.,0.));
#3243=DIRECTION('',(0.707106781186547,0.,-0.707106781186548));
#3244=DIRECTION('',(0.,-1.,0.));
#3245=DIRECTION('',(-0.707106781186547,0.,0.707106781186548));
#3246=DIRECTION('',(0.,-1.,0.));
#3247=DIRECTION('',(0.707106781186547,0.,-0.707106781186548));
#3248=DIRECTION('center_axis',(0.,-1.,0.));
#3249=DIRECTION('ref_axis',(0.,0.,-1.));
#3250=DIRECTION('',(2.86509167645202E-16,0.,1.));
#3251=DIRECTION('center_axis',(0.,1.,0.));
#3252=DIRECTION('ref_axis',(-1.,0.,0.));
#3253=DIRECTION('center_axis',(1.,0.,-2.86509167645202E-16));
#3254=DIRECTION('ref_axis',(-2.86509167645202E-16,0.,-1.));
#3255=DIRECTION('',(4.89543915704681E-16,0.,1.));
#3256=DIRECTION('',(0.,1.,0.));
#3257=DIRECTION('',(-2.86509167645202E-16,0.,-1.));
#3258=DIRECTION('',(0.,-1.,0.));
#3259=DIRECTION('',(2.86509167645202E-16,0.,1.));
#3260=DIRECTION('',(0.,1.,0.));
#3261=DIRECTION('',(0.,1.,0.));
#3262=DIRECTION('',(-2.86509167645202E-16,0.,-1.));
#3263=DIRECTION('center_axis',(0.,-1.,0.));
#3264=DIRECTION('ref_axis',(0.,0.,-1.));
#3265=DIRECTION('',(-1.63181305234893E-16,0.,-1.));
#3266=DIRECTION('',(0.707106781186548,0.,-0.707106781186548));
#3267=DIRECTION('',(1.,0.,1.49932438608776E-16));
#3268=DIRECTION('',(0.70710678118653,0.,0.707106781186565));
#3269=DIRECTION('',(-0.707106781186543,0.,-0.707106781186552));
#3270=DIRECTION('',(-0.96592582628907,0.,0.258819045102515));
#3271=DIRECTION('',(-0.258819045102525,0.,0.965925826289067));
#3272=DIRECTION('',(0.707106781186542,0.,0.707106781186553));
#3273=DIRECTION('',(0.96592582628907,0.,-0.258819045102514));
#3274=DIRECTION('',(0.25881904510253,0.,-0.965925826289066));
#3275=DIRECTION('center_axis',(0.,1.,0.));
#3276=DIRECTION('ref_axis',(-1.,0.,0.));
#3277=DIRECTION('center_axis',(0.,-1.,0.));
#3278=DIRECTION('ref_axis',(-1.,0.,0.));
#3279=DIRECTION('center_axis',(0.,-1.,0.));
#3280=DIRECTION('ref_axis',(-1.,0.,0.));
#3281=DIRECTION('',(0.,-1.,0.));
#3282=DIRECTION('center_axis',(0.,-1.,0.));
#3283=DIRECTION('ref_axis',(-1.,0.,0.));
#3284=DIRECTION('',(0.,-1.,0.));
#3285=DIRECTION('center_axis',(0.,1.,0.));
#3286=DIRECTION('ref_axis',(-1.,0.,0.));
#3287=DIRECTION('center_axis',(0.965925826289066,0.,0.25881904510253));
#3288=DIRECTION('ref_axis',(0.25881904510253,0.,-0.965925826289066));
#3289=DIRECTION('',(0.,1.,0.));
#3290=DIRECTION('',(0.25881904510253,0.,-0.965925826289066));
#3291=DIRECTION('',(0.,-1.,0.));
#3292=DIRECTION('center_axis',(0.258819045102514,0.,0.96592582628907));
#3293=DIRECTION('ref_axis',(0.96592582628907,0.,-0.258819045102514));
#3294=DIRECTION('',(0.,1.,0.));
#3295=DIRECTION('',(0.96592582628907,0.,-0.258819045102514));
#3296=DIRECTION('center_axis',(-0.707106781186553,0.,0.707106781186542));
#3297=DIRECTION('ref_axis',(0.707106781186542,0.,0.707106781186553));
#3298=DIRECTION('',(0.,1.,0.));
#3299=DIRECTION('',(0.707106781186542,0.,0.707106781186553));
#3300=DIRECTION('center_axis',(-0.965925826289067,0.,-0.258819045102525));
#3301=DIRECTION('ref_axis',(-0.258819045102525,0.,0.965925826289067));
#3302=DIRECTION('',(0.,1.,0.));
#3303=DIRECTION('',(-0.258819045102525,0.,0.965925826289067));
#3304=DIRECTION('center_axis',(-0.258819045102515,0.,-0.96592582628907));
#3305=DIRECTION('ref_axis',(-0.96592582628907,0.,0.258819045102515));
#3306=DIRECTION('',(0.,1.,0.));
#3307=DIRECTION('',(-0.96592582628907,0.,0.258819045102515));
#3308=DIRECTION('center_axis',(0.707106781186552,0.,-0.707106781186543));
#3309=DIRECTION('ref_axis',(-0.707106781186543,0.,-0.707106781186552));
#3310=DIRECTION('',(-0.707106781186543,0.,-0.707106781186552));
#3311=DIRECTION('center_axis',(0.,1.,0.));
#3312=DIRECTION('ref_axis',(0.,0.,1.));
#3313=DIRECTION('center_axis',(-0.707106781186546,0.,0.707106781186549));
#3314=DIRECTION('ref_axis',(0.707106781186549,0.,0.707106781186546));
#3315=DIRECTION('',(0.,-1.,0.));
#3316=DIRECTION('',(-0.707106781186549,0.,-0.707106781186546));
#3317=DIRECTION('',(0.,1.,0.));
#3318=DIRECTION('',(-0.577350269189627,0.577350269189627,-0.577350269189624));
#3319=DIRECTION('center_axis',(0.,0.707106781186548,0.707106781186548));
#3320=DIRECTION('ref_axis',(1.,0.,0.));
#3321=DIRECTION('',(1.,0.,0.));
#3322=DIRECTION('',(0.,0.707106781186548,-0.707106781186548));
#3323=DIRECTION('',(-1.,0.,0.));
#3324=DIRECTION('center_axis',(-1.,0.,-8.88178419700125E-16));
#3325=DIRECTION('ref_axis',(-8.88178419700125E-16,0.,1.));
#3326=DIRECTION('',(-8.88178419700125E-16,0.,1.));
#3327=DIRECTION('',(0.,1.,0.));
#3328=DIRECTION('',(8.88178419700125E-16,0.,-1.));
#3329=DIRECTION('',(0.,-1.,0.));
#3330=DIRECTION('',(-1.48029736616687E-15,0.,1.));
#3331=DIRECTION('center_axis',(0.,1.,0.));
#3332=DIRECTION('ref_axis',(0.,0.,1.));
#3333=DIRECTION('',(0.,0.,-1.));
#3334=DIRECTION('',(-1.,0.,0.));
#3335=DIRECTION('center_axis',(1.,0.,0.));
#3336=DIRECTION('ref_axis',(0.,0.,-1.));
#3337=DIRECTION('',(0.,-1.,0.));
#3338=DIRECTION('',(0.,0.,-1.));
#3339=DIRECTION('',(0.,-1.,0.));
#3340=DIRECTION('',(0.,0.,1.));
#3341=DIRECTION('',(0.,1.,0.));
#3342=DIRECTION('center_axis',(0.707106781186549,0.,-0.707106781186546));
#3343=DIRECTION('ref_axis',(-0.707106781186546,0.,-0.707106781186549));
#3344=DIRECTION('',(0.,-1.,0.));
#3345=DIRECTION('',(0.707106781186546,0.,0.707106781186549));
#3346=DIRECTION('',(0.,1.,0.));
#3347=DIRECTION('',(0.577350269189624,-0.577350269189627,0.577350269189627));
#3348=DIRECTION('center_axis',(0.707106781186549,0.707106781186546,-1.57009245868378E-16));
#3349=DIRECTION('ref_axis',(-2.22044604925031E-16,0.,-1.));
#3350=DIRECTION('',(2.22044604925031E-16,0.,1.));
#3351=DIRECTION('',(-2.22044604925031E-16,0.,-1.));
#3352=DIRECTION('center_axis',(0.,1.,0.));
#3353=DIRECTION('ref_axis',(0.,0.,1.));
#3354=DIRECTION('',(-1.,0.,-5.5511151231258E-16));
#3355=DIRECTION('',(2.22044604925031E-16,0.,1.));
#3356=DIRECTION('center_axis',(5.5511151231258E-16,0.,-1.));
#3357=DIRECTION('ref_axis',(-1.,0.,-5.5511151231258E-16));
#3358=DIRECTION('',(-1.,0.,-5.55111512312584E-16));
#3359=DIRECTION('',(0.,-1.,0.));
#3360=DIRECTION('',(1.,0.,5.5511151231258E-16));
#3361=DIRECTION('',(0.,1.,0.));
#3362=DIRECTION('center_axis',(0.707106781186548,0.,0.707106781186548));
#3363=DIRECTION('ref_axis',(0.707106781186548,0.,-0.707106781186548));
#3364=DIRECTION('',(0.,-1.,0.));
#3365=DIRECTION('',(0.707106781186548,0.,-0.707106781186548));
#3366=DIRECTION('',(0.,1.,0.));
#3367=DIRECTION('center_axis',(-0.707106781186548,0.,-0.707106781186548));
#3368=DIRECTION('ref_axis',(-0.707106781186548,0.,0.707106781186548));
#3369=DIRECTION('',(-0.707106781186548,0.,0.707106781186548));
#3370=DIRECTION('',(0.,-1.,0.));
#3371=DIRECTION('',(-0.707106781186548,0.,0.707106781186548));
#3372=DIRECTION('',(0.,1.,0.));
#3373=DIRECTION('center_axis',(0.,1.,0.));
#3374=DIRECTION('ref_axis',(0.,0.,1.));
#3375=DIRECTION('',(-1.,0.,1.28102656687518E-16));
#3376=DIRECTION('',(0.,0.,1.));
#3377=DIRECTION('center_axis',(-0.707106781186565,0.,0.70710678118653));
#3378=DIRECTION('ref_axis',(0.70710678118653,0.,0.707106781186565));
#3379=DIRECTION('',(0.,-1.,0.));
#3380=DIRECTION('',(0.70710678118653,0.,0.707106781186565));
#3381=DIRECTION('center_axis',(0.707106781186565,0.,-0.70710678118653));
#3382=DIRECTION('ref_axis',(-0.70710678118653,0.,-0.707106781186565));
#3383=DIRECTION('',(-0.70710678118653,0.,-0.707106781186565));
#3384=DIRECTION('',(-0.70710678118653,0.,-0.707106781186565));
#3385=DIRECTION('',(0.,1.,0.));
#3386=DIRECTION('center_axis',(0.,1.,0.));
#3387=DIRECTION('ref_axis',(0.,0.,1.));
#3388=DIRECTION('',(-1.,0.,1.28102656687518E-16));
#3389=DIRECTION('center_axis',(0.,-1.,0.));
#3390=DIRECTION('ref_axis',(0.,0.,-1.));
#3391=DIRECTION('',(1.,0.,-1.28102656687518E-16));
#3392=DIRECTION('',(5.32907051819954E-14,0.,1.));
#3393=DIRECTION('',(0.70710678118653,0.,0.707106781186565));
#3394=DIRECTION('',(1.,0.,8.88178419699971E-15));
#3395=DIRECTION('center_axis',(0.,-1.,0.));
#3396=DIRECTION('ref_axis',(0.,0.,-1.));
#3397=DIRECTION('',(0.,0.,-1.));
#3398=DIRECTION('',(1.,0.,0.));
#3399=DIRECTION('',(0.707106781186548,0.,-0.707106781186548));
#3400=DIRECTION('',(0.,0.,-1.));
#3401=DIRECTION('',(1.,0.,-1.28102656687518E-16));
#3402=DIRECTION('center_axis',(1.,0.,0.));
#3403=DIRECTION('ref_axis',(0.,0.,1.));
#3404=DIRECTION('',(0.,-1.,0.));
#3405=DIRECTION('',(0.,-1.,0.));
#3406=DIRECTION('',(0.,0.,1.));
#3407=DIRECTION('',(0.,1.,0.));
#3408=DIRECTION('center_axis',(0.707106781186548,0.,0.707106781186548));
#3409=DIRECTION('ref_axis',(-0.707106781186548,0.,0.707106781186548));
#3410=DIRECTION('',(0.,-1.,0.));
#3411=DIRECTION('',(0.707106781186548,0.,-0.707106781186548));
#3412=DIRECTION('center_axis',(0.,0.,1.));
#3413=DIRECTION('ref_axis',(-1.,0.,0.));
#3414=DIRECTION('',(0.,-1.,0.));
#3415=DIRECTION('',(-1.,0.,0.));
#3416=DIRECTION('',(0.,-1.,0.));
#3417=DIRECTION('center_axis',(-0.707106781186565,0.,0.70710678118653));
#3418=DIRECTION('ref_axis',(-0.70710678118653,0.,-0.707106781186565));
#3419=DIRECTION('',(0.,-1.,0.));
#3420=DIRECTION('',(-0.70710678118653,0.,-0.707106781186565));
#3421=DIRECTION('',(0.,-1.,0.));
#3422=DIRECTION('center_axis',(-8.88178419699971E-15,0.,1.));
#3423=DIRECTION('ref_axis',(-1.,0.,-8.88178419699971E-15));
#3424=DIRECTION('',(-1.,0.,-8.88178419699971E-15));
#3425=DIRECTION('center_axis',(-1.,0.,5.32907051819954E-14));
#3426=DIRECTION('ref_axis',(-5.32907051819954E-14,0.,-1.));
#3427=DIRECTION('',(0.,-1.,0.));
#3428=DIRECTION('',(-5.32907051819954E-14,0.,-1.));
#3429=DIRECTION('center_axis',(0.,1.,0.));
#3430=DIRECTION('ref_axis',(0.,0.,1.));
#3431=DIRECTION('',(1.,0.,0.));
#3432=DIRECTION('',(0.707106781186547,0.,0.707106781186548));
#3433=DIRECTION('',(1.,0.,8.88178419700125E-16));
#3434=DIRECTION('',(-1.,0.,1.28102656687518E-16));
#3435=DIRECTION('center_axis',(-1.28102656687518E-16,0.,-1.));
#3436=DIRECTION('ref_axis',(-1.,0.,1.28102656687518E-16));
#3437=DIRECTION('',(-1.,0.,1.28102656687518E-16));
#3438=DIRECTION('',(0.,-1.,0.));
#3439=DIRECTION('center_axis',(8.88178419700125E-16,0.,-1.));
#3440=DIRECTION('ref_axis',(1.,0.,8.88178419700125E-16));
#3441=DIRECTION('',(0.,-1.,0.));
#3442=DIRECTION('',(1.,0.,8.88178419700125E-16));
#3443=DIRECTION('center_axis',(-1.,0.,0.));
#3444=DIRECTION('ref_axis',(0.,0.,-1.));
#3445=DIRECTION('',(0.,-1.,0.));
#3446=DIRECTION('',(0.,0.,-1.));
#3447=DIRECTION('',(0.,0.,-1.));
#3448=DIRECTION('center_axis',(0.,0.,1.));
#3449=DIRECTION('ref_axis',(-1.,0.,0.));
#3450=DIRECTION('',(-1.,0.,0.));
#3451=DIRECTION('',(-1.,0.,0.));
#3452=DIRECTION('',(0.,-1.,0.));
#3453=DIRECTION('center_axis',(1.,0.,-4.95795373102871E-16));
#3454=DIRECTION('ref_axis',(4.95795373102871E-16,0.,1.));
#3455=DIRECTION('',(0.,-1.,0.));
#3456=DIRECTION('',(4.95795373102871E-16,0.,1.));
#3457=DIRECTION('',(4.95795373102871E-16,0.,1.));
#3458=DIRECTION('center_axis',(-9.65411325761005E-17,0.,-1.));
#3459=DIRECTION('ref_axis',(1.,0.,-9.65411325761005E-17));
#3460=DIRECTION('',(0.,-1.,0.));
#3461=DIRECTION('',(1.,0.,-9.65411325761005E-17));
#3462=DIRECTION('',(1.,0.,5.55111512312578E-14));
#3463=DIRECTION('center_axis',(0.707106781186566,0.,0.707106781186529));
#3464=DIRECTION('ref_axis',(-0.707106781186529,0.,0.707106781186566));
#3465=DIRECTION('',(-0.707106781186529,0.,0.707106781186566));
#3466=DIRECTION('',(-0.707106781186529,0.,0.707106781186566));
#3467=DIRECTION('center_axis',(-0.707106781186567,0.,-0.707106781186528));
#3468=DIRECTION('ref_axis',(0.707106781186528,0.,-0.707106781186567));
#3469=DIRECTION('',(0.707106781186528,0.,-0.707106781186567));
#3470=DIRECTION('',(0.707106781186528,0.,-0.707106781186567));
#3471=DIRECTION('center_axis',(0.,-1.,0.));
#3472=DIRECTION('ref_axis',(0.,0.,-1.));
#3473=DIRECTION('',(1.,0.,0.));
#3474=DIRECTION('',(0.707106781186547,0.,0.707106781186548));
#3475=DIRECTION('',(1.,0.,0.));
#3476=DIRECTION('',(0.,0.,-1.));
#3477=DIRECTION('',(-0.707106781186547,0.,-0.707106781186548));
#3478=DIRECTION('',(-2.3373116307898E-16,0.,-1.));
#3479=DIRECTION('center_axis',(0.707106781186548,0.,-0.707106781186547));
#3480=DIRECTION('ref_axis',(0.707106781186547,0.,0.707106781186548));
#3481=DIRECTION('',(0.,-1.,0.));
#3482=DIRECTION('center_axis',(0.,0.,-1.));
#3483=DIRECTION('ref_axis',(1.,0.,0.));
#3484=DIRECTION('center_axis',(-1.,0.,0.));
#3485=DIRECTION('ref_axis',(0.,0.,-1.));
#3486=DIRECTION('',(0.,0.,-1.));
#3487=DIRECTION('',(0.,-1.,0.));
#3488=DIRECTION('center_axis',(-0.707106781186548,0.,0.707106781186547));
#3489=DIRECTION('ref_axis',(-0.707106781186547,0.,-0.707106781186548));
#3490=DIRECTION('',(-0.707106781186547,0.,-0.707106781186548));
#3491=DIRECTION('center_axis',(0.,1.,0.));
#3492=DIRECTION('ref_axis',(0.,0.,1.));
#3493=DIRECTION('center_axis',(0.,1.,0.));
#3494=DIRECTION('ref_axis',(0.,0.,1.));
#3495=DIRECTION('center_axis',(0.,1.,0.));
#3496=DIRECTION('ref_axis',(0.,0.,1.));
#3497=DIRECTION('',(2.22044604925031E-16,0.,1.));
#3498=DIRECTION('center_axis',(0.,1.,0.));
#3499=DIRECTION('ref_axis',(0.,0.,1.));
#3500=DIRECTION('',(0.,0.,1.));
#3501=DIRECTION('center_axis',(1.,0.,-2.22044604925031E-16));
#3502=DIRECTION('ref_axis',(-2.22044604925031E-16,0.,-1.));
#3503=DIRECTION('center_axis',(0.,0.,1.));
#3504=DIRECTION('ref_axis',(1.,0.,0.));
#3505=DIRECTION('center_axis',(-1.,0.,0.));
#3506=DIRECTION('ref_axis',(0.,0.,1.));
#3507=DIRECTION('axis',(0.,0.,1.));
#3508=DIRECTION('refdir',(1.,0.,0.));
#3509=DIRECTION('center_axis',(4.75795087205195E-16,5.45606148006442E-16,
-1.));
#3510=DIRECTION('ref_axis',(-0.519090895532417,0.854719042829487,0.));
#3511=DIRECTION('center_axis',(9.41479434247541E-15,-3.81644794240426E-15,
1.));
#3512=DIRECTION('ref_axis',(0.272143920437623,0.962256559639289,1.11022302462515E-15));
#3513=DIRECTION('',(-4.75795087205195E-16,-5.45606148006442E-16,1.));
#3514=DIRECTION('',(-6.66560362142695E-17,6.99021340549796E-16,-1.));
#3515=DIRECTION('center_axis',(0.20219826099249,0.979344609037908,1.12242582446514E-16));
#3516=DIRECTION('ref_axis',(-0.979344609037908,0.20219826099249,0.));
#3517=DIRECTION('center_axis',(0.,9.34706223693955E-16,-1.));
#3518=DIRECTION('ref_axis',(-0.944574011063911,0.328298549528678,3.38906804688823E-16));
#3519=DIRECTION('center_axis',(4.25353962080696E-16,4.99907429780351E-16,
-1.));
#3520=DIRECTION('ref_axis',(-0.730143556402298,-0.683293777993188,-6.70723054116258E-16));
#3521=DIRECTION('',(-2.93732520901272E-17,1.17786790523141E-15,-1.));
#3522=DIRECTION('',(1.73851540148922E-16,-7.62177868649568E-16,1.));
#3523=DIRECTION('center_axis',(4.25353962080696E-16,4.99907429780351E-16,
-1.));
#3524=DIRECTION('ref_axis',(0.730143556402298,0.683293777993188,6.70723054116258E-16));
#3525=DIRECTION('',(9.38851688271622E-17,-7.08485167245247E-16,1.));
#3526=DIRECTION('center_axis',(3.96349170770968E-16,5.09988408935854E-16,
-1.));
#3527=DIRECTION('ref_axis',(0.328298549528677,0.944574011063912,6.14829466273237E-16));
#3528=DIRECTION('center_axis',(-4.33121499513886E-16,-4.89769408389891E-16,
1.));
#3529=DIRECTION('ref_axis',(0.937296370894091,0.348533374454681,4.07456237941472E-16));
#3530=DIRECTION('center_axis',(2.96825378457289E-15,8.38443043103101E-15,
1.));
#3531=DIRECTION('ref_axis',(0.893641489875221,-0.448781558860873,1.11022302462516E-15));
#3532=DIRECTION('',(4.33121499513886E-16,4.89769408389891E-16,-1.));
#3533=DIRECTION('center_axis',(-0.89364148987522,0.448781558860876,-1.67255863542994E-16));
#3534=DIRECTION('ref_axis',(-2.28388127021168E-16,-8.20917032587645E-17,
1.));
#3535=DIRECTION('',(-0.317336483541995,-0.631899957440417,-0.707106781186548));
#3536=DIRECTION('center_axis',(-0.89364148987522,0.448781558860876,-1.67255863542994E-16));
#3537=DIRECTION('ref_axis',(0.448781558860876,0.89364148987522,6.37629034518829E-16));
#3538=DIRECTION('',(0.448781558860876,0.89364148987522,6.37629034518829E-16));
#3539=DIRECTION('',(-4.33824199325112E-16,-4.91168667548027E-16,1.));
#3540=DIRECTION('',(-0.448781558860876,-0.89364148987522,-6.3362100029234E-16));
#3541=DIRECTION('',(0.448781558860876,0.89364148987522,6.3362100029234E-16));
#3542=DIRECTION('center_axis',(-4.25353962080696E-16,-4.99907429780351E-16,
1.));
#3543=DIRECTION('ref_axis',(1.,0.,4.41552510131407E-16));
#3544=DIRECTION('center_axis',(-4.25353962080696E-16,-4.99907429780351E-16,
1.));
#3545=DIRECTION('ref_axis',(0.659010366653676,0.752133855535694,6.56309973080027E-16));
#3546=DIRECTION('center_axis',(4.46004626310929E-16,5.09028683232056E-16,
-1.));
#3547=DIRECTION('ref_axis',(0.659010366653676,0.752133855535694,6.76779378411985E-16));
#3548=DIRECTION('center_axis',(-4.25353962080696E-16,-4.99907429780351E-16,
1.));
#3549=DIRECTION('ref_axis',(1.,0.,4.25353962080696E-16));
#3550=DIRECTION('',(0.328298549528677,0.944574011063912,6.11842654895645E-16));
#3551=DIRECTION('center_axis',(-4.25353962080696E-16,-4.99907429780351E-16,
1.));
#3552=DIRECTION('ref_axis',(-0.998725206995296,-0.050477330676286,-4.50045716465867E-16));
#3553=DIRECTION('',(-0.20219826099249,-0.979344609037908,-5.75587477812365E-16));
#3554=DIRECTION('center_axis',(-4.25353962080696E-16,-4.99907429780351E-16,
1.));
#3555=DIRECTION('ref_axis',(-0.862204217784953,-0.506560842183678,-1.49631929237299E-15));
#3556=DIRECTION('center_axis',(4.25353962080696E-16,4.99907429780351E-16,
-1.));
#3557=DIRECTION('ref_axis',(0.202198260992489,0.979344609037908,6.90359740499687E-16));
#3558=DIRECTION('center_axis',(-4.25353962080696E-16,-4.99907429780351E-16,
1.));
#3559=DIRECTION('ref_axis',(0.362176242198221,-0.93210963388819,-1.49631929237299E-15));
#3560=DIRECTION('',(1.,1.68680937402067E-16,4.25353962080696E-16));
#3561=DIRECTION('',(0.5,0.866025403784439,6.45609514770717E-16));
#3562=DIRECTION('',(-0.5,0.866025403784439,2.20255552690022E-16));
#3563=DIRECTION('',(-1.,3.37361874804134E-16,-4.25353962080695E-16));
#3564=DIRECTION('',(-0.5,-0.866025403784439,-6.45609514770717E-16));
#3565=DIRECTION('',(0.5,-0.866025403784439,-2.20255552690022E-16));
#3566=DIRECTION('center_axis',(0.66791468855587,-0.232142130625436,-0.707106781186546));
#3567=DIRECTION('ref_axis',(-0.726966132400662,0.,-0.686673315589315));
#3568=DIRECTION('',(-0.328298549528677,-0.944574011063912,-6.11842654895645E-16));
#3569=DIRECTION('center_axis',(-4.25353962080696E-16,-4.99907429780351E-16,
1.));
#3570=DIRECTION('ref_axis',(-0.996654652719625,-0.0817282277571463,-4.41552510131407E-16));
#3571=DIRECTION('center_axis',(3.61836630969095E-16,5.02318741412752E-16,
-1.));
#3572=DIRECTION('ref_axis',(-0.998725206995296,-0.0504773306762861,-3.86731073378277E-16));
#3573=DIRECTION('center_axis',(0.979344609037908,-0.20219826099249,3.55646739347416E-16));
#3574=DIRECTION('ref_axis',(0.20219826099249,0.979344609037908,5.75587477812365E-16));
#3575=DIRECTION('center_axis',(-4.25353962080696E-16,-4.99907429780351E-16,
1.));
#3576=DIRECTION('ref_axis',(0.730143556402298,0.683293777993188,6.62877898485197E-16));
#3577=DIRECTION('center_axis',(-0.944574011063912,0.328298549528677,-2.06952671086909E-16));
#3578=DIRECTION('ref_axis',(0.328298549528677,0.944574011063912,4.56648822393201E-16));
#3579=DIRECTION('',(4.85336643628005E-16,7.66021383469816E-16,-1.));
#3580=DIRECTION('',(0.328298549528677,0.944574011063912,4.56648822393201E-16));
#3581=DIRECTION('',(-4.85336643628005E-16,-7.66021383469816E-16,1.));
#3582=DIRECTION('center_axis',(-4.25353962080696E-16,-4.99907429780351E-16,
1.));
#3583=DIRECTION('ref_axis',(-0.730143556402298,-0.683293777993188,-6.62877898485197E-16));
#3584=DIRECTION('',(0.142975761491917,0.692501214169193,0.707106781186548));
#3585=DIRECTION('center_axis',(0.632647820391605,-0.774439626668052,-2.86190144486675E-16));
#3586=DIRECTION('ref_axis',(-4.5236881446857E-16,0.,-1.));
#3587=DIRECTION('center_axis',(3.96349170770968E-16,5.09988408935854E-16,
-1.));
#3588=DIRECTION('ref_axis',(-0.862204217784953,-0.506560842183678,-1.49631929237299E-15));
#3589=DIRECTION('center_axis',(0.,0.,1.));
#3590=DIRECTION('ref_axis',(-0.979344609037908,0.20219826099249,0.));
#3591=DIRECTION('',(-3.96349170770968E-16,-5.09988408935854E-16,1.));
#3592=DIRECTION('',(4.6549392151511E-16,4.95712587914121E-16,-1.));
#3593=DIRECTION('center_axis',(-0.143321226243555,-0.69417446813522,0.705394098286361));
#3594=DIRECTION('ref_axis',(-0.979344609037908,0.20219826099249,0.));
#3595=DIRECTION('center_axis',(-0.143187125126327,-0.693524951143438,0.706059904922769));
#3596=DIRECTION('ref_axis',(-0.979344609037908,0.20219826099249,0.));
#3597=DIRECTION('center_axis',(-0.20219826099249,-0.979344609037908,0.));
#3598=DIRECTION('ref_axis',(-0.979344609037908,0.20219826099249,0.));
#3599=DIRECTION('center_axis',(0.20219826099249,0.979344609037908,5.79595512038854E-16));
#3600=DIRECTION('ref_axis',(-0.692501214169193,0.142975761491917,-0.707106781186548));
#3601=DIRECTION('center_axis',(-0.20219826099249,-0.979344609037908,-1.12242582446515E-16));
#3602=DIRECTION('ref_axis',(-0.979344609037908,0.20219826099249,0.));
#3603=DIRECTION('',(-0.20219826099249,-0.979344609037908,-5.79595512038854E-16));
#3604=DIRECTION('',(0.20219826099249,0.979344609037908,5.79595512038854E-16));
#3605=DIRECTION('center_axis',(0.20219826099249,0.979344609037908,4.48970329786058E-16));
#3606=DIRECTION('ref_axis',(-0.979344609037908,0.20219826099249,0.));
#3607=DIRECTION('center_axis',(-0.20219826099249,-0.979344609037908,-5.79595512038854E-16));
#3608=DIRECTION('ref_axis',(-0.692501214169193,0.142975761491917,0.707106781186547));
#3609=DIRECTION('',(0.20219826099249,0.979344609037908,5.79595512038854E-16));
#3610=DIRECTION('',(-0.20219826099249,-0.979344609037908,-5.79595512038854E-16));
#3611=DIRECTION('center_axis',(-0.979344609037908,0.20219826099249,-3.55646739347416E-16));
#3612=DIRECTION('ref_axis',(-3.61286059637222E-16,9.01681603098431E-18,
1.));
#3613=DIRECTION('center_axis',(-0.448781558860878,-0.893641489875218,-4.96506067062823E-15));
#3614=DIRECTION('ref_axis',(0.893641489875218,-0.448781558860878,0.));
#3615=DIRECTION('center_axis',(-0.448781558860876,-0.89364148987522,-6.3362100029234E-16));
#3616=DIRECTION('ref_axis',(0.631899957440417,-0.317336483541993,0.707106781186548));
#3617=DIRECTION('center_axis',(-0.448781558860875,-0.89364148987522,4.98247619674514E-16));
#3618=DIRECTION('ref_axis',(0.89364148987522,-0.448781558860875,0.));
#3619=DIRECTION('',(-0.448781558860876,-0.89364148987522,-6.3362100029234E-16));
#3620=DIRECTION('center_axis',(0.448781558860877,0.893641489875219,-4.98247619674516E-16));
#3621=DIRECTION('ref_axis',(0.893641489875219,-0.448781558860877,2.22044604925031E-15));
#3622=DIRECTION('center_axis',(0.448781558860876,0.89364148987522,6.3362100029234E-16));
#3623=DIRECTION('ref_axis',(0.631899957440417,-0.317336483541995,-0.707106781186548));
#3624=DIRECTION('center_axis',(0.448781558860876,0.89364148987522,4.98247619674514E-16));
#3625=DIRECTION('ref_axis',(0.89364148987522,-0.448781558860876,0.));
#3626=DIRECTION('',(0.448781558860876,0.89364148987522,6.3362100029234E-16));
#3627=DIRECTION('center_axis',(0.317805607761333,0.632834106489167,-0.706059904922739));
#3628=DIRECTION('ref_axis',(0.89364148987522,-0.448781558860875,0.));
#3629=DIRECTION('center_axis',(0.318103246861292,0.633426783802836,-0.705394098286553));
#3630=DIRECTION('ref_axis',(0.893641489875219,-0.448781558860878,1.11022302462516E-15));
#3631=DIRECTION('center_axis',(5.00810431356557E-16,9.97244586338422E-16,
-1.));
#3632=DIRECTION('ref_axis',(0.89364148987522,-0.448781558860875,0.));
#3633=DIRECTION('center_axis',(3.96349170770968E-16,5.09988408935854E-16,
-1.));
#3634=DIRECTION('ref_axis',(0.362176242198221,-0.93210963388819,-1.49631929237299E-15));
#3635=DIRECTION('',(3.96349170770968E-16,5.09988408935854E-16,-1.));
#3636=DIRECTION('center_axis',(3.96349170770968E-16,5.09988408935854E-16,
-1.));
#3637=DIRECTION('ref_axis',(-1.,0.,-4.23001042851674E-16));
#3638=DIRECTION('center_axis',(-3.96349170770968E-16,-5.09988408935854E-16,
1.));
#3639=DIRECTION('ref_axis',(0.328298549528677,0.944574011063912,6.11842654895645E-16));
#3640=DIRECTION('center_axis',(-3.96349170770968E-16,-5.09988408935854E-16,
1.));
#3641=DIRECTION('ref_axis',(1.,0.,2.75460393587208E-16));
#3642=DIRECTION('center_axis',(4.51778355540664E-16,5.86635864275582E-16,
-1.));
#3643=DIRECTION('ref_axis',(0.328298549528677,0.944574011063911,7.02439170185182E-16));
#3644=DIRECTION('center_axis',(-3.96349170770968E-16,-5.09988408935854E-16,
1.));
#3645=DIRECTION('ref_axis',(0.328298549528677,0.944574011063912,6.08307771360058E-16));
#3646=DIRECTION('center_axis',(3.96349170770968E-16,5.09988408935855E-16,
-1.));
#3647=DIRECTION('ref_axis',(0.202198260992489,0.979344609037908,6.24813314783185E-16));
#3648=DIRECTION('center_axis',(-4.07198136686214E-16,-6.22221778884914E-16,
1.));
#3649=DIRECTION('ref_axis',(0.328298549528677,0.944574011063912,7.21417079097509E-16));
#3650=DIRECTION('center_axis',(3.96349170770968E-16,5.09988408935854E-16,
-1.));
#3651=DIRECTION('ref_axis',(-1.,0.,-3.38874502158588E-16));
#3652=DIRECTION('center_axis',(3.96349170770968E-16,5.09988408935854E-16,
-1.));
#3653=DIRECTION('ref_axis',(0.328298549528677,0.944574011063911,6.11842654895645E-16));
#3654=DIRECTION('center_axis',(3.96349170770968E-16,5.09988408935854E-16,
-1.));
#3655=DIRECTION('ref_axis',(-0.99144486137381,-0.130526192220052,-4.59525193765406E-16));
#3656=DIRECTION('center_axis',(-3.96349170770968E-16,-5.09988408935854E-16,
1.));
#3657=DIRECTION('ref_axis',(0.328298549528677,0.944574011063912,6.11842654895645E-16));
#3658=DIRECTION('center_axis',(3.96349170770968E-16,5.09988408935854E-16,
-1.));
#3659=DIRECTION('ref_axis',(-1.,0.,-3.40015442851384E-16));
#3660=DIRECTION('center_axis',(3.96349170770968E-16,5.09988408935854E-16,
-1.));
#3661=DIRECTION('ref_axis',(0.328298549528677,0.944574011063912,6.11842654895645E-16));
#3662=DIRECTION('center_axis',(3.96349170770968E-16,5.09988408935854E-16,
-1.));
#3663=DIRECTION('ref_axis',(0.202198260992489,0.979344609037908,6.90359740499687E-16));
#3664=DIRECTION('center_axis',(-3.96349170770968E-16,-5.09988408935854E-16,
1.));
#3665=DIRECTION('ref_axis',(0.99144486137381,0.130526192220052,4.59525193765406E-16));
#3666=DIRECTION('',(-0.543122267573652,0.409440526447199,0.733059791400603));
#3667=DIRECTION('center_axis',(0.667914688555869,-0.232142130625436,0.707106781186547));
#3668=DIRECTION('ref_axis',(0.726966132400663,0.,-0.686673315589314));
#3669=DIRECTION('',(-0.328298549528677,-0.944574011063912,-4.56648822393201E-16));
#3670=DIRECTION('',(0.675090088327396,-0.017779994117955,-0.737521012887955));
#3671=DIRECTION('center_axis',(0.976585319580433,0.215130457118426,6.387671716099E-16));
#3672=DIRECTION('ref_axis',(6.54082299623684E-16,0.,-1.));
#3673=DIRECTION('',(6.05206338865E-16,2.21872562335721E-16,-1.));
#3674=DIRECTION('',(0.319953726632054,-0.669110714477976,-0.670761108432081));
#3675=DIRECTION('center_axis',(-0.683293777993236,0.730143556402253,-2.51534904016637E-16));
#3676=DIRECTION('ref_axis',(-6.36643515683488E-16,-2.53269627492614E-16,
1.));
#3677=DIRECTION('',(0.692674997138021,0.648229394844019,-0.316227766016836));
#3678=DIRECTION('',(0.692674997138021,0.648229394844019,-0.316227766016837));
#3679=DIRECTION('',(-0.730143556402253,-0.683293777993236,-5.1591355924473E-16));
#3680=DIRECTION('center_axis',(0.866025403784439,0.5,6.38111259853207E-16));
#3681=DIRECTION('ref_axis',(-0.5,0.866025403784439,2.20255552690022E-16));
#3682=DIRECTION('',(-4.16333634234434E-16,-5.55111512312578E-16,1.));
#3683=DIRECTION('',(-0.5,0.866025403784439,2.20255552690022E-16));
#3684=DIRECTION('',(-4.16333634234434E-16,-5.55111512312578E-16,1.));
#3685=DIRECTION('center_axis',(0.866025403784439,-0.5,8.2999747540629E-17));
#3686=DIRECTION('ref_axis',(0.5,0.866025403784439,6.45609514770717E-16));
#3687=DIRECTION('',(-4.16333634234434E-16,-5.55111512312578E-16,1.));
#3688=DIRECTION('',(0.5,0.866025403784439,6.45609514770717E-16));
#3689=DIRECTION('center_axis',(1.68680937402067E-16,-1.,-5.55111512312578E-16));
#3690=DIRECTION('ref_axis',(1.,1.68680937402067E-16,4.25353962080696E-16));
#3691=DIRECTION('',(-4.16333634234434E-16,-5.55111512312578E-16,1.));
#3692=DIRECTION('',(1.,1.68680937402067E-16,4.25353962080696E-16));
#3693=DIRECTION('center_axis',(-0.866025403784439,-0.5,-6.38111259853207E-16));
#3694=DIRECTION('ref_axis',(0.5,-0.866025403784439,-2.20255552690022E-16));
#3695=DIRECTION('',(-4.16333634234434E-16,-5.55111512312578E-16,1.));
#3696=DIRECTION('',(0.5,-0.866025403784439,-2.20255552690022E-16));
#3697=DIRECTION('center_axis',(-0.866025403784439,0.5,-8.29997475406294E-17));
#3698=DIRECTION('ref_axis',(-0.5,-0.866025403784439,-6.45609514770717E-16));
#3699=DIRECTION('',(-4.16333634234434E-16,-5.55111512312578E-16,1.));
#3700=DIRECTION('',(-0.5,-0.866025403784439,-6.45609514770717E-16));
#3701=DIRECTION('center_axis',(3.37361874804134E-16,1.,5.55111512312578E-16));
#3702=DIRECTION('ref_axis',(-1.,3.37361874804134E-16,-4.25353962080695E-16));
#3703=DIRECTION('',(-1.,3.37361874804134E-16,-4.25353962080695E-16));
#3704=DIRECTION('center_axis',(-4.16333634234434E-16,-5.55111512312578E-16,
1.));
#3705=DIRECTION('ref_axis',(1.,0.,4.16333634234434E-16));
#3706=DIRECTION('center_axis',(4.16333634234434E-16,5.55111512312578E-16,
-1.));
#3707=DIRECTION('ref_axis',(0.730143556402389,0.683293777993091,6.66133814775094E-16));
#3708=DIRECTION('center_axis',(4.16333634234434E-16,5.55111512312578E-16,
-1.));
#3709=DIRECTION('ref_axis',(0.730143556402389,0.683293777993091,6.66133814775094E-16));
#3710=DIRECTION('center_axis',(4.16333634234434E-16,5.55111512312578E-16,
-1.));
#3711=DIRECTION('ref_axis',(0.730143556402389,0.683293777993091,6.66133814775094E-16));
#3712=DIRECTION('center_axis',(4.16333634234434E-16,5.55111512312578E-16,
-1.));
#3713=DIRECTION('ref_axis',(0.730143556402389,0.683293777993091,6.66133814775094E-16));
#3714=DIRECTION('center_axis',(4.16333634234434E-16,5.55111512312578E-16,
-1.));
#3715=DIRECTION('ref_axis',(0.730143556402389,0.683293777993091,6.66133814775094E-16));
#3716=DIRECTION('center_axis',(4.16333634234434E-16,5.55111512312578E-16,
-1.));
#3717=DIRECTION('ref_axis',(0.730143556402389,0.683293777993091,6.66133814775094E-16));
#3718=DIRECTION('center_axis',(0.,9.34706223693955E-16,-1.));
#3719=DIRECTION('ref_axis',(0.730143556402389,0.683293777993091,6.66133814775094E-16));
#3720=DIRECTION('',(-5.72857039837098E-16,-5.25118953184006E-16,1.));
#3721=DIRECTION('center_axis',(-3.76690960943185E-16,-3.52520525014169E-16,
1.));
#3722=DIRECTION('ref_axis',(0.730143556402389,0.683293777993091,6.66133814775094E-16));
#3723=DIRECTION('',(-5.72857039837098E-16,-5.25118953184006E-16,1.));
#3724=DIRECTION('center_axis',(0.,9.34706223693955E-16,-1.));
#3725=DIRECTION('ref_axis',(0.730143556402389,0.683293777993091,6.66133814775094E-16));
#3726=DIRECTION('',(-5.72857039837098E-16,-5.25118953184006E-16,1.));
#3727=DIRECTION('center_axis',(-3.76690960943185E-16,-3.52520525014169E-16,
1.));
#3728=DIRECTION('ref_axis',(0.730143556402389,0.683293777993091,6.66133814775094E-16));
#3729=DIRECTION('center_axis',(0.,9.34706223693955E-16,-1.));
#3730=DIRECTION('ref_axis',(-0.923155201118253,-0.384427463441829,-3.31871874764362E-16));
#3731=DIRECTION('center_axis',(-3.76690960943185E-16,-3.52520525014169E-16,
1.));
#3732=DIRECTION('ref_axis',(0.730143556402389,0.683293777993091,6.66133814775094E-16));
#3733=DIRECTION('center_axis',(-3.76690960943185E-16,-3.52520525014169E-16,
1.));
#3734=DIRECTION('ref_axis',(1.,0.,3.76690960943185E-16));
#3735=DIRECTION('center_axis',(-3.76690960943185E-16,-3.52520525014169E-16,
1.));
#3736=DIRECTION('ref_axis',(0.730143556402389,0.683293777993091,6.66133814775094E-16));
#3737=DIRECTION('center_axis',(-3.76690960943185E-16,-3.52520525014169E-16,
1.));
#3738=DIRECTION('ref_axis',(0.730143556402389,0.683293777993091,6.66133814775094E-16));
#3739=DIRECTION('center_axis',(-3.76690960943185E-16,-3.52520525014169E-16,
1.));
#3740=DIRECTION('ref_axis',(0.730143556402389,0.683293777993091,6.66133814775094E-16));
#3741=DIRECTION('center_axis',(0.,9.34706223693955E-16,-1.));
#3742=DIRECTION('ref_axis',(0.730143556402389,0.683293777993091,6.66133814775094E-16));
#3743=DIRECTION('',(-5.72857039837098E-16,-5.25118953184006E-16,1.));
#3744=DIRECTION('center_axis',(0.,9.34706223693955E-16,-1.));
#3745=DIRECTION('ref_axis',(0.730143556402389,0.683293777993091,6.66133814775094E-16));
#3746=DIRECTION('',(-5.72857039837098E-16,-5.25118953184006E-16,1.));
#3747=DIRECTION('center_axis',(0.,9.34706223693955E-16,-1.));
#3748=DIRECTION('ref_axis',(0.730143556402389,0.683293777993091,6.66133814775094E-16));
#3749=DIRECTION('',(-5.72857039837098E-16,-5.25118953184006E-16,1.));
#3750=DIRECTION('',(-5.72857039837098E-16,-5.25118953184006E-16,1.));
#3751=DIRECTION('',(-5.72857039837098E-16,-5.25118953184006E-16,1.));
#3752=DIRECTION('center_axis',(-3.76690960943185E-16,-3.52520525014169E-16,
1.));
#3753=DIRECTION('ref_axis',(1.,0.,3.76690960943185E-16));
#3754=DIRECTION('center_axis',(3.76690960943185E-16,3.52520525014169E-16,
-1.));
#3755=DIRECTION('ref_axis',(-1.,0.,-4.25353962080696E-16));
#3756=DIRECTION('center_axis',(4.25353962080696E-16,4.99907429780351E-16,
-1.));
#3757=DIRECTION('ref_axis',(-1.,0.,-4.25353962080696E-16));
#3758=DIRECTION('center_axis',(4.16333634234434E-16,5.55111512312578E-16,
-1.));
#3759=DIRECTION('ref_axis',(-1.,0.,-4.25353962080696E-16));
#3760=DIRECTION('',(-4.25353962080696E-16,-4.99907429780351E-16,1.));
#3761=DIRECTION('',(-5.72857039837098E-16,-5.25118953184006E-16,1.));
#3762=DIRECTION('',(-5.72857039837098E-16,-5.25118953184006E-16,1.));
#3763=DIRECTION('center_axis',(-4.16333634234434E-16,-5.55111512312578E-16,
1.));
#3764=DIRECTION('ref_axis',(1.,0.,4.16333634234434E-16));
#3765=DIRECTION('axis',(0.,0.,1.));
#3766=DIRECTION('refdir',(1.,0.,0.));
#3767=DIRECTION('center_axis',(-1.,-1.6012678117881E-16,0.));
#3768=DIRECTION('ref_axis',(7.09453304289921E-17,-1.,0.));
#3769=DIRECTION('center_axis',(-1.,-1.60126781178809E-16,0.));
#3770=DIRECTION('ref_axis',(1.60126781178809E-16,-1.,0.));
#3771=DIRECTION('',(-0.707222020229429,0.706991523359796,8.65814906106885E-17));
#3772=DIRECTION('center_axis',(1.,1.60126781178809E-16,0.));
#3773=DIRECTION('ref_axis',(0.,-1.,0.));
#3774=DIRECTION('center_axis',(1.,1.60126781178809E-16,0.));
#3775=DIRECTION('ref_axis',(0.,-1.,0.));
#3776=DIRECTION('center_axis',(1.,1.60126781178809E-16,0.));
#3777=DIRECTION('ref_axis',(0.,1.,0.));
#3778=DIRECTION('',(-1.,-1.60126781178809E-16,0.));
#3779=DIRECTION('center_axis',(1.,1.60126781178809E-16,0.));
#3780=DIRECTION('ref_axis',(0.,1.,0.));
#3781=DIRECTION('center_axis',(1.,1.60126781178809E-16,0.));
#3782=DIRECTION('ref_axis',(0.,0.,-1.));
#3783=DIRECTION('center_axis',(1.,0.,0.));
#3784=DIRECTION('ref_axis',(0.,1.,0.));
#3785=DIRECTION('center_axis',(-1.,-1.60334123460941E-16,-7.85579405213803E-32));
#3786=DIRECTION('ref_axis',(0.,1.,0.));
#3787=DIRECTION('center_axis',(1.,0.,0.));
#3788=DIRECTION('ref_axis',(0.,1.,0.));
#3789=DIRECTION('center_axis',(-1.,-1.60334123460941E-16,-7.85579405213803E-32));
#3790=DIRECTION('ref_axis',(0.,1.,0.));
#3791=DIRECTION('center_axis',(1.,0.,0.));
#3792=DIRECTION('ref_axis',(0.,1.,0.));
#3793=DIRECTION('center_axis',(-1.,-1.60334123460941E-16,-7.85579405213803E-32));
#3794=DIRECTION('ref_axis',(0.,1.,0.));
#3795=DIRECTION('center_axis',(1.,0.,0.));
#3796=DIRECTION('ref_axis',(0.,-1.,-5.66553889764798E-16));
#3797=DIRECTION('center_axis',(-1.,-1.60334123460941E-16,-7.85579405213803E-32));
#3798=DIRECTION('ref_axis',(0.,1.,0.));
#3799=DIRECTION('center_axis',(1.,0.,0.));
#3800=DIRECTION('ref_axis',(0.,1.,0.));
#3801=DIRECTION('center_axis',(-1.,-1.60334123460941E-16,-7.85579405213803E-32));
#3802=DIRECTION('ref_axis',(0.,1.,0.));
#3803=DIRECTION('center_axis',(1.,0.,0.));
#3804=DIRECTION('ref_axis',(0.,1.,0.));
#3805=DIRECTION('center_axis',(-1.,-1.60334123460941E-16,-7.85579405213803E-32));
#3806=DIRECTION('ref_axis',(0.,1.,0.));
#3807=DIRECTION('center_axis',(0.,3.49629579342467E-16,-1.));
#3808=DIRECTION('ref_axis',(-1.,0.,0.));
#3809=DIRECTION('',(-1.,0.,0.));
#3810=DIRECTION('',(-1.60126781178809E-16,1.,3.49629579342467E-16));
#3811=DIRECTION('',(-1.,0.,0.));
#3812=DIRECTION('center_axis',(0.,0.866025403784439,-0.5));
#3813=DIRECTION('ref_axis',(0.,0.5,0.866025403784439));
#3814=DIRECTION('',(-1.,0.,0.));
#3815=DIRECTION('',(-8.00633905894046E-17,0.5,0.866025403784439));
#3816=DIRECTION('center_axis',(0.,0.866025403784438,0.500000000000001));
#3817=DIRECTION('ref_axis',(1.,0.,0.));
#3818=DIRECTION('',(-1.,0.,0.));
#3819=DIRECTION('',(8.00633905894048E-17,-0.500000000000001,0.866025403784438));
#3820=DIRECTION('center_axis',(1.,1.59897958816053E-16,7.55459325411857E-19));
#3821=DIRECTION('ref_axis',(7.55459325411857E-19,0.,-1.));
#3822=DIRECTION('',(1.60126781178809E-16,-1.,-6.99259158684933E-16));
#3823=DIRECTION('',(8.00633905894046E-17,-0.5,-0.866025403784439));
#3824=DIRECTION('',(-8.00633905894047E-17,0.5,-0.866025403784438));
#3825=DIRECTION('center_axis',(1.,1.60126781178809E-16,0.));
#3826=DIRECTION('ref_axis',(0.,1.,0.));
#3827=DIRECTION('center_axis',(0.,-6.99259158684933E-16,1.));
#3828=DIRECTION('ref_axis',(1.,0.,0.));
#3829=DIRECTION('',(-1.,0.,0.));
#3830=DIRECTION('center_axis',(0.,-0.866025403784439,0.5));
#3831=DIRECTION('ref_axis',(0.,-0.5,-0.866025403784439));
#3832=DIRECTION('',(-1.,0.,0.));
#3833=DIRECTION('center_axis',(0.,-0.866025403784439,-0.5));
#3834=DIRECTION('ref_axis',(-1.,0.,0.));
#3835=DIRECTION('center_axis',(1.,1.60334123460941E-16,7.85579405213803E-32));
#3836=DIRECTION('ref_axis',(7.85579405213803E-32,0.,-1.));
#3837=DIRECTION('center_axis',(1.,1.60126781178809E-16,0.));
#3838=DIRECTION('ref_axis',(0.,1.,0.));
#3839=DIRECTION('center_axis',(1.,1.60126781178809E-16,0.));
#3840=DIRECTION('ref_axis',(0.,1.,0.));
#3841=DIRECTION('',(-1.,-1.60126781178809E-16,0.));
#3842=DIRECTION('center_axis',(1.,1.60126781178809E-16,0.));
#3843=DIRECTION('ref_axis',(0.,0.,-1.));
#3844=DIRECTION('axis',(0.,0.,1.));
#3845=DIRECTION('refdir',(1.,0.,0.));
#3846=DIRECTION('center_axis',(-1.,0.,0.));
#3847=DIRECTION('ref_axis',(0.,0.,-1.));
#3848=DIRECTION('center_axis',(-1.,0.,0.));
#3849=DIRECTION('ref_axis',(0.,0.,-1.));
#3850=DIRECTION('',(0.5,-1.06057523872491E-16,-0.866025403784439));
#3851=DIRECTION('center_axis',(1.,0.,0.));
#3852=DIRECTION('ref_axis',(0.,0.,-1.));
#3853=DIRECTION('center_axis',(1.,0.,0.));
#3854=DIRECTION('ref_axis',(0.,0.,-1.));
#3855=DIRECTION('center_axis',(-1.,0.,0.));
#3856=DIRECTION('ref_axis',(0.,0.,1.));
#3857=DIRECTION('center_axis',(-1.,0.,0.));
#3858=DIRECTION('ref_axis',(0.,0.,1.));
#3859=DIRECTION('',(-1.,0.,0.));
#3860=DIRECTION('center_axis',(1.,0.,0.));
#3861=DIRECTION('ref_axis',(0.,0.,-1.));
#3862=DIRECTION('center_axis',(-1.,0.,0.));
#3863=DIRECTION('ref_axis',(0.,1.,0.));
#3864=DIRECTION('center_axis',(1.,0.,0.));
#3865=DIRECTION('ref_axis',(0.,0.,1.));
#3866=DIRECTION('center_axis',(1.,0.,0.));
#3867=DIRECTION('ref_axis',(0.,0.,1.));
#3868=DIRECTION('',(-0.499999999999999,-1.06057523872491E-16,0.866025403784439));
#3869=DIRECTION('center_axis',(1.,0.,0.));
#3870=DIRECTION('ref_axis',(0.,0.,-1.));
#3871=DIRECTION('center_axis',(1.,0.,0.));
#3872=DIRECTION('ref_axis',(2.62311133175522E-16,1.,0.));
#3873=DIRECTION('center_axis',(1.,0.,0.));
#3874=DIRECTION('ref_axis',(0.,1.,0.));
#3875=DIRECTION('',(-0.5,0.866025403784439,-1.06057523872491E-16));
#3876=DIRECTION('center_axis',(-1.,0.,0.));
#3877=DIRECTION('ref_axis',(2.62311133175522E-16,1.,0.));
#3878=DIRECTION('',(-0.5,-0.866025403784439,1.06057523872491E-16));
#3879=DIRECTION('center_axis',(0.,0.866025403784439,-0.499999999999999));
#3880=DIRECTION('ref_axis',(0.,0.499999999999999,0.866025403784439));
#3881=DIRECTION('',(1.,0.,0.));
#3882=DIRECTION('',(1.,0.,0.));
#3883=DIRECTION('center_axis',(0.,1.74814789671233E-15,-1.));
#3884=DIRECTION('ref_axis',(-1.,0.,0.));
#3885=DIRECTION('',(1.,0.,0.));
#3886=DIRECTION('center_axis',(0.,0.866025403784438,0.5));
#3887=DIRECTION('ref_axis',(1.,0.,0.));
#3888=DIRECTION('',(1.,0.,0.));
#3889=DIRECTION('center_axis',(0.,0.,1.));
#3890=DIRECTION('ref_axis',(1.,0.,0.));
#3891=DIRECTION('',(1.,0.,0.));
#3892=DIRECTION('center_axis',(0.,-0.866025403784438,-0.5));
#3893=DIRECTION('ref_axis',(-1.,0.,0.));
#3894=DIRECTION('',(1.,0.,0.));
#3895=DIRECTION('center_axis',(0.,-0.866025403784439,0.5));
#3896=DIRECTION('ref_axis',(0.,-0.5,-0.866025403784439));
#3897=DIRECTION('',(0.,0.,1.));
#3898=DIRECTION('',(1.,0.,0.));
#3899=DIRECTION('',(2.86300453185669E-16,-1.,-5.78975727406114E-16));
#3900=DIRECTION('',(-0.435772557930434,3.96349170770968E-16,-0.900056819181304));
#3901=DIRECTION('',(-0.0726383041507704,3.98686047287252E-17,0.997358349225643));
#3902=DIRECTION('',(-2.74064264893905E-17,-1.,3.79781734570245E-17));
#3903=DIRECTION('',(0.965925826289067,0.,0.258819045102525));
#3904=DIRECTION('',(0.,1.,0.));
#3905=CARTESIAN_POINT('',(0.,0.,0.));
#3906=CARTESIAN_POINT('',(0.,0.,0.));
#3907=CARTESIAN_POINT('Origin',(23.4053300858899,5.65,9.86243686707645));
#3908=CARTESIAN_POINT('',(26.,5.9,7.62132034355963));
#3909=CARTESIAN_POINT('',(26.,5.4,6.91421356237309));
#3910=CARTESIAN_POINT('',(26.,7.8495144853466,10.3783501687796));
#3911=CARTESIAN_POINT('',(14.9142135623731,5.4,18.));
#3912=CARTESIAN_POINT('',(23.2285533905933,5.4,9.68566017177982));
#3913=CARTESIAN_POINT('',(15.6213203435596,5.9,18.));
#3914=CARTESIAN_POINT('',(2.89264790838412,-3.10053059441493,18.));
#3915=CARTESIAN_POINT('',(23.5821067811866,5.9,10.0392135623731));
#3916=CARTESIAN_POINT('Origin',(-26.,0.,18.));
#3917=CARTESIAN_POINT('',(14.9142135623731,3.5,18.));
#3918=CARTESIAN_POINT('',(14.9142135623731,3.5,18.));
#3919=CARTESIAN_POINT('',(-23.5,3.5,18.));
#3920=CARTESIAN_POINT('',(26.,3.5,18.));
#3921=CARTESIAN_POINT('',(-23.5,6.5,18.));
#3922=CARTESIAN_POINT('',(-23.5,3.5,18.));
#3923=CARTESIAN_POINT('',(-24.,7.,18.));
#3924=CARTESIAN_POINT('',(-22.625,5.62499999999999,18.));
#3925=CARTESIAN_POINT('',(-26.,7.,18.));
#3926=CARTESIAN_POINT('',(-26.,7.,18.));
#3927=CARTESIAN_POINT('',(-26.,-3.,18.));
#3928=CARTESIAN_POINT('',(-26.,0.,18.));
#3929=CARTESIAN_POINT('',(26.,-3.,18.));
#3930=CARTESIAN_POINT('',(-26.,-3.,18.));
#3931=CARTESIAN_POINT('',(26.,5.9,18.));
#3932=CARTESIAN_POINT('',(26.,0.,18.));
#3933=CARTESIAN_POINT('',(-2.68584043337728,5.9,18.));
#3934=CARTESIAN_POINT('Origin',(26.,3.5,6.91421356237309));
#3935=CARTESIAN_POINT('',(26.,3.5,6.91421356237309));
#3936=CARTESIAN_POINT('',(26.,3.5,6.91421356237309));
#3937=CARTESIAN_POINT('',(25.,3.5,7.91421356237309));
#3938=CARTESIAN_POINT('',(20.6035533905933,3.5,12.3106601717798));
#3939=CARTESIAN_POINT('',(25.,3.,7.91421356237309));
#3940=CARTESIAN_POINT('',(25.,3.5,7.91421356237309));
#3941=CARTESIAN_POINT('',(15.9142135623731,3.,17.));
#3942=CARTESIAN_POINT('',(15.9142135623731,3.,17.));
#3943=CARTESIAN_POINT('',(15.9142135623731,3.5,17.));
#3944=CARTESIAN_POINT('',(15.9142135623731,3.5,17.));
#3945=CARTESIAN_POINT('',(20.6035533905933,3.5,12.3106601717798));
#3946=CARTESIAN_POINT('Origin',(20.6283191332454,5.9,12.6283191332454));
#3947=CARTESIAN_POINT('',(26.,5.9,15.3141595666227));
#3948=CARTESIAN_POINT('',(23.9248737341529,5.9,14.2248737341529));
#3949=CARTESIAN_POINT('Origin',(22.2248737341529,5.9,14.2248737341529));
#3950=CARTESIAN_POINT('Origin',(26.,0.,18.));
#3951=CARTESIAN_POINT('',(26.,-3.,-9.21446609406711));
#3952=CARTESIAN_POINT('',(26.,-3.,18.));
#3953=CARTESIAN_POINT('',(26.,0.5,-9.21446609406711));
#3954=CARTESIAN_POINT('',(26.,0.,-9.21446609406711));
#3955=CARTESIAN_POINT('',(26.,0.5,-10.6286796564402));
#3956=CARTESIAN_POINT('',(26.,0.5,3.30025585157001));
#3957=CARTESIAN_POINT('',(26.,0.,-10.6286796564402));
#3958=CARTESIAN_POINT('',(26.,0.,-10.6286796564402));
#3959=CARTESIAN_POINT('',(26.,0.,-12.2928932188134));
#3960=CARTESIAN_POINT('',(26.,0.,-13.));
#3961=CARTESIAN_POINT('',(26.,3.,-12.2928932188134));
#3962=CARTESIAN_POINT('',(26.,1.75,-12.2928932188134));
#3963=CARTESIAN_POINT('',(26.,3.5,-12.2928932188134));
#3964=CARTESIAN_POINT('',(26.,1.75,-12.2928932188134));
#3965=CARTESIAN_POINT('',(26.,3.5,-13.));
#3966=CARTESIAN_POINT('Origin',(-8.88178419700125E-15,-3.,2.96222109562973));
#3967=CARTESIAN_POINT('',(-26.,-3.,-9.21446609406728));
#3968=CARTESIAN_POINT('',(-26.,-3.,-9.21446609406728));
#3969=CARTESIAN_POINT('',(-22.2144660940673,-3.,-13.));
#3970=CARTESIAN_POINT('',(-22.2144660940673,-3.,-13.));
#3971=CARTESIAN_POINT('',(22.2144660940673,-3.,-13.));
#3972=CARTESIAN_POINT('',(22.2144660940673,-3.,-13.));
#3973=CARTESIAN_POINT('',(26.,-3.,-9.21446609406711));
#3974=CARTESIAN_POINT('',(25.3478679347741,-3.,13.3880699601294));
#3975=CARTESIAN_POINT('',(23.0616775081765,-3.,11.1018795335317));
#3976=CARTESIAN_POINT('',(15.2613435216569,-3.,3.30154554701208));
#3977=CARTESIAN_POINT('',(19.9386833075553,-3.,11.9386833075552));
#3978=CARTESIAN_POINT('',(11.7592186915682,-3.,14.1303642459279));
#3979=CARTESIAN_POINT('',(19.1018795335318,-3.,15.0616775081764));
#3980=CARTESIAN_POINT('',(19.9745199357343,-3.,11.8049391904193));
#3981=CARTESIAN_POINT('',(21.3880699601294,-3.,17.347867934774));
#3982=CARTESIAN_POINT('',(12.4446407603111,-3.,8.40443873495553));
#3983=CARTESIAN_POINT('',(24.5110641607506,-3.,16.5110641607505));
#3984=CARTESIAN_POINT('',(14.7701024444529,-3.,19.1211469861349));
#3985=CARTESIAN_POINT('',(25.8021064499649,-3.,11.6928287426829));
#3986=CARTESIAN_POINT('',(3.,-3.,3.));
#3987=CARTESIAN_POINT('Origin',(0.5,-3.,3.));
#3988=CARTESIAN_POINT('Origin',(0.5,3.,3.));
#3989=CARTESIAN_POINT('',(3.,3.,3.));
#3990=CARTESIAN_POINT('Origin',(0.5,3.,3.));
#3991=CARTESIAN_POINT('',(3.,3.,3.));
#3992=CARTESIAN_POINT('Origin',(22.2248737341529,7.,14.2248737341529));
#3993=CARTESIAN_POINT('',(23.9248737341529,2.5,14.2248737341529));
#3994=CARTESIAN_POINT('',(23.9248737341529,7.,14.2248737341529));
#3995=CARTESIAN_POINT('Origin',(22.2248737341529,2.5,14.2248737341529));
#3996=CARTESIAN_POINT('Origin',(24.5110641607506,0.,16.5110641607505));
#3997=CARTESIAN_POINT('',(24.5110641607506,2.5,16.5110641607505));
#3998=CARTESIAN_POINT('',(24.5110641607506,0.,16.5110641607505));
#3999=CARTESIAN_POINT('',(25.3478679347741,2.5,13.3880699601294));
#4000=CARTESIAN_POINT('',(24.5110641607506,2.5,16.5110641607505));
#4001=CARTESIAN_POINT('',(25.3478679347741,0.,13.3880699601294));
#4002=CARTESIAN_POINT('Origin',(21.3880699601294,0.,17.347867934774));
#4003=CARTESIAN_POINT('',(21.3880699601294,2.5,17.347867934774));
#4004=CARTESIAN_POINT('',(21.3880699601294,0.,17.347867934774));
#4005=CARTESIAN_POINT('',(21.3880699601294,2.5,17.347867934774));
#4006=CARTESIAN_POINT('Origin',(19.1018795335318,0.,15.0616775081764));
#4007=CARTESIAN_POINT('',(19.1018795335318,2.5,15.0616775081764));
#4008=CARTESIAN_POINT('',(19.1018795335318,0.,15.0616775081764));
#4009=CARTESIAN_POINT('',(19.1018795335318,2.5,15.0616775081764));
#4010=CARTESIAN_POINT('Origin',(19.9386833075553,0.,11.9386833075552));
#4011=CARTESIAN_POINT('',(19.9386833075553,2.5,11.9386833075552));
#4012=CARTESIAN_POINT('',(19.9386833075553,0.,11.9386833075552));
#4013=CARTESIAN_POINT('',(19.9386833075553,2.5,11.9386833075552));
#4014=CARTESIAN_POINT('Origin',(23.0616775081765,0.,11.1018795335317));
#4015=CARTESIAN_POINT('',(23.0616775081765,2.5,11.1018795335317));
#4016=CARTESIAN_POINT('',(23.0616775081765,0.,11.1018795335317));
#4017=CARTESIAN_POINT('',(23.0616775081765,2.5,11.1018795335317));
#4018=CARTESIAN_POINT('Origin',(25.3478679347741,0.,13.3880699601294));
#4019=CARTESIAN_POINT('',(25.3478679347741,2.5,13.3880699601294));
#4020=CARTESIAN_POINT('Origin',(22.2248737341529,2.5,14.2248737341529));
#4021=CARTESIAN_POINT('Origin',(-18.75,3.5,-10.75));
#4022=CARTESIAN_POINT('',(-19.,7.,-11.));
#4023=CARTESIAN_POINT('',(-19.,3.,-11.));
#4024=CARTESIAN_POINT('',(-19.,3.5,-11.));
#4025=CARTESIAN_POINT('',(-18.5,3.,-10.5));
#4026=CARTESIAN_POINT('',(-8.28347086912075,3.,-0.283470869120774));
#4027=CARTESIAN_POINT('',(-18.5,6.5,-10.5));
#4028=CARTESIAN_POINT('',(-18.5,3.5,-10.5));
#4029=CARTESIAN_POINT('',(-18.5,6.5,-10.5));
#4030=CARTESIAN_POINT('Origin',(-14.,6.75,-10.75));
#4031=CARTESIAN_POINT('',(0.999999999999988,6.5,-10.5));
#4032=CARTESIAN_POINT('',(-14.,6.5,-10.5));
#4033=CARTESIAN_POINT('',(0.999999999999988,7.,-11.));
#4034=CARTESIAN_POINT('',(0.999999999999986,5.875,-9.87499999999999));
#4035=CARTESIAN_POINT('',(-14.,7.,-11.));
#4036=CARTESIAN_POINT('Origin',(-19.,3.5,-13.));
#4037=CARTESIAN_POINT('',(-19.,7.,-13.));
#4038=CARTESIAN_POINT('',(-19.,7.,-13.));
#4039=CARTESIAN_POINT('',(-19.,3.5,-13.));
#4040=CARTESIAN_POINT('',(-19.,3.5,-13.));
#4041=CARTESIAN_POINT('',(-19.,3.5,-12.));
#4042=CARTESIAN_POINT('',(-19.,3.5,-5.25000000000001));
#4043=CARTESIAN_POINT('',(-19.,3.,-12.));
#4044=CARTESIAN_POINT('',(-19.,3.5,-12.));
#4045=CARTESIAN_POINT('',(-19.,3.,-10.5));
#4046=CARTESIAN_POINT('Origin',(-9.00000000000001,7.,-11.75));
#4047=CARTESIAN_POINT('',(0.999999999999988,7.,-13.));
#4048=CARTESIAN_POINT('',(0.999999999999988,7.,-10.5));
#4049=CARTESIAN_POINT('',(0.999999999999988,7.,-13.));
#4050=CARTESIAN_POINT('Origin',(0.999999999999988,3.5,-10.5));
#4051=CARTESIAN_POINT('',(0.999999999999988,3.,-10.5));
#4052=CARTESIAN_POINT('',(0.999999999999988,3.5,-10.5));
#4053=CARTESIAN_POINT('',(0.999999999999988,3.,-12.));
#4054=CARTESIAN_POINT('',(0.999999999999988,3.,-12.));
#4055=CARTESIAN_POINT('',(0.999999999999988,3.5,-12.));
#4056=CARTESIAN_POINT('',(0.999999999999988,3.5,-12.));
#4057=CARTESIAN_POINT('',(0.999999999999988,3.5,-13.));
#4058=CARTESIAN_POINT('',(0.999999999999988,3.5,-4.));
#4059=CARTESIAN_POINT('',(0.999999999999988,3.5,-13.));
#4060=CARTESIAN_POINT('Origin',(-23.75,3.5,-1.75));
#4061=CARTESIAN_POINT('',(-23.5,6.5,-1.5));
#4062=CARTESIAN_POINT('',(-23.5,3.,-1.5));
#4063=CARTESIAN_POINT('',(-23.5,3.5,-1.5));
#4064=CARTESIAN_POINT('',(-24.,3.,-2.));
#4065=CARTESIAN_POINT('',(-14.2834708691209,3.,7.7165291308792));
#4066=CARTESIAN_POINT('',(-24.,7.,-2.));
#4067=CARTESIAN_POINT('',(-24.,3.5,-2.));
#4068=CARTESIAN_POINT('',(-24.,7.,-2.));
#4069=CARTESIAN_POINT('Origin',(-23.75,6.75,13.));
#4070=CARTESIAN_POINT('',(-24.,7.,13.));
#4071=CARTESIAN_POINT('',(-23.5,6.5,13.));
#4072=CARTESIAN_POINT('Origin',(-24.75,7.,8.));
#4073=CARTESIAN_POINT('',(-26.,7.,-2.));
#4074=CARTESIAN_POINT('',(-23.5,7.,-2.));
#4075=CARTESIAN_POINT('',(-26.,7.,-2.));
#4076=CARTESIAN_POINT('Origin',(-23.5,3.5,-2.));
#4077=CARTESIAN_POINT('',(-25.,3.,-2.));
#4078=CARTESIAN_POINT('',(-25.,3.,-2.));
#4079=CARTESIAN_POINT('',(-25.,3.5,-2.));
#4080=CARTESIAN_POINT('',(-25.,3.5,-2.));
#4081=CARTESIAN_POINT('',(-26.,3.5,-2.));
#4082=CARTESIAN_POINT('',(-11.75,3.5,-1.99999999999999));
#4083=CARTESIAN_POINT('',(-26.,3.5,-2.));
#4084=CARTESIAN_POINT('Origin',(-26.,0.,-9.21446609406728));
#4085=CARTESIAN_POINT('',(-26.,0.5,-9.21446609406728));
#4086=CARTESIAN_POINT('',(-26.,0.,-9.21446609406728));
#4087=CARTESIAN_POINT('',(-22.2144660940673,0.5,-13.));
#4088=CARTESIAN_POINT('',(-26.,0.5,-9.21446609406728));
#4089=CARTESIAN_POINT('',(-22.2144660940673,0.,-13.));
#4090=CARTESIAN_POINT('Origin',(-23.6286796564404,0.,-13.));
#4091=CARTESIAN_POINT('',(-23.6286796564404,0.,-13.));
#4092=CARTESIAN_POINT('',(-26.,0.,-10.6286796564404));
#4093=CARTESIAN_POINT('',(-21.5965097423303,0.,-15.0321699141101));
#4094=CARTESIAN_POINT('',(-23.6286796564404,0.5,-13.));
#4095=CARTESIAN_POINT('',(-23.6286796564404,0.,-13.));
#4096=CARTESIAN_POINT('',(-26.,0.5,-10.6286796564404));
#4097=CARTESIAN_POINT('',(-23.6286796564404,0.5,-13.));
#4098=CARTESIAN_POINT('',(-26.,0.,-10.6286796564404));
#4099=CARTESIAN_POINT('Origin',(-24.3994882968601,0.5,-11.3994882968601));
#4100=CARTESIAN_POINT('',(0.800255851569964,0.5,-13.));
#4101=CARTESIAN_POINT('',(-26.,0.5,-12.19974414843));
#4102=CARTESIAN_POINT('Origin',(22.2144660940673,0.,-13.));
#4103=CARTESIAN_POINT('',(22.2144660940673,0.5,-13.));
#4104=CARTESIAN_POINT('',(22.2144660940673,0.,-13.));
#4105=CARTESIAN_POINT('',(22.2144660940673,0.5,-13.));
#4106=CARTESIAN_POINT('Origin',(26.,0.,-10.6286796564402));
#4107=CARTESIAN_POINT('',(23.6286796564404,0.,-13.));
#4108=CARTESIAN_POINT('',(22.7821699141104,0.,-13.84650974233));
#4109=CARTESIAN_POINT('',(23.6286796564404,0.5,-13.));
#4110=CARTESIAN_POINT('',(26.,0.5,-10.6286796564402));
#4111=CARTESIAN_POINT('',(23.6286796564403,0.,-13.));
#4112=CARTESIAN_POINT('Origin',(24.3994882968601,0.5,-11.39948829686));
#4113=CARTESIAN_POINT('',(25.19974414843,0.5,-13.));
#4114=CARTESIAN_POINT('Origin',(4.01285430587406E-15,0.,2.5));
#4115=CARTESIAN_POINT('',(25.2928932188134,0.,-13.));
#4116=CARTESIAN_POINT('',(-26.,0.,-13.));
#4117=CARTESIAN_POINT('',(25.2928932188135,0.,-12.7499999999999));
#4118=CARTESIAN_POINT('',(25.2928932188139,0.,-5.12500000000064));
#4119=CARTESIAN_POINT('',(25.75,0.,-12.2928932188134));
#4120=CARTESIAN_POINT('',(23.0107233047036,0.,-15.0321699141099));
#4121=CARTESIAN_POINT('',(13.0000000000001,0.,-12.2928932188135));
#4122=CARTESIAN_POINT('Origin',(4.01285430587406E-15,0.,2.5));
#4123=CARTESIAN_POINT('',(-26.,0.,-12.2928932188135));
#4124=CARTESIAN_POINT('',(-26.,0.,18.));
#4125=CARTESIAN_POINT('',(-25.75,0.,-12.2928932188135));
#4126=CARTESIAN_POINT('',(-12.875,0.,-12.2928932188135));
#4127=CARTESIAN_POINT('',(-25.2928932188135,0.,-12.75));
#4128=CARTESIAN_POINT('',(-22.7821699141101,0.,-15.2607233047034));
#4129=CARTESIAN_POINT('',(-25.2928932188135,0.,-13.));
#4130=CARTESIAN_POINT('',(-25.2928932188135,0.,-5.25));
#4131=CARTESIAN_POINT('',(-26.,0.,-13.));
#4132=CARTESIAN_POINT('Origin',(-25.2928932188135,3.5,-13.));
#4133=CARTESIAN_POINT('',(-25.2928932188135,3.,-12.75));
#4134=CARTESIAN_POINT('',(-25.2928932188135,3.5,-12.75));
#4135=CARTESIAN_POINT('',(-25.2928932188135,3.5,-12.75));
#4136=CARTESIAN_POINT('',(-25.2928932188135,3.5,-12.75));
#4137=CARTESIAN_POINT('',(-25.2928932188135,3.5,-13.));
#4138=CARTESIAN_POINT('',(-25.2928932188135,3.5,-5.25));
#4139=CARTESIAN_POINT('',(-25.2928932188135,1.75,-13.));
#4140=CARTESIAN_POINT('Origin',(-25.2928932188135,3.5,-12.75));
#4141=CARTESIAN_POINT('',(-25.75,3.,-12.2928932188135));
#4142=CARTESIAN_POINT('',(-25.75,3.5,-12.2928932188135));
#4143=CARTESIAN_POINT('',(-25.2928932188135,3.,-12.75));
#4144=CARTESIAN_POINT('Origin',(-25.75,3.5,-12.2928932188135));
#4145=CARTESIAN_POINT('',(-26.,3.5,-12.2928932188135));
#4146=CARTESIAN_POINT('',(-26.,1.75,-12.2928932188135));
#4147=CARTESIAN_POINT('',(-25.75,3.5,-12.2928932188135));
#4148=CARTESIAN_POINT('',(-12.875,3.5,-12.2928932188135));
#4149=CARTESIAN_POINT('',(-25.75,3.5,-12.2928932188135));
#4150=CARTESIAN_POINT('Origin',(25.75,3.5,-12.2928932188134));
#4151=CARTESIAN_POINT('',(25.2928932188135,3.,-12.7499999999999));
#4152=CARTESIAN_POINT('',(25.2928932188135,3.5,-12.7499999999999));
#4153=CARTESIAN_POINT('',(25.75,3.,-12.2928932188134));
#4154=CARTESIAN_POINT('',(25.4772524355825,3.,-12.5656407832309));
#4155=CARTESIAN_POINT('',(25.75,3.5,-12.2928932188134));
#4156=CARTESIAN_POINT('Origin',(26.,3.5,-12.2928932188134));
#4157=CARTESIAN_POINT('',(25.6022524355826,3.,-12.2928932188134));
#4158=CARTESIAN_POINT('Origin',(25.2928932188135,3.5,-12.7499999999999));
#4159=CARTESIAN_POINT('',(25.2928932188135,3.,-13.));
#4160=CARTESIAN_POINT('',(25.2928932188135,1.75,-13.));
#4161=CARTESIAN_POINT('',(25.2928932188135,3.,-12.7941941738241));
#4162=CARTESIAN_POINT('Origin',(4.44089209850063E-15,3.5,2.5));
#4163=CARTESIAN_POINT('',(-25.0428932188135,3.5,-12.75));
#4164=CARTESIAN_POINT('',(-12.6464466094067,3.5,-12.75));
#4165=CARTESIAN_POINT('',(-24.2928932188135,3.5,-12.));
#4166=CARTESIAN_POINT('',(-14.9696699141101,3.5,-2.67677669529663));
#4167=CARTESIAN_POINT('',(-12.5,3.5,-12.));
#4168=CARTESIAN_POINT('',(-26.,3.5,-13.));
#4169=CARTESIAN_POINT('Origin',(26.,0.,-13.));
#4170=CARTESIAN_POINT('',(25.2928932188135,3.5,-13.));
#4171=CARTESIAN_POINT('',(-26.,3.5,-13.));
#4172=CARTESIAN_POINT('',(25.2928932188135,1.75,-13.));
#4173=CARTESIAN_POINT('Origin',(-25.,3.5,-12.));
#4174=CARTESIAN_POINT('',(-24.2928932188135,3.,-12.));
#4175=CARTESIAN_POINT('',(-24.2928932188135,3.5,-12.));
#4176=CARTESIAN_POINT('',(-20.,3.,-12.));
#4177=CARTESIAN_POINT('Origin',(-25.,3.5,-2.));
#4178=CARTESIAN_POINT('',(-25.,3.5,-11.2928932188135));
#4179=CARTESIAN_POINT('',(-25.,3.,-11.2928932188135));
#4180=CARTESIAN_POINT('',(-25.,3.5,-11.2928932188135));
#4181=CARTESIAN_POINT('',(-25.,3.5,0.25));
#4182=CARTESIAN_POINT('',(-25.,3.,-3.));
#4183=CARTESIAN_POINT('Origin',(15.9142135623731,3.5,17.));
#4184=CARTESIAN_POINT('',(-23.5,3.5,17.));
#4185=CARTESIAN_POINT('',(7.95710678118655,3.5,17.));
#4186=CARTESIAN_POINT('',(-23.5,3.,17.));
#4187=CARTESIAN_POINT('',(13.9142135623731,3.,17.));
#4188=CARTESIAN_POINT('',(-23.5,3.5,17.));
#4189=CARTESIAN_POINT('Origin',(25.,3.5,-11.9999999999999));
#4190=CARTESIAN_POINT('',(25.,3.5,-11.2928932188134));
#4191=CARTESIAN_POINT('',(25.,3.,-11.2928932188134));
#4192=CARTESIAN_POINT('',(25.,3.5,-11.2928932188134));
#4193=CARTESIAN_POINT('',(25.,3.,5.91421356237309));
#4194=CARTESIAN_POINT('',(25.,3.5,-4.74999999999998));
#4195=CARTESIAN_POINT('Origin',(24.2928932188135,3.5,-11.9999999999999));
#4196=CARTESIAN_POINT('',(24.2928932188135,3.5,-11.9999999999999));
#4197=CARTESIAN_POINT('',(24.2928932188135,3.,-11.9999999999999));
#4198=CARTESIAN_POINT('',(24.2928932188135,3.5,-11.9999999999999));
#4199=CARTESIAN_POINT('',(12.1464466094067,3.5,-11.9999999999999));
#4200=CARTESIAN_POINT('',(1.99999999999999,3.,-11.9999999999999));
#4201=CARTESIAN_POINT('Origin',(26.,3.5,-12.2928932188134));
#4202=CARTESIAN_POINT('',(15.801776695297,3.5,-2.09466991410987));
#4203=CARTESIAN_POINT('',(25.,3.,-11.2928932188134));
#4204=CARTESIAN_POINT('Origin',(25.0428932188134,3.5,-12.7499999999999));
#4205=CARTESIAN_POINT('',(14.9696699141104,3.5,-2.67677669529639));
#4206=CARTESIAN_POINT('',(25.2928932188135,3.,-13.));
#4207=CARTESIAN_POINT('Origin',(25.2045048711651,3.,-12.8383883476483));
#4208=CARTESIAN_POINT('',(0.999999999999988,3.,-10.5));
#4209=CARTESIAN_POINT('',(-25.0428932188135,3.,-12.75));
#4210=CARTESIAN_POINT('',(-24.2928932188135,3.,-12.));
#4211=CARTESIAN_POINT('',(-25.0428932188135,3.,-12.75));
#4212=CARTESIAN_POINT('',(-25.75,3.,-12.0428932188135));
#4213=CARTESIAN_POINT('',(-25.75,3.,-12.75));
#4214=CARTESIAN_POINT('',(-26.,3.,-12.2928932188135));
#4215=CARTESIAN_POINT('',(-23.5,3.,-2.));
#4216=CARTESIAN_POINT('Origin',(-25.0428932188135,3.5,-12.75));
#4217=CARTESIAN_POINT('',(-25.0428932188135,3.5,-12.75));
#4218=CARTESIAN_POINT('Origin',(-25.2928932188135,3.5,-12.75));
#4219=CARTESIAN_POINT('Origin',(-25.75,3.5,-12.0428932188135));
#4220=CARTESIAN_POINT('',(-25.75,3.5,-12.0428932188135));
#4221=CARTESIAN_POINT('',(-25.75,3.5,-4.77144660940673));
#4222=CARTESIAN_POINT('',(-25.75,3.5,-12.0428932188135));
#4223=CARTESIAN_POINT('Origin',(-25.,3.5,-11.2928932188135));
#4224=CARTESIAN_POINT('',(-15.3017766952967,3.5,-1.59466991411008));
#4225=CARTESIAN_POINT('Origin',(4.44089209850063E-15,3.5,2.5));
#4226=CARTESIAN_POINT('Origin',(4.44089209850063E-15,3.5,2.5));
#4227=CARTESIAN_POINT('Origin',(4.44089209850063E-15,3.5,2.5));
#4228=CARTESIAN_POINT('',(-23.5,3.5,10.25));
#4229=CARTESIAN_POINT('Origin',(4.44089209850063E-15,3.5,2.5));
#4230=CARTESIAN_POINT('',(-26.,3.5,18.));
#4231=CARTESIAN_POINT('Origin',(-23.5,3.5,18.));
#4232=CARTESIAN_POINT('Origin',(-19.,3.5,-10.5));
#4233=CARTESIAN_POINT('Origin',(-26.,0.,-13.));
#4234=CARTESIAN_POINT('',(0.,0.,0.));
#4235=CARTESIAN_POINT('Origin',(1.8910419146109,6.68641608440507,-0.876091057346041));
#4236=CARTESIAN_POINT('',(2.02711387482972,7.16754436422472,-3.87609105734605));
#4237=CARTESIAN_POINT('',(1.40136961009195,6.78751521490132,-3.87609105734604));
#4238=CARTESIAN_POINT('Origin',(1.8910419146109,6.68641608440508,-3.87609105734605));
#4239=CARTESIAN_POINT('',(1.40136961009195,6.78751521490132,-2.39410342275186));
#4240=CARTESIAN_POINT('',(1.40136961009195,6.78751521490132,-0.876091057346042));
#4241=CARTESIAN_POINT('',(2.02711387482972,7.16754436422472,-1.87609105734605));
#4242=CARTESIAN_POINT('Ctrl Pts',(2.02711387482972,7.16754436422472,-1.87609105734604));
#4243=CARTESIAN_POINT('Ctrl Pts',(1.99244688517331,7.1773488289284,-1.87609105734604));
#4244=CARTESIAN_POINT('Ctrl Pts',(1.95643761943623,7.18342479398077,-1.879776023953));
#4245=CARTESIAN_POINT('Ctrl Pts',(1.88455649638472,7.18767065730796,-1.8942350409706));
#4246=CARTESIAN_POINT('Ctrl Pts',(1.84868506272177,7.18583803901078,-1.90501193624358));
#4247=CARTESIAN_POINT('Ctrl Pts',(1.74529715571567,7.1697627489669,-1.94592360343296));
#4248=CARTESIAN_POINT('Ctrl Pts',(1.68201995141889,7.14445970145693,-1.98510821986452));
#4249=CARTESIAN_POINT('Ctrl Pts',(1.57001742322127,7.0764379425506,-2.07644568653235));
#4250=CARTESIAN_POINT('Ctrl Pts',(1.51739486651745,7.0257778002453,-2.13705238883346));
#4251=CARTESIAN_POINT('Ctrl Pts',(1.43933486788198,6.91166982899784,-2.26487556829778));
#4252=CARTESIAN_POINT('Ctrl Pts',(1.41390539325937,6.84823211525854,-2.33210594015289));
#4253=CARTESIAN_POINT('Ctrl Pts',(1.40136961009195,6.78751521490132,-2.39410342275186));
#4254=CARTESIAN_POINT('',(2.02711387482972,7.16754436422472,-0.876091057346041));
#4255=CARTESIAN_POINT('Ctrl Pts',(1.70531488186473,8.25967012806494,-5.37609105734605));
#4256=CARTESIAN_POINT('Ctrl Pts',(1.63718784157133,7.9296977073648,-5.37609105734605));
#4257=CARTESIAN_POINT('Ctrl Pts',(1.47797350470911,7.15854516766345,-5.10230121518665));
#4258=CARTESIAN_POINT('Ctrl Pts',(1.40136961009195,6.78751521490132,-4.32533389059893));
#4259=CARTESIAN_POINT('Ctrl Pts',(1.40136961009195,6.78751521490132,-3.87609105734604));
#4260=CARTESIAN_POINT('Ctrl Pts',(1.70531488186473,8.25967012806494,-5.24519136344647));
#4261=CARTESIAN_POINT('Ctrl Pts',(1.64308784064633,7.95845258100703,-5.24407467350193));
#4262=CARTESIAN_POINT('Ctrl Pts',(1.49813733648074,7.25649767624145,-4.99092449229855));
#4263=CARTESIAN_POINT('Ctrl Pts',(1.42905079877985,6.92158868704784,-4.28413401093326));
#4264=CARTESIAN_POINT('Ctrl Pts',(1.42905079877985,6.92158868704784,-3.87609105734604));
#4265=CARTESIAN_POINT('Ctrl Pts',(1.81134221105438,8.23777942546447,-4.98435461259634));
#4266=CARTESIAN_POINT('Ctrl Pts',(1.76281750457901,7.99315322004706,-4.98110500118963));
#4267=CARTESIAN_POINT('Ctrl Pts',(1.65146876524971,7.42775579214892,-4.76953765482592));
#4268=CARTESIAN_POINT('Ctrl Pts',(1.60070788308347,7.16447113731335,-4.20260519168748));
#4269=CARTESIAN_POINT('Ctrl Pts',(1.60070788308347,7.16447113731335,-3.87609105734605));
#4270=CARTESIAN_POINT('Ctrl Pts',(2.06679127683842,8.18503868803964,-4.87609105734605));
#4271=CARTESIAN_POINT('Ctrl Pts',(2.02675929506409,7.96378378269654,-4.87431476618144));
#4272=CARTESIAN_POINT('Ctrl Pts',(1.93577606287734,7.44907339129889,-4.68656956970571));
#4273=CARTESIAN_POINT('Ctrl Pts',(1.89537977749972,7.2048011990507,-4.17224387265217));
#4274=CARTESIAN_POINT('Ctrl Pts',(1.89537977749972,7.2048011990507,-3.87609105734605));
#4275=CARTESIAN_POINT('Ctrl Pts',(2.19498718638369,8.1585709975687,-4.87609105734605));
#4276=CARTESIAN_POINT('Ctrl Pts',(2.15598756117576,7.93686257286121,-4.87609105734605));
#4277=CARTESIAN_POINT('Ctrl Pts',(2.06708402908202,7.41804892173887,-4.69356449590645));
#4278=CARTESIAN_POINT('Ctrl Pts',(2.02711387482972,7.16754436422472,-4.17558627951465));
#4279=CARTESIAN_POINT('Ctrl Pts',(2.02711387482972,7.16754436422472,-3.87609105734605));
#4280=CARTESIAN_POINT('',(2.19498718638369,8.1585709975687,-4.87609105734604));
#4281=CARTESIAN_POINT('Ctrl Pts',(2.02711387482972,7.16754436422472,-3.87609105734605));
#4282=CARTESIAN_POINT('Ctrl Pts',(2.02711387482972,7.16754436422472,-4.17558627951465));
#4283=CARTESIAN_POINT('Ctrl Pts',(2.06708402908202,7.41804892173887,-4.69356449590645));
#4284=CARTESIAN_POINT('Ctrl Pts',(2.15598756117576,7.93686257286121,-4.87609105734605));
#4285=CARTESIAN_POINT('Ctrl Pts',(2.19498718638369,8.1585709975687,-4.87609105734605));
#4286=CARTESIAN_POINT('',(1.70531488186473,8.25967012806495,-5.37609105734604));
#4287=CARTESIAN_POINT('Origin',(2.19498718638369,8.1585709975687,-5.37609105734604));
#4288=CARTESIAN_POINT('Ctrl Pts',(1.70531488186473,8.25967012806494,-5.37609105734605));
#4289=CARTESIAN_POINT('Ctrl Pts',(1.63718784157133,7.9296977073648,-5.37609105734605));
#4290=CARTESIAN_POINT('Ctrl Pts',(1.47797350470911,7.15854516766345,-5.10230121518665));
#4291=CARTESIAN_POINT('Ctrl Pts',(1.40136961009195,6.78751521490132,-4.32533389059893));
#4292=CARTESIAN_POINT('Ctrl Pts',(1.40136961009195,6.78751521490132,-3.87609105734604));
#4293=CARTESIAN_POINT('Origin',(0.,-3.21551719195263E-15,-0.876091057346048));
#4294=CARTESIAN_POINT('',(0.893286343480787,-7.39492544811694,-1.87609105734605));
#4295=CARTESIAN_POINT('Origin',(0.,-2.28081096825867E-15,-1.87609105734605));
#4296=CARTESIAN_POINT('',(0.893286343480787,-7.39492544811694,-1.22114448319494));
#4297=CARTESIAN_POINT('',(0.893286343480787,-7.39492544811694,-0.876091057346055));
#4298=CARTESIAN_POINT('',(0.872035879814557,-7.39746147668055,-1.20056551243006));
#4299=CARTESIAN_POINT('Ctrl Pts',(0.872035879814566,-7.39746147668055,-1.20056551243006));
#4300=CARTESIAN_POINT('Ctrl Pts',(0.879116733423397,-7.39662676352577,-1.20742915744895));
#4301=CARTESIAN_POINT('Ctrl Pts',(0.886200230098164,-7.39578143082528,-1.21428882525706));
#4302=CARTESIAN_POINT('Ctrl Pts',(0.893286343480784,-7.39492544811694,-1.22114448319494));
#4303=CARTESIAN_POINT('',(5.28709610129728,5.24685598147155,-0.878423778359678));
#4304=CARTESIAN_POINT('Ctrl Pts',(5.28699445882012,5.24672240210065,-0.878423778359678));
#4305=CARTESIAN_POINT('Ctrl Pts',(3.87254548706152,6.66784575884572,-0.899849013648597));
#4306=CARTESIAN_POINT('Ctrl Pts',(-0.223122704049574,8.34144894064469,-0.943477057897646));
#4307=CARTESIAN_POINT('Ctrl Pts',(-6.32502606110762,5.49374652848211,-1.00930791110683));
#4308=CARTESIAN_POINT('Ctrl Pts',(-8.31586413604775,-1.01666575810077,-1.07591633798723));
#4309=CARTESIAN_POINT('Ctrl Pts',(-4.95964147214721,-6.60778442991325,-1.13966887176165));
#4310=CARTESIAN_POINT('Ctrl Pts',(-0.927040867499882,-7.60064289059804,
-1.18121859657592));
#4311=CARTESIAN_POINT('Ctrl Pts',(0.871921039519461,-7.39563120163083,-1.20056551243006));
#4312=CARTESIAN_POINT('',(5.28709610129728,5.24685598147156,-1.87609105734604));
#4313=CARTESIAN_POINT('',(5.28709610129728,5.24685598147155,-0.876091057346043));
#4314=CARTESIAN_POINT('',(2.85519420564538,6.8797346549635,-1.87609105734604));
#4315=CARTESIAN_POINT('Origin',(0.,-2.28081096825867E-15,-1.87609105734605));
#4316=CARTESIAN_POINT('',(2.85519420564538,6.8797346549635,-3.87609105734605));
#4317=CARTESIAN_POINT('',(2.85519420564538,6.8797346549635,-0.876091057346041));
#4318=CARTESIAN_POINT('Origin',(0.,-4.11398520870757E-16,-3.87609105734605));
#4319=CARTESIAN_POINT('Origin',(2.66353656016643,6.41792587751393,-0.876091057346042));
#4320=CARTESIAN_POINT('',(3.11035730510405,6.19353509808349,-3.87609105734604));
#4321=CARTESIAN_POINT('Origin',(2.66353656016644,6.41792587751393,-3.87609105734604));
#4322=CARTESIAN_POINT('',(3.11035730510405,6.19353509808349,-2.39410342275186));
#4323=CARTESIAN_POINT('Ctrl Pts',(3.11035730510405,6.19353509808349,-2.39410342275186));
#4324=CARTESIAN_POINT('Ctrl Pts',(3.13818063199026,6.24893862080175,-2.33210594015289));
#4325=CARTESIAN_POINT('Ctrl Pts',(3.15757709079708,6.31447318488671,-2.26487556829778));
#4326=CARTESIAN_POINT('Ctrl Pts',(3.16711397931674,6.45239722284436,-2.13705238883346));
#4327=CARTESIAN_POINT('Ctrl Pts',(3.15725438541159,6.52477382058469,-2.07644568653235));
#4328=CARTESIAN_POINT('Ctrl Pts',(3.11158251296688,6.64759729584396,-1.98510821986452));
#4329=CARTESIAN_POINT('Ctrl Pts',(3.07763840026814,6.70669083195412,-1.94592360343296));
#4330=CARTESIAN_POINT('Ctrl Pts',(3.0065067457145,6.7834225853914,-1.90501193624358));
#4331=CARTESIAN_POINT('Ctrl Pts',(2.97950435203323,6.80710779128748,-1.8942350409706));
#4332=CARTESIAN_POINT('Ctrl Pts',(2.9204846111216,6.8483581657011,-1.879776023953));
#4333=CARTESIAN_POINT('Ctrl Pts',(2.88846915700987,6.8659250455681,-1.87609105734604));
#4334=CARTESIAN_POINT('Ctrl Pts',(2.85519420564538,6.8797346549635,-1.87609105734604));
#4335=CARTESIAN_POINT('',(3.11035730510404,6.19353509808349,-0.876091057346041));
#4336=CARTESIAN_POINT('Origin',(2.66965936366876,5.3159902052657,-4.37609105734604));
#4337=CARTESIAN_POINT('',(2.57671365955721,5.13091099276289,-3.58319783853259));
#4338=CARTESIAN_POINT('',(2.8940501430992,5.76281095020331,-2.87609105734604));
#4339=CARTESIAN_POINT('',(2.25937717601521,4.49901103532248,-3.87609105734604));
#4340=CARTESIAN_POINT('Origin',(2.25937717601522,4.49901103532247,-2.87609105734604));
#4341=CARTESIAN_POINT('',(2.20951284268612,4.39971810260717,-3.87609105734604));
#4342=CARTESIAN_POINT('',(1.33494023088615,2.65821523471578,-3.87609105734605));
#4343=CARTESIAN_POINT('',(2.20951284268612,4.39971810260717,-4.46187749497295));
#4344=CARTESIAN_POINT('',(2.20951284268612,4.39971810260717,-4.37609105734604));
#4345=CARTESIAN_POINT('',(2.27556364540267,4.53124253043102,-4.81543088556622));
#4346=CARTESIAN_POINT('Ctrl Pts',(2.27556364540267,4.53124253043102,-4.81543088556622));
#4347=CARTESIAN_POINT('Ctrl Pts',(2.233888494831,4.44825640296586,-4.72301621973517));
#4348=CARTESIAN_POINT('Ctrl Pts',(2.20951284268612,4.39971810260717,-4.59288889137609));
#4349=CARTESIAN_POINT('Ctrl Pts',(2.20951284268612,4.39971810260717,-4.46187749497295));
#4350=CARTESIAN_POINT('',(2.9126425333713,5.79983326320849,-6.22964444793935));
#4351=CARTESIAN_POINT('Ctrl Pts',(2.9126425333713,5.7998332632085,-6.22964444793936));
#4352=CARTESIAN_POINT('Ctrl Pts',(2.70037016075335,5.37714343654282,-5.75804480473568));
#4353=CARTESIAN_POINT('Ctrl Pts',(2.48803482054768,4.95432822493699,-5.28658581555237));
#4354=CARTESIAN_POINT('Ctrl Pts',(2.27556364540267,4.53124253043102,-4.81543088556622));
#4355=CARTESIAN_POINT('',(3.07175662083901,6.11667103734899,-6.37609105734604));
#4356=CARTESIAN_POINT('Ctrl Pts',(3.07175662083901,6.11667103734899,-6.37609105734604));
#4357=CARTESIAN_POINT('Ctrl Pts',(3.01287937437928,5.99943103671353,-6.37609105734604));
#4358=CARTESIAN_POINT('Ctrl Pts',(2.9543365796729,5.88285701701528,-6.32227495428856));
#4359=CARTESIAN_POINT('Ctrl Pts',(2.9126425333713,5.79983326320849,-6.22964444793935));
#4360=CARTESIAN_POINT('',(4.23445356626933,8.43190482998757,-6.37609105734604));
#4361=CARTESIAN_POINT('',(2.29905887166594,4.57802767253035,-6.37609105734604));
#4362=CARTESIAN_POINT('',(4.23445356626933,8.43190482998757,-5.37609105734604));
#4363=CARTESIAN_POINT('Ctrl Pts',(4.23445356626933,8.43190482998757,-5.37609105734604));
#4364=CARTESIAN_POINT('Ctrl Pts',(4.26804348054709,8.49879113680497,-5.37609105734604));
#4365=CARTESIAN_POINT('Ctrl Pts',(4.33520768157005,8.63253263193408,-5.41019016557818));
#4366=CARTESIAN_POINT('Ctrl Pts',(4.41609162909551,8.79359373158602,-5.55350517419522));
#4367=CARTESIAN_POINT('Ctrl Pts',(4.46104665614257,8.88311095116538,-5.76092460631765));
#4368=CARTESIAN_POINT('Ctrl Pts',(4.46098715060654,8.88299246007583,-5.99122275123926));
#4369=CARTESIAN_POINT('Ctrl Pts',(4.41611570161295,8.79364166626588,-6.19868819290406));
#4370=CARTESIAN_POINT('Ctrl Pts',(4.33519776952667,8.63251289446261,-6.34199891017029));
#4371=CARTESIAN_POINT('Ctrl Pts',(4.2680434805471,8.49879113680497,-6.37609105734604));
#4372=CARTESIAN_POINT('Ctrl Pts',(4.23445356626933,8.43190482998757,-6.37609105734604));
#4373=CARTESIAN_POINT('',(3.78496762175582,7.53686072400292,-5.37609105734605));
#4374=CARTESIAN_POINT('',(3.5995279658639,7.16760185607209,-5.37609105734604));
#4375=CARTESIAN_POINT('Ctrl Pts',(3.11035730510405,6.19353509808349,-3.87609105734604));
#4376=CARTESIAN_POINT('Ctrl Pts',(3.11035730510405,6.19353509808349,-4.21302316811539));
#4377=CARTESIAN_POINT('Ctrl Pts',(3.23425185930192,6.44024156766715,-5.00001471477327));
#4378=CARTESIAN_POINT('Ctrl Pts',(3.58335586620187,7.13539897484615,-5.37609105734605));
#4379=CARTESIAN_POINT('Ctrl Pts',(3.78496762175582,7.53686072400293,-5.37609105734605));
#4380=CARTESIAN_POINT('Origin',(4.25353962080696E-16,-1.78090353847832E-15,
-2.87609105734605));
#4381=CARTESIAN_POINT('',(4.72126651969732,3.07520595281845,-3.67609105734604));
#4382=CARTESIAN_POINT('',(4.33214615814038,2.56483823738681,-3.87609105734604));
#4383=CARTESIAN_POINT('Ctrl Pts',(4.72126651969732,3.07520595281845,-3.67609105734604));
#4384=CARTESIAN_POINT('Ctrl Pts',(4.69538731297827,3.06411487454116,-3.69689469852866));
#4385=CARTESIAN_POINT('Ctrl Pts',(4.66922534109579,3.04955448317964,-3.71682646188248));
#4386=CARTESIAN_POINT('Ctrl Pts',(4.60859743215469,3.00877441491699,-3.76070597175308));
#4387=CARTESIAN_POINT('Ctrl Pts',(4.56590179223698,2.97042512737321,-3.78844514812902));
#4388=CARTESIAN_POINT('Ctrl Pts',(4.44918125563906,2.83763142022695,-3.8551003521142));
#4389=CARTESIAN_POINT('Ctrl Pts',(4.37673832796498,2.69313793524941,-3.87609105734604));
#4390=CARTESIAN_POINT('Ctrl Pts',(4.33214615814038,2.5648382373868,-3.87609105734604));
#4391=CARTESIAN_POINT('Origin',(8.50707924161391E-16,-1.28099610869797E-15,
-3.87609105734605));
#4392=CARTESIAN_POINT('',(4.76549546686192,3.20246059371888,-3.58319783853259));
#4393=CARTESIAN_POINT('Origin',(8.32667268468867E-16,-1.11022302462516E-15,
-3.5831978385326));
#4394=CARTESIAN_POINT('Ctrl Pts',(4.76549546686192,3.20246059371888,-3.58319783853259));
#4395=CARTESIAN_POINT('Ctrl Pts',(4.75194143842267,3.16346321457321,-3.61619909358872));
#4396=CARTESIAN_POINT('Ctrl Pts',(4.73695401437869,3.12034169830378,-3.64775655118072));
#4397=CARTESIAN_POINT('Ctrl Pts',(4.72126651969732,3.07520595281845,-3.67609105734604));
#4398=CARTESIAN_POINT('Origin',(0.000478072947662271,0.000311212893687388,
-3.87609105734605));
#4399=CARTESIAN_POINT('',(1.80758491377504,-4.6987788093232,-3.87609105734605));
#4400=CARTESIAN_POINT('',(-1.2130086498713,-13.389570109813,-3.87609105734606));
#4401=CARTESIAN_POINT('',(1.01796102557329,4.93048079500019,-3.87609105734605));
#4402=CARTESIAN_POINT('Origin',(8.50707924161391E-16,-1.28099610869797E-15,
-3.87609105734605));
#4403=CARTESIAN_POINT('',(0.995494680230838,4.82166534778558,-3.87609105734605));
#4404=CARTESIAN_POINT('',(0.601447295295415,2.91310203844868,-3.87609105734605));
#4405=CARTESIAN_POINT('',(1.33511020244016,4.24361447750544,-3.87609105734605));
#4406=CARTESIAN_POINT('Origin',(1.48516698474979,4.72056621728933,-3.87609105734605));
#4407=CARTESIAN_POINT('',(1.58459501701161,4.15690289980601,-3.87609105734605));
#4408=CARTESIAN_POINT('Origin',(-3.45543319555439E-15,2.03793429605162E-15,
-3.87609105734605));
#4409=CARTESIAN_POINT('Origin',(1.76269209774851,4.62410888203761,-3.87609105734604));
#4410=CARTESIAN_POINT('',(-1.64544826719044,-2.85,-3.87609105734605));
#4411=CARTESIAN_POINT('',(1.64544826719043,-2.85,-3.87609105734605));
#4412=CARTESIAN_POINT('',(-0.822485097121387,-2.85,-3.87609105734605));
#4413=CARTESIAN_POINT('',(3.29089653438086,1.96768622794266E-15,-3.87609105734605));
#4414=CARTESIAN_POINT('',(2.05693747267448,-2.13727978933548,-3.87609105734605));
#4415=CARTESIAN_POINT('',(1.64544826719043,2.85,-3.87609105734605));
#4416=CARTESIAN_POINT('',(2.87952684713373,0.712513199005749,-3.87609105734605));
#4417=CARTESIAN_POINT('',(-1.64544826719044,2.85,-3.87609105734605));
#4418=CARTESIAN_POINT('',(0.822963170069047,2.85,-3.87609105734605));
#4419=CARTESIAN_POINT('',(-3.29089653438087,1.04576919894976E-15,-3.87609105734605));
#4420=CARTESIAN_POINT('',(-2.05668319530161,2.13772021066452,-3.87609105734605));
#4421=CARTESIAN_POINT('',(-2.87954208803278,-0.712486800994251,-3.87609105734605));
#4422=CARTESIAN_POINT('Origin',(-1.11855124876491,-13.4223999647659,-3.77609105734606));
#4423=CARTESIAN_POINT('',(1.79629415664367,-5.34046594456632,-3.67609105734605));
#4424=CARTESIAN_POINT('',(-1.02409384765852,-13.4552298197188,-3.67609105734605));
#4425=CARTESIAN_POINT('Ctrl Pts',(1.80758491377504,-4.6987788093232,-3.87609105734605));
#4426=CARTESIAN_POINT('Ctrl Pts',(1.76299274395044,-4.82707850718581,-3.87609105734605));
#4427=CARTESIAN_POINT('Ctrl Pts',(1.73020436554818,-4.98535442832575,-3.8551003521142));
#4428=CARTESIAN_POINT('Ctrl Pts',(1.73940537572338,-5.16191374904575,-3.78844514812902));
#4429=CARTESIAN_POINT('Ctrl Pts',(1.74911314599172,-5.21847649932822,-3.76070597175309));
#4430=CARTESIAN_POINT('Ctrl Pts',(1.77138012633461,-5.28806772647996,-3.71682646188248));
#4431=CARTESIAN_POINT('Ctrl Pts',(1.78287220576952,-5.31571525583869,-3.69689469852866));
#4432=CARTESIAN_POINT('Ctrl Pts',(1.79629415664367,-5.34046594456632,-3.67609105734605));
#4433=CARTESIAN_POINT('Origin',(4.25353962080695E-16,-1.78090353847832E-15,
-2.87609105734605));
#4434=CARTESIAN_POINT('',(1.75206520947906,-5.46772058546675,-3.5831978385326));
#4435=CARTESIAN_POINT('Ctrl Pts',(1.79629415664367,-5.34046594456632,-3.67609105734605));
#4436=CARTESIAN_POINT('Ctrl Pts',(1.78061005037623,-5.38559194097494,-3.64776267128069));
#4437=CARTESIAN_POINT('Ctrl Pts',(1.76563132246588,-5.42868843690288,-3.61622851696187));
#4438=CARTESIAN_POINT('Ctrl Pts',(1.75206520947906,-5.46772058546675,-3.5831978385326));
#4439=CARTESIAN_POINT('',(1.16093678706521,5.62298200916938,-3.58319783853259));
#4440=CARTESIAN_POINT('Origin',(5.55111512312578E-16,-1.09287578986539E-15,
-3.5831978385326));
#4441=CARTESIAN_POINT('Origin',(1.01796102557329,4.93048079500018,-2.87609105734605));
#4442=CARTESIAN_POINT('Origin',(4.25353962080696E-16,-1.78090353847832E-15,
-2.87609105734605));
#4443=CARTESIAN_POINT('',(5.36039794042418,4.91410207508175,-2.05275501521143));
#4444=CARTESIAN_POINT('Ctrl Pts',(5.28709610129728,5.24685598147156,-1.87609105734604));
#4445=CARTESIAN_POINT('Ctrl Pts',(5.32418687055192,5.07848232935736,-1.96836640517526));
#4446=CARTESIAN_POINT('Ctrl Pts',(5.36039794042418,4.91410207508175,-2.05275501521143));
#4447=CARTESIAN_POINT('Ctrl Pts',(5.36039794042418,4.91410207508175,-2.05275501521143));
#4448=CARTESIAN_POINT('Ctrl Pts',(5.02796543362204,3.95763392495152,-2.94413777189313));
#4449=CARTESIAN_POINT('Ctrl Pts',(4.76549546686192,3.20246059371888,-3.58319783853259));
#4450=CARTESIAN_POINT('Origin',(-5.3071160679872,-25.778255565461,-0.0598632913292155));
#4451=CARTESIAN_POINT('',(5.36039794042418,4.91410207508175,-0.900407639149863));
#4452=CARTESIAN_POINT('',(5.36039794042418,4.91410207508175,-0.876091057346043));
#4453=CARTESIAN_POINT('',(5.08153771145306,4.11177100970324,-1.06637604730113));
#4454=CARTESIAN_POINT('Ctrl Pts',(5.08153771145281,4.11177100970287,-1.06637604730096));
#4455=CARTESIAN_POINT('Ctrl Pts',(5.15775035561288,4.33104850298272,-1.02101863402202));
#4456=CARTESIAN_POINT('Ctrl Pts',(5.23422581844927,4.55108217289399,-0.975503167474713));
#4457=CARTESIAN_POINT('Ctrl Pts',(5.32708093840441,4.81824306419175,-0.920237497651076));
#4458=CARTESIAN_POINT('Ctrl Pts',(5.34373939340267,4.86617243725301,-0.910322626224413));
#4459=CARTESIAN_POINT('Ctrl Pts',(5.36039794042418,4.91410207508175,-0.900407639149863));
#4460=CARTESIAN_POINT('',(4.9399442717608,3.70438120106,-1.1506424045578));
#4461=CARTESIAN_POINT('Ctrl Pts',(4.93994426249818,3.70438119234239,-1.15064244271614));
#4462=CARTESIAN_POINT('Ctrl Pts',(4.98696771215128,3.83967610754086,-1.12265808819855));
#4463=CARTESIAN_POINT('Ctrl Pts',(5.03421305084085,3.97560944407714,-1.09454098257228));
#4464=CARTESIAN_POINT('Ctrl Pts',(5.08153771145291,4.11177100970315,-1.06637604730046));
#4465=CARTESIAN_POINT('',(4.9374302120198,3.69714779872842,-1.14846451771766));
#4466=CARTESIAN_POINT('Ctrl Pts',(4.93743021201979,3.69714779872841,-1.14846451771766));
#4467=CARTESIAN_POINT('Ctrl Pts',(4.93826838768093,3.69955938095244,-1.14919047163836));
#4468=CARTESIAN_POINT('Ctrl Pts',(4.93910640814507,3.70197051664675,-1.14991643459892));
#4469=CARTESIAN_POINT('Ctrl Pts',(4.9399442717608,3.70438120106,-1.1506424045578));
#4470=CARTESIAN_POINT('',(3.67040169142038,0.0516787171465577,-0.259863291329219));
#4471=CARTESIAN_POINT('Ctrl Pts',(3.6704016914203,0.0516787171463311,-0.259863291329202));
#4472=CARTESIAN_POINT('Ctrl Pts',(3.85635077184594,0.586687686888821,-0.337055334765216));
#4473=CARTESIAN_POINT('Ctrl Pts',(4.17106572394728,1.49217924350681,-0.530622673378712));
#4474=CARTESIAN_POINT('Ctrl Pts',(4.58095519127691,2.67150500904626,-0.845544431980426));
#4475=CARTESIAN_POINT('Ctrl Pts',(4.82036571569251,3.36033217463324,-1.04707356350161));
#4476=CARTESIAN_POINT('Ctrl Pts',(4.9374302120198,3.69714779872842,-1.14846451771766));
#4477=CARTESIAN_POINT('',(2.68610461551114,-2.7803211147286,-0.259863291329204));
#4478=CARTESIAN_POINT('',(-1.02458493528519,-13.456642767202,-0.25986329132921));
#4479=CARTESIAN_POINT('',(1.43188703674075,-6.38893081107613,-1.1159005355648));
#4480=CARTESIAN_POINT('Ctrl Pts',(1.43188703674075,-6.38893081107613,-1.1159005355648));
#4481=CARTESIAN_POINT('Ctrl Pts',(1.62832591261398,-5.82374081197668,-0.949715625490515));
#4482=CARTESIAN_POINT('Ctrl Pts',(2.07908821528199,-4.52681654326214,-0.58887440630166));
#4483=CARTESIAN_POINT('Ctrl Pts',(2.46795239171956,-3.40798432355225,-0.348882487162404));
#4484=CARTESIAN_POINT('Ctrl Pts',(2.68610461551114,-2.7803211147286,-0.259863291329199));
#4485=CARTESIAN_POINT('',(1.1571627359168,-7.17936206682963,-1.35321684667019));
#4486=CARTESIAN_POINT('Ctrl Pts',(1.15716250622145,-7.17936272770448,-1.35321442481086));
#4487=CARTESIAN_POINT('Ctrl Pts',(1.24860443044991,-6.91626785484598,-1.27274813808772));
#4488=CARTESIAN_POINT('Ctrl Pts',(1.34029500111241,-6.65245758144771,-1.19338628850832));
#4489=CARTESIAN_POINT('Ctrl Pts',(1.43188703674075,-6.38893081107613,-1.1159005355648));
#4490=CARTESIAN_POINT('',(1.1571627359168,-7.17936206682963,-2.05275501521143));
#4491=CARTESIAN_POINT('',(1.1571627359168,-7.17936206682963,-0.876091057346054));
#4492=CARTESIAN_POINT('Ctrl Pts',(1.75206520947906,-5.46772058546675,-3.5831978385326));
#4493=CARTESIAN_POINT('Ctrl Pts',(1.48959524271893,-6.22289391669945,-2.94413777189309));
#4494=CARTESIAN_POINT('Ctrl Pts',(1.1571627359168,-7.17936206682963,-2.05275501521143));
#4495=CARTESIAN_POINT('Origin',(4.25353962080695E-16,-1.78090353847832E-15,
-2.87609105734605));
#4496=CARTESIAN_POINT('Ctrl Pts',(1.1571627359168,-7.17936206682963,-2.05275501521143));
#4497=CARTESIAN_POINT('Ctrl Pts',(1.02680793721115,-7.28585026350615,-1.96836640517526));
#4498=CARTESIAN_POINT('Ctrl Pts',(0.893286343480787,-7.39492544811694,-1.87609105734605));
#4499=CARTESIAN_POINT('',(1.30391254855712,6.31548322333857,-2.87609105734604));
#4500=CARTESIAN_POINT('Origin',(1.02522453969879,-7.28714375747329,-0.876091057346055));
#4501=CARTESIAN_POINT('Ctrl Pts',(1.15716273591928,-7.1793620668276,-1.35321684667144));
#4502=CARTESIAN_POINT('Ctrl Pts',(1.06932311937676,-7.25111916710507,-1.30884139087964));
#4503=CARTESIAN_POINT('Ctrl Pts',(0.981337176962159,-7.32299580251587,-1.26481386724572));
#4504=CARTESIAN_POINT('Ctrl Pts',(0.893286343480781,-7.39492544811694,-1.22114448319493));
#4505=CARTESIAN_POINT('Origin',(1.48516698474979,4.72056621728933,-4.37609105734604));
#4506=CARTESIAN_POINT('',(0.995494680230838,4.82166534778558,-4.46187749497295));
#4507=CARTESIAN_POINT('',(1.33511020244016,4.24361447750544,-4.46187749497295));
#4508=CARTESIAN_POINT('Origin',(1.48516698474979,4.72056621728933,-4.46187749497295));
#4509=CARTESIAN_POINT('',(1.33511020244016,4.24361447750544,-4.37609105734604));
#4510=CARTESIAN_POINT('',(0.995494680230838,4.82166534778558,-4.37609105734604));
#4511=CARTESIAN_POINT('Ctrl Pts',(0.995494680230838,4.82166534778558,-4.46187749497295));
#4512=CARTESIAN_POINT('Ctrl Pts',(0.995494680230838,4.82166534778558,-4.59288889081752));
#4513=CARTESIAN_POINT('Ctrl Pts',(1.00647711570057,4.874858629066,-4.72301622012942));
#4514=CARTESIAN_POINT('Ctrl Pts',(1.02525382960489,4.96580339509608,-4.81543088556641));
#4515=CARTESIAN_POINT('Ctrl Pts',(0.970732358149006,4.70172936753002,-4.46187749497295));
#4516=CARTESIAN_POINT('Ctrl Pts',(0.970732358149006,4.70172936753002,-4.62518733922728));
#4517=CARTESIAN_POINT('Ctrl Pts',(0.98421789755831,4.76681891621103,-4.7874447794733));
#4518=CARTESIAN_POINT('Ctrl Pts',(1.00740910054382,4.87937268535644,-4.9041125467358));
#4519=CARTESIAN_POINT('Ctrl Pts',(1.01350222937499,4.44345449505161,-4.46187749497295));
#4520=CARTESIAN_POINT('Ctrl Pts',(1.01350222937499,4.44345449505161,-4.68935475678567));
#4521=CARTESIAN_POINT('Ctrl Pts',(1.03346385754005,4.53215427942544,-4.91621503468885));
#4522=CARTESIAN_POINT('Ctrl Pts',(1.0682063179374,4.68710728984799,-5.08096715499234));
#4523=CARTESIAN_POINT('Ctrl Pts',(1.21828988420352,4.28036805150629,-4.46187749497295));
#4524=CARTESIAN_POINT('Ctrl Pts',(1.21828988420352,4.28036805150629,-4.72084726958993));
#4525=CARTESIAN_POINT('Ctrl Pts',(1.24432999429175,4.38207330196304,-4.97776717208001));
#4526=CARTESIAN_POINT('Ctrl Pts',(1.28881005926401,4.55837423422632,-5.16283061520141));
#4527=CARTESIAN_POINT('Ctrl Pts',(1.33511020244016,4.24361447750544,-4.46187749497295));
#4528=CARTESIAN_POINT('Ctrl Pts',(1.33511020244016,4.24361447750544,-4.72390028666209));
#4529=CARTESIAN_POINT('Ctrl Pts',(1.36294676100809,4.3481482223525,-4.9841549452859));
#4530=CARTESIAN_POINT('Ctrl Pts',(1.40980471799791,4.52714021457148,-5.16898427615988));
#4531=CARTESIAN_POINT('',(1.02525382960489,4.96580339509608,-4.81543088556641));
#4532=CARTESIAN_POINT('',(1.40980471799785,4.5271402145713,-5.16898427615988));
#4533=CARTESIAN_POINT('Origin',(1.51492613412385,4.86470426459983,-4.81543088556641));
#4534=CARTESIAN_POINT('Ctrl Pts',(1.40980471799791,4.52714021457148,-5.16898427615988));
#4535=CARTESIAN_POINT('Ctrl Pts',(1.36294676100809,4.3481482223525,-4.9841549452859));
#4536=CARTESIAN_POINT('Ctrl Pts',(1.33511020244016,4.24361447750544,-4.72390028666209));
#4537=CARTESIAN_POINT('Ctrl Pts',(1.33511020244016,4.24361447750544,-4.46187749497295));
#4538=CARTESIAN_POINT('Ctrl Pts',(0.995494680230838,4.82166534778558,-4.46187749497295));
#4539=CARTESIAN_POINT('Ctrl Pts',(0.995494680230838,4.82166534778558,-4.59288889081752));
#4540=CARTESIAN_POINT('Ctrl Pts',(1.00647711570057,4.874858629066,-4.72301622012942));
#4541=CARTESIAN_POINT('Ctrl Pts',(1.02525382960489,4.96580339509608,-4.81543088556641));
#4542=CARTESIAN_POINT('Ctrl Pts',(1.02525382960491,4.96580339509617,-4.81543088556651));
#4543=CARTESIAN_POINT('Ctrl Pts',(1.12098258957087,5.42946438081566,-5.28658581555255));
#4544=CARTESIAN_POINT('Ctrl Pts',(1.21665014918674,5.89282894344706,-5.75804480473576));
#4545=CARTESIAN_POINT('Ctrl Pts',(1.3122893387939,6.3560560963156,-6.22964444793932));
#4546=CARTESIAN_POINT('Ctrl Pts',(1.00740910054383,4.87937268535648,-4.90411254673584));
#4547=CARTESIAN_POINT('Ctrl Pts',(1.10303781799005,5.34262437159542,-5.37561073201493));
#4548=CARTESIAN_POINT('Ctrl Pts',(1.19866946576937,5.80569219731514,-5.84731955674683));
#4549=CARTESIAN_POINT('Ctrl Pts',(1.29424806493078,6.26867342442074,-6.31913450530443));
#4550=CARTESIAN_POINT('Ctrl Pts',(1.06823892760602,4.68712025407807,-5.08094777136648));
#4551=CARTESIAN_POINT('Ctrl Pts',(1.16459080835675,5.14939230831794,-5.55310451483282));
#4552=CARTESIAN_POINT('Ctrl Pts',(1.26070511424478,5.61173415047296,-6.02533002240424));
#4553=CARTESIAN_POINT('Ctrl Pts',(1.35673560217956,6.07412405043172,-6.4975576580674));
#4554=CARTESIAN_POINT('Ctrl Pts',(1.28881005926398,4.55837423422624,-5.16283061520131));
#4555=CARTESIAN_POINT('Ctrl Pts',(1.3869276634782,5.02065819287028,-5.63454238844954));
#4556=CARTESIAN_POINT('Ctrl Pts',(1.4843718391883,5.48306626620831,-6.10638975286074));
#4557=CARTESIAN_POINT('Ctrl Pts',(1.58149014627462,5.94548100987403,-6.5783372080631));
#4558=CARTESIAN_POINT('Ctrl Pts',(1.40980471799787,4.52714021457139,-5.16898427615978));
#4559=CARTESIAN_POINT('Ctrl Pts',(1.50861156352327,4.9898426482385,-5.64013920614582));
#4560=CARTESIAN_POINT('Ctrl Pts',(1.6065530971236,5.45253964551249,-6.11159819532903));
#4561=CARTESIAN_POINT('Ctrl Pts',(1.70408853957127,5.91522051566426,-6.58319783853259));
#4562=CARTESIAN_POINT('',(1.3122893387939,6.3560560963156,-6.22964444793932));
#4563=CARTESIAN_POINT('',(1.70408853957127,5.91522051566426,-6.58319783853259));
#4564=CARTESIAN_POINT('Origin',(1.80196164331285,6.25495696581936,-6.22964444793932));
#4565=CARTESIAN_POINT('Ctrl Pts',(1.70408853957127,5.91522051566426,-6.58319783853259));
#4566=CARTESIAN_POINT('Ctrl Pts',(1.6065530971236,5.45253964551249,-6.11159819532903));
#4567=CARTESIAN_POINT('Ctrl Pts',(1.50861156352327,4.9898426482385,-5.64013920614582));
#4568=CARTESIAN_POINT('Ctrl Pts',(1.40980471799787,4.52714021457139,-5.16898427615978));
#4569=CARTESIAN_POINT('Ctrl Pts',(1.02525382960491,4.96580339509617,-4.81543088556651));
#4570=CARTESIAN_POINT('Ctrl Pts',(1.12098258957087,5.42946438081566,-5.28658581555255));
#4571=CARTESIAN_POINT('Ctrl Pts',(1.21665014918674,5.89282894344706,-5.75804480473576));
#4572=CARTESIAN_POINT('Ctrl Pts',(1.3122893387939,6.3560560963156,-6.22964444793932));
#4573=CARTESIAN_POINT('Ctrl Pts',(1.3122893387939,6.3560560963156,-6.22964444793932));
#4574=CARTESIAN_POINT('Ctrl Pts',(1.33107456614509,6.44704209711322,-6.32227495383035));
#4575=CARTESIAN_POINT('Ctrl Pts',(1.35745098725733,6.57479594472397,-6.37609105734623));
#4576=CARTESIAN_POINT('Ctrl Pts',(1.38397809505008,6.70327964128335,-6.37609105734604));
#4577=CARTESIAN_POINT('Ctrl Pts',(1.29424806493078,6.26867342442074,-6.31913450530443));
#4578=CARTESIAN_POINT('Ctrl Pts',(1.31756465344321,6.38178828156959,-6.43606931504813));
#4579=CARTESIAN_POINT('Ctrl Pts',(1.35058106071788,6.54126536614477,-6.50538635368895));
#4580=CARTESIAN_POINT('Ctrl Pts',(1.38397809505012,6.70327964128353,-6.50699075124562));
#4581=CARTESIAN_POINT('Ctrl Pts',(1.3567464540773,6.07412845803623,-6.49755112797596));
#4582=CARTESIAN_POINT('Ctrl Pts',(1.39123856675498,6.23077233376618,-6.66267046940498));
#4583=CARTESIAN_POINT('Ctrl Pts',(1.44010728284679,6.45349651114437,-6.76315854383762));
#4584=CARTESIAN_POINT('Ctrl Pts',(1.49000552083067,6.68138891874101,-6.76782740346777));
#4585=CARTESIAN_POINT('Ctrl Pts',(1.58149014627462,5.94548100987403,-6.5783372080631));
#4586=CARTESIAN_POINT('Ctrl Pts',(1.62447562355073,6.12326859066167,-6.76381773274048));
#4587=CARTESIAN_POINT('Ctrl Pts',(1.68470132526042,6.37370112598454,-6.87353898170647));
#4588=CARTESIAN_POINT('Ctrl Pts',(1.74545449002396,6.62864820125875,-6.87609105734606));
#4589=CARTESIAN_POINT('Ctrl Pts',(1.70408853957127,5.91522051566426,-6.58319783853259));
#4590=CARTESIAN_POINT('Ctrl Pts',(1.74888884412507,6.0951097032305,-6.76845885031465));
#4591=CARTESIAN_POINT('Ctrl Pts',(1.81140111608815,6.34782261048866,-6.87609105734642));
#4592=CARTESIAN_POINT('Ctrl Pts',(1.87365039956923,6.6021805107878,-6.87609105734604));
#4593=CARTESIAN_POINT('',(1.38397809505008,6.70327964128335,-6.37609105734604));
#4594=CARTESIAN_POINT('',(1.87365039956903,6.6021805107871,-6.87609105734604));
#4595=CARTESIAN_POINT('Origin',(1.87365039956903,6.6021805107871,-6.37609105734604));
#4596=CARTESIAN_POINT('Ctrl Pts',(1.87365039956923,6.6021805107878,-6.87609105734604));
#4597=CARTESIAN_POINT('Ctrl Pts',(1.81140111608815,6.34782261048866,-6.87609105734642));
#4598=CARTESIAN_POINT('Ctrl Pts',(1.74888884412507,6.0951097032305,-6.76845885031465));
#4599=CARTESIAN_POINT('Ctrl Pts',(1.70408853957127,5.91522051566426,-6.58319783853259));
#4600=CARTESIAN_POINT('Ctrl Pts',(1.3122893387939,6.3560560963156,-6.22964444793932));
#4601=CARTESIAN_POINT('Ctrl Pts',(1.33107456614509,6.44704209711322,-6.32227495383035));
#4602=CARTESIAN_POINT('Ctrl Pts',(1.35745098725733,6.57479594472397,-6.37609105734623));
#4603=CARTESIAN_POINT('Ctrl Pts',(1.38397809505008,6.70327964128335,-6.37609105734604));
#4604=CARTESIAN_POINT('Origin',(1.54083702683547,4.99020333154494,-6.37609105734604));
#4605=CARTESIAN_POINT('',(1.90783050338869,9.24055186864932,-6.37609105734604));
#4606=CARTESIAN_POINT('',(2.39750280790764,9.13945273815308,-6.87609105734604));
#4607=CARTESIAN_POINT('Origin',(2.39750280790764,9.13945273815308,-6.37609105734604));
#4608=CARTESIAN_POINT('',(1.54083702683547,4.99020333154494,-6.87609105734604));
#4609=CARTESIAN_POINT('',(1.05116472231651,5.09130246204119,-6.37609105734604));
#4610=CARTESIAN_POINT('Ctrl Pts',(1.90783050338869,9.24055186864932,-6.37609105734604));
#4611=CARTESIAN_POINT('Ctrl Pts',(1.92296441902243,9.31385278932385,-6.37609105734604));
#4612=CARTESIAN_POINT('Ctrl Pts',(1.95322521208372,9.46042054121411,-6.34199194913423));
#4613=CARTESIAN_POINT('Ctrl Pts',(1.98966742731057,9.63692792979712,-6.19867694618634));
#4614=CARTESIAN_POINT('Ctrl Pts',(2.0099218889087,9.73503014728274,-5.99125751426879));
#4615=CARTESIAN_POINT('Ctrl Pts',(2.00989507841718,9.73490029102081,-5.76095937422637));
#4616=CARTESIAN_POINT('Ctrl Pts',(1.98967827270639,9.63698045932868,-5.55349392773789));
#4617=CARTESIAN_POINT('Ctrl Pts',(1.95322074644823,9.46039891196755,-5.41018321354176));
#4618=CARTESIAN_POINT('Ctrl Pts',(1.92296441902243,9.31385278932386,-5.37609105734604));
#4619=CARTESIAN_POINT('Ctrl Pts',(1.90783050338869,9.24055186864932,-5.37609105734604));
#4620=CARTESIAN_POINT('Ctrl Pts',(1.90783050338869,9.24055186864932,-6.50699075124562));
#4621=CARTESIAN_POINT('Ctrl Pts',(1.92690161173315,9.33302881958363,-6.5076564171756));
#4622=CARTESIAN_POINT('Ctrl Pts',(1.96516894104771,9.51855367406941,-6.46602882879607));
#4623=CARTESIAN_POINT('Ctrl Pts',(2.01152567803235,9.74332960588088,-6.28563369135124));
#4624=CARTESIAN_POINT('Ctrl Pts',(2.03739858878265,9.86877351581221,-6.02253795637805));
#4625=CARTESIAN_POINT('Ctrl Pts',(2.03736400128139,9.86859853403569,-5.72970328903925));
#4626=CARTESIAN_POINT('Ctrl Pts',(2.01153996296833,9.74339879149271,-5.46652130639677));
#4627=CARTESIAN_POINT('Ctrl Pts',(1.96516303544196,9.51852540599539,-5.28615864059395));
#4628=CARTESIAN_POINT('Ctrl Pts',(1.92690161173315,9.33302881958363,-5.24452569751648));
#4629=CARTESIAN_POINT('Ctrl Pts',(1.90783050338869,9.24055186864932,-5.24519136344647));
#4630=CARTESIAN_POINT('Ctrl Pts',(2.01388691370769,9.21865516187654,-6.76779780761529));
#4631=CARTESIAN_POINT('Ctrl Pts',(2.04195903378067,9.34890101643566,-6.76973492150236));
#4632=CARTESIAN_POINT('Ctrl Pts',(2.09843632962597,9.61120104378887,-6.71253938587509));
#4633=CARTESIAN_POINT('Ctrl Pts',(2.16717757162115,9.93095683062954,-6.45847641698743));
#4634=CARTESIAN_POINT('Ctrl Pts',(2.205667702914,10.1101924218054,-6.08458683166024));
#4635=CARTESIAN_POINT('Ctrl Pts',(2.20561442023669,10.109945257072,-5.66765409530847));
#4636=CARTESIAN_POINT('Ctrl Pts',(2.16719932018281,9.93105891223462,-5.29371423703548));
#4637=CARTESIAN_POINT('Ctrl Pts',(2.09842738879857,9.61115899275156,-5.03959583578394));
#4638=CARTESIAN_POINT('Ctrl Pts',(2.04195903378067,9.34890101643566,-4.98244719318972));
#4639=CARTESIAN_POINT('Ctrl Pts',(2.01388691370769,9.21865516187654,-4.98438430707679));
#4640=CARTESIAN_POINT('Ctrl Pts',(2.26930689836238,9.16592042862402,-6.87609105734604));
#4641=CARTESIAN_POINT('Ctrl Pts',(2.30279378747662,9.31180394949607,-6.87714991572995));
#4642=CARTESIAN_POINT('Ctrl Pts',(2.36981082593742,9.60448377622864,-6.81140231703615));
#4643=CARTESIAN_POINT('Ctrl Pts',(2.45069047478979,9.9591882937233,-6.52532473753583));
#4644=CARTESIAN_POINT('Ctrl Pts',(2.49570511788114,10.1571537284546,-6.10829978443444));
#4645=CARTESIAN_POINT('Ctrl Pts',(2.495642141462,10.1568702649684,-5.64400044279782));
#4646=CARTESIAN_POINT('Ctrl Pts',(2.45071478719228,9.95929749322417,-5.22678001321324));
#4647=CARTESIAN_POINT('Ctrl Pts',(2.36980092095324,9.60443951159264,-4.94082758588432));
#4648=CARTESIAN_POINT('Ctrl Pts',(2.30279378747662,9.31180394949607,-4.87503219896213));
#4649=CARTESIAN_POINT('Ctrl Pts',(2.26930689836238,9.16592042862402,-4.87609105734604));
#4650=CARTESIAN_POINT('Ctrl Pts',(2.39750280790764,9.13945273815308,-6.87609105734604));
#4651=CARTESIAN_POINT('Ctrl Pts',(2.43160172166475,9.28504959251995,-6.87609105734604));
#4652=CARTESIAN_POINT('Ctrl Pts',(2.49959105976404,9.5762315936017,-6.80789284092242));
#4653=CARTESIAN_POINT('Ctrl Pts',(2.58108044734895,9.92700591967885,-6.52126283502664));
#4654=CARTESIAN_POINT('Ctrl Pts',(2.62622897804173,10.1220061612773,-6.10642397119154));
#4655=CARTESIAN_POINT('Ctrl Pts',(2.6261708148739,10.1217475834955,-5.64582769110669));
#4656=CARTESIAN_POINT('Ctrl Pts',(2.58110402224087,9.92711050717926,-5.23089679812974));
#4657=CARTESIAN_POINT('Ctrl Pts',(2.4995812875988,9.57618854929015,-4.94427536973748));
#4658=CARTESIAN_POINT('Ctrl Pts',(2.43160172166475,9.28504959251995,-4.87609105734604));
#4659=CARTESIAN_POINT('Ctrl Pts',(2.39750280790764,9.13945273815308,-4.87609105734604));
#4660=CARTESIAN_POINT('',(1.90783050338869,9.24055186864932,-5.37609105734604));
#4661=CARTESIAN_POINT('',(2.39750280790764,9.13945273815308,-4.87609105734604));
#4662=CARTESIAN_POINT('Origin',(2.39750280790764,9.13945273815308,-5.37609105734604));
#4663=CARTESIAN_POINT('Ctrl Pts',(2.39750280790764,9.13945273815308,-4.87609105734604));
#4664=CARTESIAN_POINT('Ctrl Pts',(2.43160172166475,9.28504959251995,-4.87609105734604));
#4665=CARTESIAN_POINT('Ctrl Pts',(2.4995812875988,9.57618854929015,-4.94427536973748));
#4666=CARTESIAN_POINT('Ctrl Pts',(2.58110402224087,9.92711050717926,-5.23089679812974));
#4667=CARTESIAN_POINT('Ctrl Pts',(2.6261708148739,10.1217475834955,-5.64582769110669));
#4668=CARTESIAN_POINT('Ctrl Pts',(2.62622897804173,10.1220061612773,-6.10642397119154));
#4669=CARTESIAN_POINT('Ctrl Pts',(2.58108044734895,9.92700591967885,-6.52126283502664));
#4670=CARTESIAN_POINT('Ctrl Pts',(2.49959105976404,9.5762315936017,-6.80789284092242));
#4671=CARTESIAN_POINT('Ctrl Pts',(2.43160172166475,9.28504959251995,-6.87609105734604));
#4672=CARTESIAN_POINT('Ctrl Pts',(2.39750280790764,9.13945273815308,-6.87609105734604));
#4673=CARTESIAN_POINT('Ctrl Pts',(1.90783050338869,9.24055186864932,-6.37609105734604));
#4674=CARTESIAN_POINT('Ctrl Pts',(1.92296441902243,9.31385278932385,-6.37609105734604));
#4675=CARTESIAN_POINT('Ctrl Pts',(1.95322521208372,9.46042054121411,-6.34199194913423));
#4676=CARTESIAN_POINT('Ctrl Pts',(1.98966742731057,9.63692792979712,-6.19867694618634));
#4677=CARTESIAN_POINT('Ctrl Pts',(2.0099218889087,9.73503014728274,-5.99125751426879));
#4678=CARTESIAN_POINT('Ctrl Pts',(2.00989507841718,9.73490029102081,-5.76095937422637));
#4679=CARTESIAN_POINT('Ctrl Pts',(1.98967827270639,9.63698045932868,-5.55349392773789));
#4680=CARTESIAN_POINT('Ctrl Pts',(1.95322074644823,9.46039891196755,-5.41018321354176));
#4681=CARTESIAN_POINT('Ctrl Pts',(1.92296441902243,9.31385278932386,-5.37609105734604));
#4682=CARTESIAN_POINT('Ctrl Pts',(1.90783050338869,9.24055186864932,-5.37609105734604));
#4683=CARTESIAN_POINT('Origin',(2.14743180981293,7.92823715865867,-5.37609105734604));
#4684=CARTESIAN_POINT('',(2.14743180981293,7.92823715865867,-4.87609105734604));
#4685=CARTESIAN_POINT('',(1.65775950529398,8.02933628915491,-5.37609105734604));
#4686=CARTESIAN_POINT('Origin',(1.20281341806088,5.82581091881962,-4.37609105734604));
#4687=CARTESIAN_POINT('Ctrl Pts',(3.11035730510405,6.19353509808349,-3.87609105734604));
#4688=CARTESIAN_POINT('Ctrl Pts',(3.11035730510405,6.19353509808349,-4.21302316811539));
#4689=CARTESIAN_POINT('Ctrl Pts',(3.23425185930192,6.44024156766715,-5.00001471477327));
#4690=CARTESIAN_POINT('Ctrl Pts',(3.58335586620187,7.13539897484615,-5.37609105734605));
#4691=CARTESIAN_POINT('Ctrl Pts',(3.78496762175582,7.53686072400293,-5.37609105734605));
#4692=CARTESIAN_POINT('Ctrl Pts',(3.17179604819461,6.31587570862656,-3.87609105734604));
#4693=CARTESIAN_POINT('Ctrl Pts',(3.17179604819461,6.31587570862656,-4.18212325966568));
#4694=CARTESIAN_POINT('Ctrl Pts',(3.28354373124759,6.53835840192609,-4.89737847387864));
#4695=CARTESIAN_POINT('Ctrl Pts',(3.60096347660532,7.17035321930257,-5.24370244349933));
#4696=CARTESIAN_POINT('Ctrl Pts',(3.78496762175582,7.53686072400293,-5.24519136344647));
#4697=CARTESIAN_POINT('Ctrl Pts',(3.18775955515337,6.61285804100374,-3.87609105734604));
#4698=CARTESIAN_POINT('Ctrl Pts',(3.18775955515337,6.61285804100374,-4.12097664780297));
#4699=CARTESIAN_POINT('Ctrl Pts',(3.27760494315134,6.78589328962301,-4.6937199931338));
#4700=CARTESIAN_POINT('Ctrl Pts',(3.53667015274739,7.28946624754047,-4.98003363852658));
#4701=CARTESIAN_POINT('Ctrl Pts',(3.68820823515465,7.58545272520841,-4.98436645379689));
#4702=CARTESIAN_POINT('Ctrl Pts',(2.98163857607231,6.82725832384236,-3.87609105734605));
#4703=CARTESIAN_POINT('Ctrl Pts',(2.98163857607231,6.82725832384236,-4.09820565948417));
#4704=CARTESIAN_POINT('Ctrl Pts',(3.06888554181474,6.98471268833346,-4.61794681706748));
#4705=CARTESIAN_POINT('Ctrl Pts',(3.31403012903985,7.43798714032074,-4.87372266909303));
#4706=CARTESIAN_POINT('Ctrl Pts',(3.45512427429884,7.7025061347507,-4.87609105734605));
#4707=CARTESIAN_POINT('Ctrl Pts',(2.85519420564538,6.8797346549635,-3.87609105734605));
#4708=CARTESIAN_POINT('Ctrl Pts',(2.85519420564538,6.8797346549635,-4.10071246452559));
#4709=CARTESIAN_POINT('Ctrl Pts',(2.94570041108092,7.0409397114237,-4.62537349563085));
#4710=CARTESIAN_POINT('Ctrl Pts',(3.19559793595255,7.49711186028693,-4.87609105734605));
#4711=CARTESIAN_POINT('Ctrl Pts',(3.33814687681821,7.76125150343336,-4.87609105734605));
#4712=CARTESIAN_POINT('',(3.33814687681821,7.76125150343336,-4.87609105734605));
#4713=CARTESIAN_POINT('Origin',(3.33814687681821,7.76125150343336,-5.37609105734605));
#4714=CARTESIAN_POINT('Ctrl Pts',(3.33814687681821,7.76125150343336,-4.87609105734605));
#4715=CARTESIAN_POINT('Ctrl Pts',(3.19559793595255,7.49711186028693,-4.87609105734605));
#4716=CARTESIAN_POINT('Ctrl Pts',(2.94570041108092,7.0409397114237,-4.62537349563085));
#4717=CARTESIAN_POINT('Ctrl Pts',(2.85519420564538,6.8797346549635,-4.10071246452559));
#4718=CARTESIAN_POINT('Ctrl Pts',(2.85519420564538,6.8797346549635,-3.87609105734605));
#4719=CARTESIAN_POINT('Origin',(3.15270722092629,7.39199263550253,-5.37609105734604));
#4720=CARTESIAN_POINT('',(3.78763282133173,8.65629560941801,-4.87609105734604));
#4721=CARTESIAN_POINT('Origin',(3.78763282133172,8.65629560941801,-5.37609105734604));
#4722=CARTESIAN_POINT('',(3.15270722092629,7.39199263550253,-4.87609105734604));
#4723=CARTESIAN_POINT('Ctrl Pts',(4.23445356626933,8.43190482998757,-5.37609105734604));
#4724=CARTESIAN_POINT('Ctrl Pts',(4.26804348054709,8.49879113680497,-5.37609105734604));
#4725=CARTESIAN_POINT('Ctrl Pts',(4.33520768157005,8.63253263193408,-5.41019016557818));
#4726=CARTESIAN_POINT('Ctrl Pts',(4.41609162909551,8.79359373158602,-5.55350517419522));
#4727=CARTESIAN_POINT('Ctrl Pts',(4.46104665614257,8.88311095116538,-5.76092460631765));
#4728=CARTESIAN_POINT('Ctrl Pts',(4.46098715060654,8.88299246007583,-5.99122275123926));
#4729=CARTESIAN_POINT('Ctrl Pts',(4.41611570161295,8.79364166626588,-6.19868819290406));
#4730=CARTESIAN_POINT('Ctrl Pts',(4.33519776952667,8.63251289446261,-6.34199891017029));
#4731=CARTESIAN_POINT('Ctrl Pts',(4.2680434805471,8.49879113680497,-6.37609105734604));
#4732=CARTESIAN_POINT('Ctrl Pts',(4.23445356626933,8.43190482998757,-6.37609105734604));
#4733=CARTESIAN_POINT('Ctrl Pts',(4.23445356626933,8.43190482998757,-5.24519136344647));
#4734=CARTESIAN_POINT('Ctrl Pts',(4.27684804993489,8.51627544923983,-5.24452569751609));
#4735=CARTESIAN_POINT('Ctrl Pts',(4.36189286326479,8.68554206593203,-5.2861533068007));
#4736=CARTESIAN_POINT('Ctrl Pts',(4.46493580724129,8.89061595920713,-5.46654844757881));
#4737=CARTESIAN_POINT('Ctrl Pts',(4.52244089805687,9.00506565552918,-5.72964417446085));
#4738=CARTESIAN_POINT('Ctrl Pts',(4.52235948309631,9.00490692610396,-6.02247883089795));
#4739=CARTESIAN_POINT('Ctrl Pts',(4.46496751195133,8.89067909319325,-6.28566080434818));
#4740=CARTESIAN_POINT('Ctrl Pts',(4.36187996445206,8.68551622823446,-6.4660234654825));
#4741=CARTESIAN_POINT('Ctrl Pts',(4.27684804993489,8.51627544923983,-6.507656417176));
#4742=CARTESIAN_POINT('Ctrl Pts',(4.23445356626934,8.43190482998757,-6.50699075124562));
#4743=CARTESIAN_POINT('Ctrl Pts',(4.13767156140215,8.48050818995471,-4.9843917640206));
#4744=CARTESIAN_POINT('Ctrl Pts',(4.19642973639898,8.60008872117759,-4.98245465013236));
#4745=CARTESIAN_POINT('Ctrl Pts',(4.31480627240506,8.84087473069575,-5.03964701812567));
#4746=CARTESIAN_POINT('Ctrl Pts',(4.45919685959467,9.13433759653105,-5.29370933302342));
#4747=CARTESIAN_POINT('Ctrl Pts',(4.54016635634958,9.29880888980332,-5.66759596611216));
#4748=CARTESIAN_POINT('Ctrl Pts',(4.54005484772763,9.29858193702456,-6.08452710522292));
#4749=CARTESIAN_POINT('Ctrl Pts',(4.45924311211774,9.13443116515721,-6.45846464384124));
#4750=CARTESIAN_POINT('Ctrl Pts',(4.31478720542774,8.84083619822067,-6.71258157170676));
#4751=CARTESIAN_POINT('Ctrl Pts',(4.19642973639899,8.6000887211776,-6.76972746455972));
#4752=CARTESIAN_POINT('Ctrl Pts',(4.13767156140215,8.48050818995471,-6.76779035067149));
#4753=CARTESIAN_POINT('Ctrl Pts',(3.90461021881235,8.59755024073534,-4.87609105734604));
#4754=CARTESIAN_POINT('Ctrl Pts',(3.96881938359502,8.7327558493074,-4.8750321989615));
#4755=CARTESIAN_POINT('Ctrl Pts',(4.09776965522551,9.00390943531242,-4.94077988299842));
#4756=CARTESIAN_POINT('Ctrl Pts',(4.2543137144641,9.33231570115167,-5.22685745622121));
#4757=CARTESIAN_POINT('Ctrl Pts',(4.34178139768551,9.51552583477234,-5.64388237463833));
#4758=CARTESIAN_POINT('Ctrl Pts',(4.34165494720223,9.51526432082519,-6.10818165548906));
#4759=CARTESIAN_POINT('Ctrl Pts',(4.25436237046071,9.33241644361383,-6.52540206404661));
#4760=CARTESIAN_POINT('Ctrl Pts',(4.09774997346155,9.0038685722734,-6.81135446227796));
#4761=CARTESIAN_POINT('Ctrl Pts',(3.96881938359502,8.7327558493074,-6.87714991573058));
#4762=CARTESIAN_POINT('Ctrl Pts',(3.90461021881235,8.59755024073534,-6.87609105734604));
#4763=CARTESIAN_POINT('Ctrl Pts',(3.78763282133173,8.65629560941801,-4.87609105734604));
#4764=CARTESIAN_POINT('Ctrl Pts',(3.85118409755438,8.79165592575267,-4.87609105734604));
#4765=CARTESIAN_POINT('Ctrl Pts',(3.97844292447183,9.06223804370533,-4.94428927381031));
#4766=CARTESIAN_POINT('Ctrl Pts',(4.13207120823912,9.38793957674339,-5.2309192910444));
#4767=CARTESIAN_POINT('Ctrl Pts',(4.21759492206399,9.5689069039042,-5.64575815528925));
#4768=CARTESIAN_POINT('Ctrl Pts',(4.21748017780836,9.56866799479137,-6.10635444513248));
#4769=CARTESIAN_POINT('Ctrl Pts',(4.13211758274968,9.38803624476002,-6.52128532846208));
#4770=CARTESIAN_POINT('Ctrl Pts',(3.97842389290746,9.06219821522442,-6.80790676299454));
#4771=CARTESIAN_POINT('Ctrl Pts',(3.85118409755438,8.79165592575267,-6.87609105734604));
#4772=CARTESIAN_POINT('Ctrl Pts',(3.78763282133172,8.65629560941801,-6.87609105734604));
#4773=CARTESIAN_POINT('',(3.78763282133172,8.65629560941801,-6.87609105734604));
#4774=CARTESIAN_POINT('Origin',(3.78763282133173,8.65629560941801,-6.37609105734604));
#4775=CARTESIAN_POINT('Ctrl Pts',(3.78763282133172,8.65629560941801,-6.87609105734604));
#4776=CARTESIAN_POINT('Ctrl Pts',(3.85118409755438,8.79165592575267,-6.87609105734604));
#4777=CARTESIAN_POINT('Ctrl Pts',(3.97842389290746,9.06219821522442,-6.80790676299454));
#4778=CARTESIAN_POINT('Ctrl Pts',(4.13211758274968,9.38803624476002,-6.52128532846208));
#4779=CARTESIAN_POINT('Ctrl Pts',(4.21748017780836,9.56866799479137,-6.10635444513248));
#4780=CARTESIAN_POINT('Ctrl Pts',(4.21759492206399,9.5689069039042,-5.64575815528925));
#4781=CARTESIAN_POINT('Ctrl Pts',(4.13207120823912,9.38793957674339,-5.2309192910444));
#4782=CARTESIAN_POINT('Ctrl Pts',(3.97844292447183,9.06223804370533,-4.94428927381031));
#4783=CARTESIAN_POINT('Ctrl Pts',(3.85118409755438,8.79165592575267,-4.87609105734604));
#4784=CARTESIAN_POINT('Ctrl Pts',(3.78763282133173,8.65629560941801,-4.87609105734604));
#4785=CARTESIAN_POINT('Origin',(1.85223812672833,4.80241845196078,-6.37609105734604));
#4786=CARTESIAN_POINT('',(2.6249358759014,6.34106181677943,-6.87609105734604));
#4787=CARTESIAN_POINT('Origin',(2.6249358759014,6.34106181677943,-6.37609105734604));
#4788=CARTESIAN_POINT('',(1.85223812672833,4.80241845196078,-6.87609105734604));
#4789=CARTESIAN_POINT('Ctrl Pts',(3.07175662083901,6.11667103734899,-6.37609105734604));
#4790=CARTESIAN_POINT('Ctrl Pts',(3.01287937437928,5.99943103671353,-6.37609105734604));
#4791=CARTESIAN_POINT('Ctrl Pts',(2.9543365796729,5.88285701701528,-6.32227495428856));
#4792=CARTESIAN_POINT('Ctrl Pts',(2.9126425333713,5.79983326320849,-6.22964444793935));
#4793=CARTESIAN_POINT('Ctrl Pts',(3.07175662083901,6.11667103734899,-6.50699075124562));
#4794=CARTESIAN_POINT('Ctrl Pts',(2.99747260275095,5.96886754558264,-6.50538635368076));
#4795=CARTESIAN_POINT('Ctrl Pts',(2.92446358366396,5.82329039650705,-6.43606931562656));
#4796=CARTESIAN_POINT('Ctrl Pts',(2.87259970130943,5.72009750892879,-6.31913450530447));
#4797=CARTESIAN_POINT('Ctrl Pts',(2.97500343612989,6.16525992400037,-6.76782260091768));
#4798=CARTESIAN_POINT('Ctrl Pts',(2.87280570629603,5.95554485980777,-6.76315374126411));
#4799=CARTESIAN_POINT('Ctrl Pts',(2.77300747027779,5.75052483912956,-6.66266757645731));
#4800=CARTESIAN_POINT('Ctrl Pts',(2.70291322178262,5.60625493158442,-6.49754823421156));
#4801=CARTESIAN_POINT('Ctrl Pts',(2.74191327338203,6.28231644809676,-6.87609105734604));
#4802=CARTESIAN_POINT('Ctrl Pts',(2.6314511554831,6.04464634183923,-6.87353898169345));
#4803=CARTESIAN_POINT('Ctrl Pts',(2.5233752141163,5.81084476002752,-6.76381773365799));
#4804=CARTESIAN_POINT('Ctrl Pts',(2.44683007937727,5.64472125832549,-6.57833720806316));
#4805=CARTESIAN_POINT('Ctrl Pts',(2.6249358759014,6.34106181677943,-6.87609105734604));
#4806=CARTESIAN_POINT('Ctrl Pts',(2.51601278256705,6.10292598336632,-6.87609105734604));
#4807=CARTESIAN_POINT('Ctrl Pts',(2.40831622158434,5.86591744503759,-6.76845885123107));
#4808=CARTESIAN_POINT('Ctrl Pts',(2.33189128408405,5.69701979449317,-6.58319783853265));
#4809=CARTESIAN_POINT('',(2.33189128408404,5.69701979449315,-6.58319783853265));
#4810=CARTESIAN_POINT('Origin',(2.46582178843369,6.02422404263893,-6.22964444793935));
#4811=CARTESIAN_POINT('Ctrl Pts',(2.33189128408405,5.69701979449317,-6.58319783853265));
#4812=CARTESIAN_POINT('Ctrl Pts',(2.40831622158434,5.86591744503759,-6.76845885123107));
#4813=CARTESIAN_POINT('Ctrl Pts',(2.51601278256705,6.10292598336632,-6.87609105734604));
#4814=CARTESIAN_POINT('Ctrl Pts',(2.6249358759014,6.34106181677943,-6.87609105734604));
#4815=CARTESIAN_POINT('Ctrl Pts',(2.9126425333713,5.7998332632085,-6.22964444793936));
#4816=CARTESIAN_POINT('Ctrl Pts',(2.70037016075335,5.37714343654282,-5.75804480473568));
#4817=CARTESIAN_POINT('Ctrl Pts',(2.48803482054768,4.95432822493699,-5.28658581555237));
#4818=CARTESIAN_POINT('Ctrl Pts',(2.27556364540267,4.53124253043102,-4.81543088556622));
#4819=CARTESIAN_POINT('Ctrl Pts',(2.87259970130943,5.72009750892879,-6.31913450530447));
#4820=CARTESIAN_POINT('Ctrl Pts',(2.66043232339316,5.29763817476975,-5.84731955674676));
#4821=CARTESIAN_POINT('Ctrl Pts',(2.44825285008635,4.87507800818856,-5.37561073201475));
#4822=CARTESIAN_POINT('Ctrl Pts',(2.23595704697708,4.45237543144467,-4.90411254673556));
#4823=CARTESIAN_POINT('Ctrl Pts',(2.70291779496505,5.60624686950907,-6.49755340172382));
#4824=CARTESIAN_POINT('Ctrl Pts',(2.4914716405248,5.18397113261505,-6.02532576606054));
#4825=CARTESIAN_POINT('Ctrl Pts',(2.28012112736141,4.76168084873352,-5.55310044648445));
#4826=CARTESIAN_POINT('Ctrl Pts',(2.0690001747935,4.33929822546136,-5.080943703018));
#4827=CARTESIAN_POINT('Ctrl Pts',(2.44683007937726,5.64472125832547,-6.57833720806314));
#4828=CARTESIAN_POINT('Ctrl Pts',(2.23622184574773,5.2217513626375,-6.10638975286068));
#4829=CARTESIAN_POINT('Ctrl Pts',(2.02587337350969,4.79858459421725,-5.63454238844937));
#4830=CARTESIAN_POINT('Ctrl Pts',(1.81613014211007,4.37509752291697,-5.16283061520102));
#4831=CARTESIAN_POINT('Ctrl Pts',(2.33189128408404,5.69701979449315,-6.58319783853263));
#4832=CARTESIAN_POINT('Ctrl Pts',(2.12144521531041,5.27358242925989,-6.11159819532896));
#4833=CARTESIAN_POINT('Ctrl Pts',(1.91130769861656,4.84988055368204,-5.64013920614564));
#4834=CARTESIAN_POINT('Ctrl Pts',(1.70184559564139,4.42563774318141,-5.1689842761595));
#4835=CARTESIAN_POINT('',(1.70184559564139,4.42563774318141,-5.1689842761595));
#4836=CARTESIAN_POINT('Origin',(1.82874290046506,4.75563330986146,-4.81543088556622));
#4837=CARTESIAN_POINT('Ctrl Pts',(1.70184559564139,4.42563774318141,-5.1689842761595));
#4838=CARTESIAN_POINT('Ctrl Pts',(1.91130769861656,4.84988055368204,-5.64013920614564));
#4839=CARTESIAN_POINT('Ctrl Pts',(2.12144521531041,5.27358242925989,-6.11159819532896));
#4840=CARTESIAN_POINT('Ctrl Pts',(2.33189128408404,5.69701979449315,-6.58319783853263));
#4841=CARTESIAN_POINT('Ctrl Pts',(2.27556364540267,4.53124253043102,-4.81543088556622));
#4842=CARTESIAN_POINT('Ctrl Pts',(2.233888494831,4.44825640296586,-4.72301621973517));
#4843=CARTESIAN_POINT('Ctrl Pts',(2.20951284268612,4.39971810260717,-4.59288889137609));
#4844=CARTESIAN_POINT('Ctrl Pts',(2.20951284268612,4.39971810260717,-4.46187749497295));
#4845=CARTESIAN_POINT('Ctrl Pts',(2.23595704697709,4.45237543144467,-4.90411254673556));
#4846=CARTESIAN_POINT('Ctrl Pts',(2.18434279655647,4.34970044855756,-4.78744477897558));
#4847=CARTESIAN_POINT('Ctrl Pts',(2.15455256038521,4.29027780233278,-4.62518733992356));
#4848=CARTESIAN_POINT('Ctrl Pts',(2.15455256038521,4.29027780233278,-4.46187749497295));
#4849=CARTESIAN_POINT('Ctrl Pts',(2.06901820501926,4.33926698138942,-5.08096362855846));
#4850=CARTESIAN_POINT('Ctrl Pts',(2.00016902174016,4.19616818974436,-4.91621150755246));
#4851=CARTESIAN_POINT('Ctrl Pts',(1.96081646992721,4.11420896454181,-4.68935475775552));
#4852=CARTESIAN_POINT('Ctrl Pts',(1.96081646992721,4.11420896454181,-4.46187749497295));
#4853=CARTESIAN_POINT('Ctrl Pts',(1.81613014211007,4.37509752291697,-5.16283061520102));
#4854=CARTESIAN_POINT('Ctrl Pts',(1.74167944817836,4.20921325798566,-4.9777671712905));
#4855=CARTESIAN_POINT('Ctrl Pts',(1.69902829604962,4.11328138443397,-4.72084727069405));
#4856=CARTESIAN_POINT('Ctrl Pts',(1.69902829604962,4.11328138443397,-4.46187749497295));
#4857=CARTESIAN_POINT('Ctrl Pts',(1.70184559564139,4.42563774318141,-5.1689842761595));
#4858=CARTESIAN_POINT('Ctrl Pts',(1.62759120797775,4.25616772336565,-4.98415494449738));
#4859=CARTESIAN_POINT('Ctrl Pts',(1.58459501701161,4.15690289980601,-4.72390028777923));
#4860=CARTESIAN_POINT('Ctrl Pts',(1.58459501701161,4.15690289980601,-4.46187749497295));
#4861=CARTESIAN_POINT('',(1.58459501701161,4.15690289980601,-4.46187749497295));
#4862=CARTESIAN_POINT('Origin',(1.76269209774851,4.62410888203761,-4.46187749497295));
#4863=CARTESIAN_POINT('Ctrl Pts',(1.58459501701161,4.15690289980601,-4.46187749497295));
#4864=CARTESIAN_POINT('Ctrl Pts',(1.58459501701161,4.15690289980601,-4.72390028777923));
#4865=CARTESIAN_POINT('Ctrl Pts',(1.62759120797775,4.25616772336565,-4.98415494449738));
#4866=CARTESIAN_POINT('Ctrl Pts',(1.70184559564139,4.42563774318141,-5.1689842761595));
#4867=CARTESIAN_POINT('Origin',(1.76269209774851,4.62410888203761,-4.37609105734604));
#4868=CARTESIAN_POINT('',(1.58459501701161,4.15690289980601,-4.37609105734604));
#4869=CARTESIAN_POINT('Origin',(0.,-4.11398520870757E-16,-3.87609105734605));
#4870=CARTESIAN_POINT('Origin',(3.96349170770967E-16,9.85898880650956E-17,
-4.87609105734605));
#4871=CARTESIAN_POINT('Origin',(-3.22325722675208E-15,2.33667858935317E-15,
-4.46187749497295));
#4872=CARTESIAN_POINT('Origin',(-3.05311331771918E-15,2.77555756156289E-15,
-5.1689842761595));
#4873=CARTESIAN_POINT('Origin',(-3.22325722675208E-15,2.33667858935317E-15,
-4.46187749497295));
#4874=CARTESIAN_POINT('Origin',(-2.66273485401245E-15,3.05791111392333E-15,
-5.87609105734605));
#4875=CARTESIAN_POINT('Origin',(-2.22044604925031E-15,3.33066907387547E-15,
-6.58319783853259));
#4876=CARTESIAN_POINT('Origin',(-2.66273485401245E-15,3.05791111392333E-15,
-5.87609105734605));
#4877=CARTESIAN_POINT('Origin',(-2.26638568324148E-15,3.56789952285918E-15,
-6.87609105734605));
#4878=CARTESIAN_POINT('Origin',(0.899516026572144,4.35679400526276,-6.87609105734604));
#4879=CARTESIAN_POINT('Origin',(-2.26638568324148E-15,3.56789952285918E-15,
-6.87609105734605));
#4880=CARTESIAN_POINT('Origin',(-2.66273485401245E-15,3.05791111392333E-15,
-5.87609105734605));
#4881=CARTESIAN_POINT('Origin',(-3.05908402478342E-15,2.54792270498748E-15,
-4.87609105734605));
#4882=CARTESIAN_POINT('Origin',(-3.2572586101689E-15,2.29292850051955E-15,
-4.37609105734605));
#4883=CARTESIAN_POINT('Origin',(2.11270559252708,10.2328616594902,-4.87609105734604));
#4884=CARTESIAN_POINT('Ctrl Pts',(3.50089209400391,0.147412171787346,-0.00468021419239426));
#4885=CARTESIAN_POINT('Ctrl Pts',(3.68914783176909,0.69261670157495,-0.0872131536576877));
#4886=CARTESIAN_POINT('Ctrl Pts',(4.00524465064037,1.608439906784,-0.2911650498989));
#4887=CARTESIAN_POINT('Ctrl Pts',(4.41547171025761,2.79371728659081,-0.615790733563177));
#4888=CARTESIAN_POINT('Ctrl Pts',(4.6548363363399,3.48445778973469,-0.821740481160309));
#4889=CARTESIAN_POINT('Ctrl Pts',(4.77186086571873,3.82196462978172,-0.924993233794776));
#4890=CARTESIAN_POINT('Ctrl Pts',(3.55739529314271,0.115501020240341,-0.0897412399046636));
#4891=CARTESIAN_POINT('Ctrl Pts',(3.74488214512804,0.657307030012906,-0.17049388069353));
#4892=CARTESIAN_POINT('Ctrl Pts',(4.06051834174267,1.56968635235827,-0.370984257725504));
#4893=CARTESIAN_POINT('Ctrl Pts',(4.47063287059738,2.75297986074263,-0.692375299702261));
#4894=CARTESIAN_POINT('Ctrl Pts',(4.7100127961241,3.44308258470087,-0.89685150860741));
#4895=CARTESIAN_POINT('Ctrl Pts',(4.82705064781908,3.78035901943062,-0.999483661769072));
#4896=CARTESIAN_POINT('Ctrl Pts',(3.6138984922815,0.083589868693336,-0.174802265616933));
#4897=CARTESIAN_POINT('Ctrl Pts',(3.80061645848699,0.621997358450865,-0.253774607729373));
#4898=CARTESIAN_POINT('Ctrl Pts',(4.11579203284498,1.53093279793254,-0.450803465552108));
#4899=CARTESIAN_POINT('Ctrl Pts',(4.52579403093715,2.71224243489445,-0.768959865841344));
#4900=CARTESIAN_POINT('Ctrl Pts',(4.7651892559083,3.40170737966706,-0.97196253605451));
#4901=CARTESIAN_POINT('Ctrl Pts',(4.88224042991944,3.73875340907952,-1.07397408974337));
#4902=CARTESIAN_POINT('Ctrl Pts',(3.6704016914203,0.0516787171463311,-0.259863291329202));
#4903=CARTESIAN_POINT('Ctrl Pts',(3.85635077184594,0.586687686888821,-0.337055334765216));
#4904=CARTESIAN_POINT('Ctrl Pts',(4.17106572394728,1.49217924350681,-0.530622673378712));
#4905=CARTESIAN_POINT('Ctrl Pts',(4.58095519127691,2.67150500904626,-0.845544431980426));
#4906=CARTESIAN_POINT('Ctrl Pts',(4.82036571569251,3.36033217463324,-1.04707356350161));
#4907=CARTESIAN_POINT('Ctrl Pts',(4.9374302120198,3.69714779872842,-1.14846451771766));
#4908=CARTESIAN_POINT('',(3.6307405119883,0.523527960870634,-0.0674929496786999));
#4909=CARTESIAN_POINT('Ctrl Pts',(3.63117563367803,0.52474745900929,-0.0677368591260054));
#4910=CARTESIAN_POINT('Ctrl Pts',(3.64102156757538,0.451412502296258,-0.101060885763643));
#4911=CARTESIAN_POINT('Ctrl Pts',(3.64927036774359,0.377289530602956,-0.133134106670995));
#4912=CARTESIAN_POINT('Ctrl Pts',(3.65573520477,0.302462641913078,-0.16376277537959));
#4913=CARTESIAN_POINT('Ctrl Pts',(3.66289078950062,0.219640733184211,-0.197664021959326));
#4914=CARTESIAN_POINT('Ctrl Pts',(3.66785543363914,0.136014894495502,-0.229770717707119));
#4915=CARTESIAN_POINT('Ctrl Pts',(3.6704016914203,0.0516787171463311,-0.259863291329202));
#4916=CARTESIAN_POINT('',(4.77186086571873,3.82196462978172,-0.924993233794776));
#4917=CARTESIAN_POINT('',(4.9374302120198,3.69714779872842,-1.14846451771766));
#4918=CARTESIAN_POINT('Ctrl Pts',(4.77186086571873,3.82196462978172,-0.924993233794776));
#4919=CARTESIAN_POINT('Ctrl Pts',(4.6548363363399,3.48445778973469,-0.821740481160309));
#4920=CARTESIAN_POINT('Ctrl Pts',(4.41547171025761,2.79371728659081,-0.615790733563177));
#4921=CARTESIAN_POINT('Ctrl Pts',(4.0456374462352,1.72514763194085,-0.323129150212804));
#4922=CARTESIAN_POINT('Ctrl Pts',(3.77585736529378,0.943794746403002,-0.143973428084619));
#4923=CARTESIAN_POINT('Ctrl Pts',(3.63075193243034,0.523520276754234,-0.0675135433887655));
#4924=CARTESIAN_POINT('Ctrl Pts',(4.77186086571873,3.82196462978171,-0.924993233794773));
#4925=CARTESIAN_POINT('Ctrl Pts',(4.77269875521861,3.82438116107575,-0.925732518094617));
#4926=CARTESIAN_POINT('Ctrl Pts',(4.77353648854211,3.82679723371035,-0.926471795746747));
#4927=CARTESIAN_POINT('Ctrl Pts',(4.77437406404886,3.8292128429897,-0.927211064727693));
#4928=CARTESIAN_POINT('Ctrl Pts',(4.82705064781908,3.78035901943061,-0.999483661769069));
#4929=CARTESIAN_POINT('Ctrl Pts',(4.82788863270605,3.78277390103465,-1.0002185026092));
#4930=CARTESIAN_POINT('Ctrl Pts',(4.8287264617431,3.78518832802249,-1.0009533420308));
#4931=CARTESIAN_POINT('Ctrl Pts',(4.82956413328618,3.7876022956798,-1.00168817800439));
#4932=CARTESIAN_POINT('Ctrl Pts',(4.88224042991944,3.73875340907951,-1.07397408974336));
#4933=CARTESIAN_POINT('Ctrl Pts',(4.88307851019349,3.74116664099354,-1.07470448712378));
#4934=CARTESIAN_POINT('Ctrl Pts',(4.88391643494408,3.74357942233462,-1.07543488831486));
#4935=CARTESIAN_POINT('Ctrl Pts',(4.88475420252349,3.7459917483699,-1.07616529128109));
#4936=CARTESIAN_POINT('Ctrl Pts',(4.93743021201979,3.69714779872841,-1.14846451771766));
#4937=CARTESIAN_POINT('Ctrl Pts',(4.93826838768093,3.69955938095244,-1.14919047163836));
#4938=CARTESIAN_POINT('Ctrl Pts',(4.93910640814507,3.70197051664675,-1.14991643459892));
#4939=CARTESIAN_POINT('Ctrl Pts',(4.9399442717608,3.70438120106,-1.1506424045578));
#4940=CARTESIAN_POINT('Ctrl Pts',(4.77186086571872,3.82196462978171,-0.924993233794774));
#4941=CARTESIAN_POINT('Ctrl Pts',(4.82787177634105,3.78274717886548,-1.00020559211271));
#4942=CARTESIAN_POINT('Ctrl Pts',(4.88390313329892,3.74354979780914,-1.07542698421553));
#4943=CARTESIAN_POINT('Ctrl Pts',(4.93994427176039,3.70438120105882,-1.15064240455744));
#4944=CARTESIAN_POINT('Origin',(-1.11904233639158,-13.4238129122491,-0.15986329132921));
#4945=CARTESIAN_POINT('',(3.61312049433982,0.496071999194968,-0.0598632913292029));
#4946=CARTESIAN_POINT('Ctrl Pts',(3.62908767863391,0.520193581663941,-0.0674929496786998));
#4947=CARTESIAN_POINT('Ctrl Pts',(3.62325395486069,0.511062698600681,-0.0649367374989882));
#4948=CARTESIAN_POINT('Ctrl Pts',(3.61746405491541,0.501933531911962,-0.0624029873286985));
#4949=CARTESIAN_POINT('Ctrl Pts',(3.61163074103646,0.492805515676233,-0.0598632913296457));
#4950=CARTESIAN_POINT('',(2.36259633055645,-3.10191107753241,-0.0598632913292046));
#4951=CARTESIAN_POINT('',(-1.21349973749797,-13.3909830572963,-0.0598632913292096));
#4952=CARTESIAN_POINT('',(2.35915695277556,-3.13534145880911,-0.0675896948649656));
#4953=CARTESIAN_POINT('Ctrl Pts',(2.3628042074459,-3.10169647220902,-0.0598632913293554));
#4954=CARTESIAN_POINT('Ctrl Pts',(2.36166268924929,-3.1128238481006,-0.062427269419491));
#4955=CARTESIAN_POINT('Ctrl Pts',(2.36051312536639,-3.12395191557212,-0.064998153908325));
#4956=CARTESIAN_POINT('Ctrl Pts',(2.35938650271346,-3.13510884762007,-0.0675896948649655));
#4957=CARTESIAN_POINT('Ctrl Pts',(2.68610461551114,-2.78032111472861,-0.2598632913292));
#4958=CARTESIAN_POINT('Ctrl Pts',(2.63152946938238,-2.84611298663876,-0.229912402764842));
#4959=CARTESIAN_POINT('Ctrl Pts',(2.57549561879204,-2.90996101179312,-0.197947328805782));
#4960=CARTESIAN_POINT('Ctrl Pts',(2.51820598972147,-2.97204002407986,-0.164245149020897));
#4961=CARTESIAN_POINT('Ctrl Pts',(2.46587933141824,-3.02874116382243,-0.13346257154068));
#4962=CARTESIAN_POINT('Ctrl Pts',(2.41252458447464,-3.08394498674046,-0.101242298823463));
#4963=CARTESIAN_POINT('Ctrl Pts',(2.35832634821091,-3.13774993585302,-0.0678096496785352));
#4964=CARTESIAN_POINT('Ctrl Pts',(1.22519120527924,-6.38348701812,-0.890089904339412));
#4965=CARTESIAN_POINT('Ctrl Pts',(1.42247289683741,-5.81727963319251,-0.720811048950492));
#4966=CARTESIAN_POINT('Ctrl Pts',(1.87592622468578,-4.51679716789445,-0.351342621395738));
#4967=CARTESIAN_POINT('Ctrl Pts',(2.2708059025136,-3.38804978275151,-0.0992701850093039));
#4968=CARTESIAN_POINT('Ctrl Pts',(2.49400085379784,-2.74978497895641,-0.00439643791882001));
#4969=CARTESIAN_POINT('Ctrl Pts',(1.29408981576641,-6.38530161577204,-0.965360114747875));
#4970=CARTESIAN_POINT('Ctrl Pts',(1.49109056876293,-5.8194333594539,-0.797112574463833));
#4971=CARTESIAN_POINT('Ctrl Pts',(1.94364688821785,-4.52013695968368,-0.430519883031045));
#4972=CARTESIAN_POINT('Ctrl Pts',(2.33652139891559,-3.39469462968509,-0.182474285727004));
#4973=CARTESIAN_POINT('Ctrl Pts',(2.5580354410356,-2.75996369088047,-0.0895520557222798));
#4974=CARTESIAN_POINT('Ctrl Pts',(1.36298842625358,-6.38711621342408,-1.04063032515634));
#4975=CARTESIAN_POINT('Ctrl Pts',(1.55970824068845,-5.82158708571529,-0.873414099977174));
#4976=CARTESIAN_POINT('Ctrl Pts',(2.01136755174992,-4.52347675147291,-0.509697144666352));
#4977=CARTESIAN_POINT('Ctrl Pts',(2.40223689531758,-3.40133947661867,-0.265678386444704));
#4978=CARTESIAN_POINT('Ctrl Pts',(2.62207002827337,-2.77014240280454,-0.17470767352574));
#4979=CARTESIAN_POINT('Ctrl Pts',(1.43188703674075,-6.38893081107613,-1.1159005355648));
#4980=CARTESIAN_POINT('Ctrl Pts',(1.62832591261398,-5.82374081197668,-0.949715625490515));
#4981=CARTESIAN_POINT('Ctrl Pts',(2.07908821528199,-4.52681654326214,-0.58887440630166));
#4982=CARTESIAN_POINT('Ctrl Pts',(2.46795239171956,-3.40798432355225,-0.348882487162404));
#4983=CARTESIAN_POINT('Ctrl Pts',(2.68610461551114,-2.7803211147286,-0.259863291329199));
#4984=CARTESIAN_POINT('',(1.22519120527924,-6.38348701811999,-0.890089904339414));
#4985=CARTESIAN_POINT('Ctrl Pts',(2.35915638483667,-3.13537646098173,-0.0673879646784352));
#4986=CARTESIAN_POINT('Ctrl Pts',(2.17944243082007,-3.64926516663759,-0.158645015573747));
#4987=CARTESIAN_POINT('Ctrl Pts',(1.82391090879975,-4.66597460707589,-0.393724087775893));
#4988=CARTESIAN_POINT('Ctrl Pts',(1.42247289683741,-5.81727963319251,-0.720811048950492));
#4989=CARTESIAN_POINT('Ctrl Pts',(1.22519120527924,-6.38348701812,-0.890089904339412));
#4990=CARTESIAN_POINT('',(1.22519120527924,-6.38348701811999,-0.890089904339414));
#4991=CARTESIAN_POINT('Origin',(5.32374702086073,5.08047902827665,-0.876091057346043));
#4992=CARTESIAN_POINT('',(5.34170592947933,4.99895451172271,-0.831852184307998));
#4993=CARTESIAN_POINT('Ctrl Pts',(5.28699445882015,5.24672240210062,-0.878423778359678));
#4994=CARTESIAN_POINT('Ctrl Pts',(5.30524860951445,5.16423614705488,-0.862576674802372));
#4995=CARTESIAN_POINT('Ctrl Pts',(5.32349048824319,5.08164355882062,-0.847044620766882));
#4996=CARTESIAN_POINT('Ctrl Pts',(5.3417059294793,4.99895451172268,-0.831852184307986));
#4997=CARTESIAN_POINT('',(5.34170592947933,4.9989545117227,-0.836428684214946));
#4998=CARTESIAN_POINT('',(5.34170592947933,4.9989545117227,-1.4190455736619));
#4999=CARTESIAN_POINT('Ctrl Pts',(5.34170592947933,4.99895451172271,-0.836428684214947));
#5000=CARTESIAN_POINT('Ctrl Pts',(5.34793651536006,4.97067074946508,-0.857754725151228));
#5001=CARTESIAN_POINT('Ctrl Pts',(5.35416720725825,4.94238650594093,-0.879081117369025));
#5002=CARTESIAN_POINT('Ctrl Pts',(5.36039794042418,4.91410207508175,-0.900407639149863));
#5003=CARTESIAN_POINT('Ctrl Pts',(0.872035879814566,-7.39746147668055,-1.20056551243006));
#5004=CARTESIAN_POINT('Ctrl Pts',(0.989342308608663,-7.06053597058617,-1.09527312071385));
#5005=CARTESIAN_POINT('Ctrl Pts',(1.10728850117174,-6.72187311589381,-0.991257096494648));
#5006=CARTESIAN_POINT('Ctrl Pts',(1.22519120527924,-6.38348701811999,-0.890089904339411));
#5007=CARTESIAN_POINT('Ctrl Pts',(0.941335741153703,-7.39882726020442,-1.2742025897022));
#5008=CARTESIAN_POINT('Ctrl Pts',(1.05853725206964,-7.06200822131144,-1.16938843618718));
#5009=CARTESIAN_POINT('Ctrl Pts',(1.17635501074698,-6.72348503797182,-1.06591095553927));
#5010=CARTESIAN_POINT('Ctrl Pts',(1.29408981576641,-6.38530161577204,-0.965360114747874));
#5011=CARTESIAN_POINT('Ctrl Pts',(1.01063560249284,-7.40019304372829,-1.34783966697434));
#5012=CARTESIAN_POINT('Ctrl Pts',(1.12773219553063,-7.06348047203672,-1.2435037516605));
#5013=CARTESIAN_POINT('Ctrl Pts',(1.24542152032223,-6.72509696004983,-1.1405648145839));
#5014=CARTESIAN_POINT('Ctrl Pts',(1.36298842625358,-6.38711621342408,-1.04063032515634));
#5015=CARTESIAN_POINT('Ctrl Pts',(1.07993546383198,-7.40155882725216,-1.42147674424648));
#5016=CARTESIAN_POINT('Ctrl Pts',(1.19692713899161,-7.06495272276199,-1.31761906713382));
#5017=CARTESIAN_POINT('Ctrl Pts',(1.31448802989747,-6.72670888212785,-1.21521867362852));
#5018=CARTESIAN_POINT('Ctrl Pts',(1.43188703674075,-6.38893081107613,-1.1159005355648));
#5019=CARTESIAN_POINT('Ctrl Pts',(1.22519120527924,-6.38348701811999,-0.890089904339411));
#5020=CARTESIAN_POINT('Ctrl Pts',(1.10728850117174,-6.72187311589381,-0.991257096494648));
#5021=CARTESIAN_POINT('Ctrl Pts',(0.989342308608663,-7.06053597058617,-1.09527312071385));
#5022=CARTESIAN_POINT('Ctrl Pts',(0.872035879814566,-7.39746147668055,-1.20056551243006));
#5023=CARTESIAN_POINT('Ctrl Pts',(4.8420099361732,4.53132159197655,-0.608301859508331));
#5024=CARTESIAN_POINT('Ctrl Pts',(5.00857526727524,4.68719923189194,-0.684344134410536));
#5025=CARTESIAN_POINT('Ctrl Pts',(5.17514059837729,4.84307687180732,-0.760386409312741));
#5026=CARTESIAN_POINT('Ctrl Pts',(5.34170592947933,4.9989545117227,-0.836428684214946));
#5027=CARTESIAN_POINT('Ctrl Pts',(4.91289265884018,4.38308644026541,-0.75690264039395));
#5028=CARTESIAN_POINT('Ctrl Pts',(5.07945777854633,4.53896388212739,-0.832945784330179));
#5029=CARTESIAN_POINT('Ctrl Pts',(5.24602291831078,4.69484134279246,-0.908988845785988));
#5030=CARTESIAN_POINT('Ctrl Pts',(5.41258807346177,4.85071881787885,-0.985031843976667));
#5031=CARTESIAN_POINT('Ctrl Pts',(4.98377538150716,4.23485128855428,-0.90550342127957));
#5032=CARTESIAN_POINT('Ctrl Pts',(5.15034028981741,4.39072853236285,-0.981547434249822));
#5033=CARTESIAN_POINT('Ctrl Pts',(5.31690523824428,4.5466058137776,-1.05759128225923));
#5034=CARTESIAN_POINT('Ctrl Pts',(5.4834702174442,4.702483124035,-1.13363500373839));
#5035=CARTESIAN_POINT('Ctrl Pts',(5.05465810417414,4.08661613684314,-1.05410420216519));
#5036=CARTESIAN_POINT('Ctrl Pts',(5.2212228010885,4.24249318259831,-1.13014908416946));
#5037=CARTESIAN_POINT('Ctrl Pts',(5.38778755817778,4.39837028476273,-1.20619371873248));
#5038=CARTESIAN_POINT('Ctrl Pts',(5.55435236142664,4.55424743019114,-1.28223816350011));
#5039=CARTESIAN_POINT('',(4.8420099361732,4.53132159197655,-0.608301859508332));
#5040=CARTESIAN_POINT('Ctrl Pts',(5.34170592947933,4.9989545117227,-0.836428684214946));
#5041=CARTESIAN_POINT('Ctrl Pts',(5.17514059837729,4.84307687180732,-0.760386409312741));
#5042=CARTESIAN_POINT('Ctrl Pts',(5.00857526727524,4.68719923189194,-0.684344134410536));
#5043=CARTESIAN_POINT('Ctrl Pts',(4.8420099361732,4.53132159197655,-0.608301859508331));
#5044=CARTESIAN_POINT('',(5.05465810417414,4.08661613684314,-1.05410420216519));
#5045=CARTESIAN_POINT('',(4.8420099361732,4.53132159197655,-0.608301859508332));
#5046=CARTESIAN_POINT('Ctrl Pts',(5.05465810417414,4.08661613684314,-1.05410420216519));
#5047=CARTESIAN_POINT('Ctrl Pts',(5.06361797309271,4.09500109429963,-1.05819481792776));
#5048=CARTESIAN_POINT('Ctrl Pts',(5.0725778421854,4.10338605191935,-1.06228543297434));
#5049=CARTESIAN_POINT('Ctrl Pts',(5.08153771145003,4.11177100970024,-1.0663760473139));
#5050=CARTESIAN_POINT('Origin',(3.50000856143743,3.27542995070302,-1.96200008997777));
#5051=CARTESIAN_POINT('',(4.74593311661498,4.44140955695567,-0.559863291329206));
#5052=CARTESIAN_POINT('',(4.74593311661498,4.44140955695567,-0.559863291329206));
#5053=CARTESIAN_POINT('',(3.65071778201159,3.41646888996581,-0.0598632913292018));
#5054=CARTESIAN_POINT('',(2.55550244740822,2.39152822297596,0.440136708670792));
#5055=CARTESIAN_POINT('',(3.64069327625779,3.40708760823159,-0.0598632913292018));
#5056=CARTESIAN_POINT('',(1.74971871579308,1.63744773374479,-0.0598632913292031));
#5057=CARTESIAN_POINT('Ctrl Pts',(4.8420099361732,4.53132159197655,-0.608301859508331));
#5058=CARTESIAN_POINT('Ctrl Pts',(4.44157104953473,4.15657693072823,-0.425489003448621));
#5059=CARTESIAN_POINT('Ctrl Pts',(4.04113216289626,3.78183226947991,-0.242676147388911));
#5060=CARTESIAN_POINT('Ctrl Pts',(3.64069327625779,3.40708760823159,-0.0598632913292009));
#5061=CARTESIAN_POINT('Ctrl Pts',(2.84697136531535,2.66429499101499,0.307072046088852));
#5062=CARTESIAN_POINT('Ctrl Pts',(2.56720700577271,2.96324128762994,0.298716011777279));
#5063=CARTESIAN_POINT('Ctrl Pts',(1.58817140675627,3.72518954691949,0.273647908842559));
#5064=CARTESIAN_POINT('Ctrl Pts',(-0.952210060339763,4.22871965412023,0.223511702973117));
#5065=CARTESIAN_POINT('Ctrl Pts',(-3.97640962607897,2.17396479604158,0.156663428480526));
#5066=CARTESIAN_POINT('Ctrl Pts',(-4.08683600635425,-1.95850144395354,0.0814591196763594));
#5067=CARTESIAN_POINT('Ctrl Pts',(-1.17668679067951,-4.1718319847275,0.0146108451837683));
#5068=CARTESIAN_POINT('Ctrl Pts',(1.38696048406553,-3.8046900259229,-0.0355253606856732));
#5069=CARTESIAN_POINT('Ctrl Pts',(2.40529092197238,-3.09611471361778,-0.0605934636203934));
#5070=CARTESIAN_POINT('Ctrl Pts',(2.70062132243561,-2.81253590677156,-0.0689494979319667));
#5071=CARTESIAN_POINT('Ctrl Pts',(3.47995861574856,3.25666651299522,0.0180936002828329));
#5072=CARTESIAN_POINT('Ctrl Pts',(3.13799227030834,3.62207965104977,0.00973756597125962));
#5073=CARTESIAN_POINT('Ctrl Pts',(1.94128077210732,4.55343724809941,-0.0153305369634604));
#5074=CARTESIAN_POINT('Ctrl Pts',(-1.16392164805464,5.16892076022381,-0.0654667428329019));
#5075=CARTESIAN_POINT('Ctrl Pts',(-4.86051286170444,2.657317742808,-0.132315017325493));
#5076=CARTESIAN_POINT('Ctrl Pts',(-4.99549111899435,-2.39394890193694,-0.207519326129661));
#5077=CARTESIAN_POINT('Ctrl Pts',(-1.43830787522124,-5.09938485352494,-0.274367600622253));
#5078=CARTESIAN_POINT('Ctrl Pts',(1.69533320391947,-4.65061363007302,-0.324503806491694));
#5079=CARTESIAN_POINT('Ctrl Pts',(2.94007624006182,-3.78449576425813,-0.349571909426414));
#5080=CARTESIAN_POINT('Ctrl Pts',(3.3010695342359,-3.43786687850572,-0.357927943737987));
#5081=CARTESIAN_POINT('Ctrl Pts',(4.11294586618177,3.84903803497544,-0.270884845523187));
#5082=CARTESIAN_POINT('Ctrl Pts',(3.70877753484397,4.28091801446959,-0.27924087983476));
#5083=CARTESIAN_POINT('Ctrl Pts',(2.29439013745837,5.38168494927934,-0.30430898276948));
#5084=CARTESIAN_POINT('Ctrl Pts',(-1.37563323576953,6.10912186632737,-0.354445188638921));
#5085=CARTESIAN_POINT('Ctrl Pts',(-5.7446160973299,3.14067068957443,-0.421293463131513));
#5086=CARTESIAN_POINT('Ctrl Pts',(-5.90414623163446,-2.82939635992033,-0.496497771935682));
#5087=CARTESIAN_POINT('Ctrl Pts',(-1.69992895976297,-6.02693772232236,-0.563346046428273));
#5088=CARTESIAN_POINT('Ctrl Pts',(2.0037059237734,-5.49653723422315,-0.613482252297715));
#5089=CARTESIAN_POINT('Ctrl Pts',(3.47486155815125,-4.47287681489848,-0.638550355232435));
#5090=CARTESIAN_POINT('Ctrl Pts',(3.9015177460362,-4.06319785023989,-0.646906389544008));
#5091=CARTESIAN_POINT('Ctrl Pts',(4.74593311661498,4.44140955695567,-0.559863291329206));
#5092=CARTESIAN_POINT('Ctrl Pts',(4.27956279937961,4.93975637788942,-0.568219325640779));
#5093=CARTESIAN_POINT('Ctrl Pts',(2.64749950280942,6.20993265045926,-0.593287428575499));
#5094=CARTESIAN_POINT('Ctrl Pts',(-1.5873448234844,7.04932297243094,-0.643423634444941));
#5095=CARTESIAN_POINT('Ctrl Pts',(-6.62871933295536,3.62402363634085,-0.710271908937532));
#5096=CARTESIAN_POINT('Ctrl Pts',(-6.81280134427456,-3.26484381790373,-0.785476217741703));
#5097=CARTESIAN_POINT('Ctrl Pts',(-1.96155004430471,-6.95449059111979,-0.852324492234294));
#5098=CARTESIAN_POINT('Ctrl Pts',(2.31207864362734,-6.34246083837327,-0.902460698103736));
#5099=CARTESIAN_POINT('Ctrl Pts',(4.00964687624069,-5.16125786553882,-0.927528801038455));
#5100=CARTESIAN_POINT('Ctrl Pts',(4.50196595783649,-4.68852882197406,-0.935884835350029));
#5101=CARTESIAN_POINT('Ctrl Pts',(2.36280420744561,-3.10169647220867,-0.0598632913292044));
#5102=CARTESIAN_POINT('Ctrl Pts',(2.2699997544102,-3.18180277195008,-0.0598632913292045));
#5103=CARTESIAN_POINT('Ctrl Pts',(2.17359031423399,-3.2573784976816,-0.0598632913292046));
#5104=CARTESIAN_POINT('Ctrl Pts',(2.07389420908378,-3.32824210449121,-0.0598632913292047));
#5105=CARTESIAN_POINT('Ctrl Pts',(1.9737117139279,-3.39945143543985,-0.0598632913292048));
#5106=CARTESIAN_POINT('Ctrl Pts',(1.87020989409404,-3.46590310485151,-0.0598632913292048));
#5107=CARTESIAN_POINT('Ctrl Pts',(1.76367204181055,-3.52737897947238,-0.0598632913292049));
#5108=CARTESIAN_POINT('Ctrl Pts',(1.74850778663902,-3.53612925770366,-0.0598632913292049));
#5109=CARTESIAN_POINT('Ctrl Pts',(1.73328196432782,-3.54477866357823,-0.0598632913292048));
#5110=CARTESIAN_POINT('Ctrl Pts',(1.71799533625411,-3.55332650237064,-0.0598632913292049));
#5111=CARTESIAN_POINT('Ctrl Pts',(1.62586946171371,-3.60484061786979,-0.0598632913292049));
#5112=CARTESIAN_POINT('Ctrl Pts',(1.53153632417313,-3.6526678499535,-0.0598632913292051));
#5113=CARTESIAN_POINT('Ctrl Pts',(1.43525602491472,-3.6967473907079,-0.0598632913292052));
#5114=CARTESIAN_POINT('Ctrl Pts',(1.39313339398916,-3.71603218978795,-0.0598632913292052));
#5115=CARTESIAN_POINT('Ctrl Pts',(1.35063788134862,-3.73459934070878,-0.0598632913292051));
#5116=CARTESIAN_POINT('Ctrl Pts',(1.30779053822363,-3.75244222673791,-0.0598632913292051));
#5117=CARTESIAN_POINT('Ctrl Pts',(1.28210940536844,-3.7631366010728,-0.0598632913292051));
#5118=CARTESIAN_POINT('Ctrl Pts',(1.256301874684,-3.77357077475007,-0.0598632913292053));
#5119=CARTESIAN_POINT('Ctrl Pts',(1.23037242187161,-3.7837431557448,-0.0598632913292053));
#5120=CARTESIAN_POINT('Ctrl Pts',(1.21629343349608,-3.78926648224198,-0.0598632913292053));
#5121=CARTESIAN_POINT('Ctrl Pts',(1.20218032798507,-3.79471187123076,-0.0598632913292053));
#5122=CARTESIAN_POINT('Ctrl Pts',(1.1880423479283,-3.80007599530952,-0.0598632913292053));
#5123=CARTESIAN_POINT('Ctrl Pts',(1.07173305701555,-3.84420517539485,-0.0598632913292053));
#5124=CARTESIAN_POINT('Ctrl Pts',(0.953582365380214,-3.88290114769192,-0.0598632913292054));
#5125=CARTESIAN_POINT('Ctrl Pts',(0.83404221950529,-3.91613183270513,-0.0598632913292054));
#5126=CARTESIAN_POINT('Ctrl Pts',(0.706813976307932,-3.95149971387618,-0.0598632913292055));
#5127=CARTESIAN_POINT('Ctrl Pts',(0.578011198094597,-3.9806775548329,-0.0598632913292055));
#5128=CARTESIAN_POINT('Ctrl Pts',(0.448143210435549,-4.00357455067517,-0.0598632913292056));
#5129=CARTESIAN_POINT('Ctrl Pts',(0.324708399282117,-4.02533731460734,-0.0598632913292057));
#5130=CARTESIAN_POINT('Ctrl Pts',(0.20031025141333,-4.0414259592792,-0.0598632913292058));
#5131=CARTESIAN_POINT('Ctrl Pts',(0.0753683006223183,-4.05171317721419,
-0.0598632913292058));
#5132=CARTESIAN_POINT('Ctrl Pts',(0.00801353101055513,-4.05725889816356,
-0.0598632913292058));
#5133=CARTESIAN_POINT('Ctrl Pts',(-0.0594994975844889,-4.06111777699734,
-0.0598632913292059));
#5134=CARTESIAN_POINT('Ctrl Pts',(-0.127105830904565,-4.06326360751295,
-0.0598632913292059));
#5135=CARTESIAN_POINT('Ctrl Pts',(-0.184323792132698,-4.06507971025385,
-0.0598632913292059));
#5136=CARTESIAN_POINT('Ctrl Pts',(-0.241608605977469,-4.06566870003522,
-0.059863291329206));
#5137=CARTESIAN_POINT('Ctrl Pts',(-0.298920808880745,-4.06501209244327,
-0.059863291329206));
#5138=CARTESIAN_POINT('Ctrl Pts',(-0.315952869278972,-4.06481696157065,
-0.059863291329206));
#5139=CARTESIAN_POINT('Ctrl Pts',(-0.332985991433935,-4.06451176918811,
-0.0598632913292059));
#5140=CARTESIAN_POINT('Ctrl Pts',(-0.350006581452489,-4.06409651008246,
-0.0598632913292059));
#5141=CARTESIAN_POINT('Ctrl Pts',(-0.478728626765045,-4.06095601957331,
-0.059863291329206));
#5142=CARTESIAN_POINT('Ctrl Pts',(-0.606926129730199,-4.05152275475789,
-0.0598632913292061));
#5143=CARTESIAN_POINT('Ctrl Pts',(-0.734146108463569,-4.03571754379139,
-0.0598632913292061));
#5144=CARTESIAN_POINT('Ctrl Pts',(-0.857155021363178,-4.02043549581044,
-0.0598632913292062));
#5145=CARTESIAN_POINT('Ctrl Pts',(-0.979251023863552,-3.99919684125589,
-0.0598632913292062));
#5146=CARTESIAN_POINT('Ctrl Pts',(-1.10014158988773,-3.97230753423803,-0.0598632913292063));
#5147=CARTESIAN_POINT('Ctrl Pts',(-1.22352244753164,-3.94486431951563,-0.0598632913292063));
#5148=CARTESIAN_POINT('Ctrl Pts',(-1.3456483563687,-3.91153506475295,-0.0598632913292063));
#5149=CARTESIAN_POINT('Ctrl Pts',(-1.46620514737971,-3.87259091873878,-0.0598632913292063));
#5150=CARTESIAN_POINT('Ctrl Pts',(-1.59414810212462,-3.83126077823583,-0.0598632913292063));
#5151=CARTESIAN_POINT('Ctrl Pts',(-1.7203247857339,-3.78360677291158,-0.0598632913292065));
#5152=CARTESIAN_POINT('Ctrl Pts',(-1.84434301095817,-3.72989273081621,-0.0598632913292066));
#5153=CARTESIAN_POINT('Ctrl Pts',(-1.86150309222236,-3.72246045765057,-0.0598632913292066));
#5154=CARTESIAN_POINT('Ctrl Pts',(-1.87862288590798,-3.71491152118767,-0.0598632913292065));
#5155=CARTESIAN_POINT('Ctrl Pts',(-1.89568531483504,-3.70725391557959,-0.0598632913292065));
#5156=CARTESIAN_POINT('Ctrl Pts',(-2.01361766582556,-3.65432596281392,-0.0598632913292065));
#5157=CARTESIAN_POINT('Ctrl Pts',(-2.12898610766973,-3.59613588944523,-0.0598632913292064));
#5158=CARTESIAN_POINT('Ctrl Pts',(-2.24147807477195,-3.5330103461432,-0.0598632913292065));
#5159=CARTESIAN_POINT('Ctrl Pts',(-2.35554525272416,-3.46900086380728,-0.0598632913292065));
#5160=CARTESIAN_POINT('Ctrl Pts',(-2.4666555727661,-3.39991641202815,-0.0598632913292066));
#5161=CARTESIAN_POINT('Ctrl Pts',(-2.57447284525224,-3.32604429954519,-0.0598632913292067));
#5162=CARTESIAN_POINT('Ctrl Pts',(-2.68257767366936,-3.25197516516037,-0.0598632913292067));
#5163=CARTESIAN_POINT('Ctrl Pts',(-2.78737262269738,-3.17309238336083,-0.0598632913292066));
#5164=CARTESIAN_POINT('Ctrl Pts',(-2.88849724228964,-3.08963802397215,-0.0598632913292066));
#5165=CARTESIAN_POINT('Ctrl Pts',(-2.99153960727475,-3.00460102116906,-0.0598632913292066));
#5166=CARTESIAN_POINT('Ctrl Pts',(-3.09077204837046,-2.91481707822763,-0.0598632913292067));
#5167=CARTESIAN_POINT('Ctrl Pts',(-3.18577790542547,-2.82049845140692,-0.0598632913292067));
#5168=CARTESIAN_POINT('Ctrl Pts',(-3.20200087130616,-2.80439283526642,-0.0598632913292067));
#5169=CARTESIAN_POINT('Ctrl Pts',(-3.21810312274656,-2.78815209267109,-0.0598632913292068));
#5170=CARTESIAN_POINT('Ctrl Pts',(-3.23406375435214,-2.77179668052816,-0.0598632913292068));
#5171=CARTESIAN_POINT('Ctrl Pts',(-3.32722073771228,-2.67633549236857,-0.0598632913292068));
#5172=CARTESIAN_POINT('Ctrl Pts',(-3.41567894836409,-2.57685165388635,-0.0598632913292068));
#5173=CARTESIAN_POINT('Ctrl Pts',(-3.49909739940851,-2.47363624531359,-0.0598632913292068));
#5174=CARTESIAN_POINT('Ctrl Pts',(-3.58173066603135,-2.37139236198333,-0.0598632913292068));
#5175=CARTESIAN_POINT('Ctrl Pts',(-3.65941928841,-2.26548630687534,-0.0598632913292068));
#5176=CARTESIAN_POINT('Ctrl Pts',(-3.73180365146117,-2.15615918120808,-0.0598632913292068));
#5177=CARTESIAN_POINT('Ctrl Pts',(-3.79377967697574,-2.06255248987063,-0.0598632913292067));
#5178=CARTESIAN_POINT('Ctrl Pts',(-3.85186700069193,-1.96643700979354,-0.0598632913292068));
#5179=CARTESIAN_POINT('Ctrl Pts',(-3.90581746324251,-1.86794352714337,-0.0598632913292068));
#5180=CARTESIAN_POINT('Ctrl Pts',(-3.94759257036773,-1.79167771598393,-0.0598632913292068));
#5181=CARTESIAN_POINT('Ctrl Pts',(-3.98688688841035,-1.71398567761755,-0.0598632913292067));
#5182=CARTESIAN_POINT('Ctrl Pts',(-4.02371018852006,-1.63499232792477,-0.0598632913292067));
#5183=CARTESIAN_POINT('Ctrl Pts',(-4.04507406570345,-1.58916253493736,-0.0598632913292067));
#5184=CARTESIAN_POINT('Ctrl Pts',(-4.06560602397512,-1.54289462341366,-0.0598632913292067));
#5185=CARTESIAN_POINT('Ctrl Pts',(-4.08530651996025,-1.49621232782107,-0.0598632913292067));
#5186=CARTESIAN_POINT('Ctrl Pts',(-4.09489639722074,-1.47348815451552,-0.0598632913292067));
#5187=CARTESIAN_POINT('Ctrl Pts',(-4.10428923648629,-1.45066578315612,-0.0598632913292066));
#5188=CARTESIAN_POINT('Ctrl Pts',(-4.11348499792634,-1.42774791910146,-0.0598632913292066));
#5189=CARTESIAN_POINT('Ctrl Pts',(-4.12006766588469,-1.4113424598722,-0.0598632913292066));
#5190=CARTESIAN_POINT('Ctrl Pts',(-4.12654899997754,-1.39488877804493,-0.0598632913292068));
#5191=CARTESIAN_POINT('Ctrl Pts',(-4.13292433983523,-1.3784003746675,-0.0598632913292068));
#5192=CARTESIAN_POINT('Ctrl Pts',(-4.17957133117735,-1.25775827138175,-0.0598632913292067));
#5193=CARTESIAN_POINT('Ctrl Pts',(-4.22061742006949,-1.13508692604724,-0.0598632913292067));
#5194=CARTESIAN_POINT('Ctrl Pts',(-4.2561651314804,-1.01082907079723,-0.0598632913292067));
#5195=CARTESIAN_POINT('Ctrl Pts',(-4.29358255191537,-0.880035603997292,
-0.0598632913292066));
#5196=CARTESIAN_POINT('Ctrl Pts',(-4.32490845128753,-0.747483794497055,
-0.0598632913292066));
#5197=CARTESIAN_POINT('Ctrl Pts',(-4.35021272026205,-0.613657094285931,
-0.0598632913292065));
#5198=CARTESIAN_POINT('Ctrl Pts',(-4.37533611225928,-0.480786998236641,
-0.0598632913292065));
#5199=CARTESIAN_POINT('Ctrl Pts',(-4.39452366067078,-0.346659280309352,
-0.0598632913292064));
#5200=CARTESIAN_POINT('Ctrl Pts',(-4.40779317031194,-0.211727005501352,
-0.0598632913292063));
#5201=CARTESIAN_POINT('Ctrl Pts',(-4.41782889516418,-0.109677779849573,
-0.0598632913292063));
#5202=CARTESIAN_POINT('Ctrl Pts',(-4.42447854859644,-0.00716785692143537,
-0.0598632913292062));
#5203=CARTESIAN_POINT('Ctrl Pts',(-4.42773028169177,0.0956098085563962,
-0.0598632913292061));
#5204=CARTESIAN_POINT('Ctrl Pts',(-4.42947135287295,0.150639919019451,-0.0598632913292061));
#5205=CARTESIAN_POINT('Ctrl Pts',(-4.43023800582007,0.205746806944056,-0.0598632913292062));
#5206=CARTESIAN_POINT('Ctrl Pts',(-4.43002640030134,0.260900796221616,-0.0598632913292062));
#5207=CARTESIAN_POINT('Ctrl Pts',(-4.42996025405989,0.27814150484467,-0.0598632913292062));
#5208=CARTESIAN_POINT('Ctrl Pts',(-4.42979854474276,0.295377084029836,-0.0598632913292062));
#5209=CARTESIAN_POINT('Ctrl Pts',(-4.42954145364405,0.312606489625353,-0.0598632913292062));
#5210=CARTESIAN_POINT('Ctrl Pts',(-4.4274921218338,0.449946012988441,-0.0598632913292061));
#5211=CARTESIAN_POINT('Ctrl Pts',(-4.41938624765869,0.586893962817091,-0.059863291329206));
#5212=CARTESIAN_POINT('Ctrl Pts',(-4.4052875800812,0.722984662567608,-0.059863291329206));
#5213=CARTESIAN_POINT('Ctrl Pts',(-4.39109764062803,0.859956385532483,-0.0598632913292059));
#5214=CARTESIAN_POINT('Ctrl Pts',(-4.37083716762014,0.996060590499688,-0.0598632913292057));
#5215=CARTESIAN_POINT('Ctrl Pts',(-4.34451999629596,1.13083303722349,-0.0598632913292057));
#5216=CARTESIAN_POINT('Ctrl Pts',(-4.31845424714735,1.26431792985021,-0.0598632913292057));
#5217=CARTESIAN_POINT('Ctrl Pts',(-4.28644695339236,1.39649724801061,-0.0598632913292056));
#5218=CARTESIAN_POINT('Ctrl Pts',(-4.24846111579296,1.52691731712031,-0.0598632913292056));
#5219=CARTESIAN_POINT('Ctrl Pts',(-4.21575373506751,1.63921440267087,-0.0598632913292055));
#5220=CARTESIAN_POINT('Ctrl Pts',(-4.17861313510078,1.75020747327531,-0.0598632913292056));
#5221=CARTESIAN_POINT('Ctrl Pts',(-4.13698529299218,1.85959801960011,-0.0598632913292056));
#5222=CARTESIAN_POINT('Ctrl Pts',(-4.12727301943994,1.88512014268217,-0.0598632913292056));
#5223=CARTESIAN_POINT('Ctrl Pts',(-4.11731636306616,1.91055498142556,-0.0598632913292054));
#5224=CARTESIAN_POINT('Ctrl Pts',(-4.10711441374466,1.93589864038823,-0.0598632913292054));
#5225=CARTESIAN_POINT('Ctrl Pts',(-4.09838604961213,1.95758162242487,-0.0598632913292054));
#5226=CARTESIAN_POINT('Ctrl Pts',(-4.08947662634099,1.97920121834927,-0.0598632913292054));
#5227=CARTESIAN_POINT('Ctrl Pts',(-4.08039607669254,2.00073059989524,-0.0598632913292054));
#5228=CARTESIAN_POINT('Ctrl Pts',(-4.05459922470279,2.06189322668266,-0.0598632913292054));
#5229=CARTESIAN_POINT('Ctrl Pts',(-4.02740671070505,2.12236576213554,-0.0598632913292054));
#5230=CARTESIAN_POINT('Ctrl Pts',(-3.9988217176547,2.18209782499712,-0.0598632913292054));
#5231=CARTESIAN_POINT('Ctrl Pts',(-3.94152845040568,2.30181956272276,-0.0598632913292053));
#5232=CARTESIAN_POINT('Ctrl Pts',(-3.87864466599393,2.41856766343963,-0.0598632913292052));
#5233=CARTESIAN_POINT('Ctrl Pts',(-3.81058065450042,2.53217971297391,-0.0598632913292051));
#5234=CARTESIAN_POINT('Ctrl Pts',(-3.74095081265648,2.64840543736266,-0.0598632913292051));
#5235=CARTESIAN_POINT('Ctrl Pts',(-3.66589930919006,2.76134966761168,-0.059863291329205));
#5236=CARTESIAN_POINT('Ctrl Pts',(-3.58581379700912,2.87082060349751,-0.0598632913292049));
#5237=CARTESIAN_POINT('Ctrl Pts',(-3.50439740630013,2.98211075129881,-0.0598632913292049));
#5238=CARTESIAN_POINT('Ctrl Pts',(-3.41777784463785,3.08981177267435,-0.0598632913292048));
#5239=CARTESIAN_POINT('Ctrl Pts',(-3.3263159391583,3.19369563143627,-0.0598632913292048));
#5240=CARTESIAN_POINT('Ctrl Pts',(-3.28247081766009,3.24349560428001,-0.0598632913292048));
#5241=CARTESIAN_POINT('Ctrl Pts',(-3.23751225912786,3.2924179277246,-0.0598632913292047));
#5242=CARTESIAN_POINT('Ctrl Pts',(-3.19147681103288,3.34043477475941,-0.0598632913292047));
#5243=CARTESIAN_POINT('Ctrl Pts',(-3.17262615973888,3.36009677170192,-0.0598632913292047));
#5244=CARTESIAN_POINT('Ctrl Pts',(-3.15359491914301,3.37960692073454,-0.0598632913292047));
#5245=CARTESIAN_POINT('Ctrl Pts',(-3.134385510829,3.39896321528124,-0.0598632913292046));
#5246=CARTESIAN_POINT('Ctrl Pts',(-3.11572893797159,3.41776244707209,-0.0598632913292046));
#5247=CARTESIAN_POINT('Ctrl Pts',(-3.0969000051715,3.43642062041621,-0.0598632913292046));
#5248=CARTESIAN_POINT('Ctrl Pts',(-3.07792505560566,3.45491265764692,-0.0598632913292045));
#5249=CARTESIAN_POINT('Ctrl Pts',(-2.97768299559828,3.55260355792087,-0.0598632913292045));
#5250=CARTESIAN_POINT('Ctrl Pts',(-2.87326943544729,3.64576469929567,-0.0598632913292044));
#5251=CARTESIAN_POINT('Ctrl Pts',(-2.76510599095171,3.7342062169237,-0.0598632913292043));
#5252=CARTESIAN_POINT('Ctrl Pts',(-2.65551124046704,3.82381806408825,-0.0598632913292043));
#5253=CARTESIAN_POINT('Ctrl Pts',(-2.54206616189962,3.90858512328443,-0.0598632913292043));
#5254=CARTESIAN_POINT('Ctrl Pts',(-2.4251640401935,3.98828064323531,-0.0598632913292043));
#5255=CARTESIAN_POINT('Ctrl Pts',(-2.30799272265498,4.06815968168455,-0.0598632913292042));
#5256=CARTESIAN_POINT('Ctrl Pts',(-2.18734778241253,4.14294434486381,-0.0598632913292042));
#5257=CARTESIAN_POINT('Ctrl Pts',(-2.06358908908838,4.21236876055333,-0.0598632913292041));
#5258=CARTESIAN_POINT('Ctrl Pts',(-1.95005818782635,4.27605573292769,-0.059863291329204));
#5259=CARTESIAN_POINT('Ctrl Pts',(-1.83390614405519,4.33523172775616,-0.0598632913292038));
#5260=CARTESIAN_POINT('Ctrl Pts',(-1.71539109655536,4.38965777537223,-0.0598632913292038));
#5261=CARTESIAN_POINT('Ctrl Pts',(-1.68973825626407,4.40143841198027,-0.0598632913292037));
#5262=CARTESIAN_POINT('Ctrl Pts',(-1.6639746499217,4.41299637389398,-0.0598632913292038));
#5263=CARTESIAN_POINT('Ctrl Pts',(-1.6381028105978,4.42432901184106,-0.0598632913292038));
#5264=CARTESIAN_POINT('Ctrl Pts',(-1.61476472643143,4.43455178939178,-0.0598632913292038));
#5265=CARTESIAN_POINT('Ctrl Pts',(-1.59133396449045,4.44459305572384,-0.0598632913292037));
#5266=CARTESIAN_POINT('Ctrl Pts',(-1.56784046039147,4.45443930126225,-0.0598632913292037));
#5267=CARTESIAN_POINT('Ctrl Pts',(-1.43488115508748,4.51016321375838,-0.0598632913292036));
#5268=CARTESIAN_POINT('Ctrl Pts',(-1.29976525652326,4.55971235758597,-0.0598632913292034));
#5269=CARTESIAN_POINT('Ctrl Pts',(-1.16288854385676,4.60285684118436,-0.0598632913292034));
#5270=CARTESIAN_POINT('Ctrl Pts',(-1.02691663033164,4.6457161258548,-0.0598632913292034));
#5271=CARTESIAN_POINT('Ctrl Pts',(-0.889206406884151,4.68225561433431,-0.0598632913292034));
#5272=CARTESIAN_POINT('Ctrl Pts',(-0.750117315047321,4.71220767949685,-0.0598632913292033));
#5273=CARTESIAN_POINT('Ctrl Pts',(-0.701264564359662,4.72272784863911,-0.0598632913292033));
#5274=CARTESIAN_POINT('Ctrl Pts',(-0.652241500071472,4.7324349442812,-0.0598632913292032));
#5275=CARTESIAN_POINT('Ctrl Pts',(-0.60306309733054,4.74131595367744,-0.0598632913292032));
#5276=CARTESIAN_POINT('Ctrl Pts',(-0.464099930714934,4.76641097750214,-0.0598632913292032));
#5277=CARTESIAN_POINT('Ctrl Pts',(-0.323897167016848,4.78491394701141,-0.0598632913292031));
#5278=CARTESIAN_POINT('Ctrl Pts',(-0.182877757085363,4.79696773411829,-0.059863291329203));
#5279=CARTESIAN_POINT('Ctrl Pts',(-0.0737234714113363,4.80629781514726,
-0.059863291329203));
#5280=CARTESIAN_POINT('Ctrl Pts',(0.0359205052323104,4.81176288864969,-0.0598632913292029));
#5281=CARTESIAN_POINT('Ctrl Pts',(0.145859837455123,4.81340788357434,-0.0598632913292029));
#5282=CARTESIAN_POINT('Ctrl Pts',(0.165361915501685,4.81369968832481,-0.0598632913292029));
#5283=CARTESIAN_POINT('Ctrl Pts',(0.184875366843916,4.81387124397497,-0.059863291329203));
#5284=CARTESIAN_POINT('Ctrl Pts',(0.204392465271815,4.81392272876133,-0.059863291329203));
#5285=CARTESIAN_POINT('Ctrl Pts',(0.345801113437691,4.81429575521645,-0.059863291329203));
#5286=CARTESIAN_POINT('Ctrl Pts',(0.487028039929257,4.80837019098515,-0.0598632913292026));
#5287=CARTESIAN_POINT('Ctrl Pts',(0.627649389213017,4.79635311994645,-0.0598632913292026));
#5288=CARTESIAN_POINT('Ctrl Pts',(0.770872650765884,4.78411369743172,-0.0598632913292026));
#5289=CARTESIAN_POINT('Ctrl Pts',(0.913468439773801,4.76555527011859,-0.0598632913292027));
#5290=CARTESIAN_POINT('Ctrl Pts',(1.05500095612349,4.74084414593713,-0.0598632913292026));
#5291=CARTESIAN_POINT('Ctrl Pts',(1.19804994309961,4.71586825083988,-0.0598632913292025));
#5292=CARTESIAN_POINT('Ctrl Pts',(1.34001356070958,4.68460705192135,-0.0598632913292025));
#5293=CARTESIAN_POINT('Ctrl Pts',(1.48044232686317,4.64717956363234,-0.0598632913292024));
#5294=CARTESIAN_POINT('Ctrl Pts',(1.62014263622036,4.60994622579387,-0.0598632913292024));
#5295=CARTESIAN_POINT('Ctrl Pts',(1.75832478907752,4.56661023006312,-0.0598632913292022));
#5296=CARTESIAN_POINT('Ctrl Pts',(1.89453455952025,4.51723880276016,-0.0598632913292022));
#5297=CARTESIAN_POINT('Ctrl Pts',(1.92349894129952,4.50674019561368,-0.0598632913292021));
#5298=CARTESIAN_POINT('Ctrl Pts',(1.95237406814922,4.49596850272999,-0.0598632913292023));
#5299=CARTESIAN_POINT('Ctrl Pts',(1.98115544934029,4.48492408866333,-0.0598632913292023));
#5300=CARTESIAN_POINT('Ctrl Pts',(2.00006418390123,4.47766815148016,-0.0598632913292023));
#5301=CARTESIAN_POINT('Ctrl Pts',(2.01893245493389,4.47029450034996,-0.0598632913292023));
#5302=CARTESIAN_POINT('Ctrl Pts',(2.03775897629926,4.4628032157989,-0.0598632913292023));
#5303=CARTESIAN_POINT('Ctrl Pts',(2.05458694823505,4.45610717653908,-0.0598632913292023));
#5304=CARTESIAN_POINT('Ctrl Pts',(2.07137786224747,4.44931859281934,-0.0598632913292023));
#5305=CARTESIAN_POINT('Ctrl Pts',(2.0881231470897,4.44244089173006,-0.0598632913292023));
#5306=CARTESIAN_POINT('Ctrl Pts',(2.186028079604,4.4022289235645,-0.0598632913292023));
#5307=CARTESIAN_POINT('Ctrl Pts',(2.28245240083516,4.35894030829252,-0.0598632913292022));
#5308=CARTESIAN_POINT('Ctrl Pts',(2.37723057969639,4.31263802427304,-0.0598632913292022));
#5309=CARTESIAN_POINT('Ctrl Pts',(2.50818197821309,4.24866392264207,-0.0598632913292021));
#5310=CARTESIAN_POINT('Ctrl Pts',(2.63599195304697,4.17893885573485,-0.0598632913292019));
#5311=CARTESIAN_POINT('Ctrl Pts',(2.76039874685598,4.10375338700077,-0.0598632913292019));
#5312=CARTESIAN_POINT('Ctrl Pts',(2.88550895697228,4.02814280736108,-0.0598632913292019));
#5313=CARTESIAN_POINT('Ctrl Pts',(3.00717798739451,3.94700956744248,-0.0598632913292022));
#5314=CARTESIAN_POINT('Ctrl Pts',(3.125120204713,3.86059995285201,-0.0598632913292022));
#5315=CARTESIAN_POINT('Ctrl Pts',(3.24266802254989,3.77447929253063,-0.0598632913292022));
#5316=CARTESIAN_POINT('Ctrl Pts',(3.35651448297277,3.68311709042747,-0.0598632913292021));
#5317=CARTESIAN_POINT('Ctrl Pts',(3.46634888331573,3.58671400116505,-0.0598632913292021));
#5318=CARTESIAN_POINT('Ctrl Pts',(3.52913800557691,3.53160316759057,-0.0598632913292021));
#5319=CARTESIAN_POINT('Ctrl Pts',(3.59061539857283,3.474844174257,-0.059863291329202));
#5320=CARTESIAN_POINT('Ctrl Pts',(3.65071778201159,3.41646888996581,-0.059863291329202));
#5321=CARTESIAN_POINT('Ctrl Pts',(4.74593311661498,4.44140955695567,-0.559863291329206));
#5322=CARTESIAN_POINT('Ctrl Pts',(4.27956279937961,4.93975637788942,-0.568219325640779));
#5323=CARTESIAN_POINT('Ctrl Pts',(2.64749950280942,6.20993265045926,-0.593287428575499));
#5324=CARTESIAN_POINT('Ctrl Pts',(-1.5873448234844,7.04932297243094,-0.643423634444941));
#5325=CARTESIAN_POINT('Ctrl Pts',(-6.62871933295536,3.62402363634085,-0.710271908937532));
#5326=CARTESIAN_POINT('Ctrl Pts',(-6.81280134427456,-3.26484381790373,-0.785476217741703));
#5327=CARTESIAN_POINT('Ctrl Pts',(-2.46293945891899,-6.57315601961083,-0.845415549542329));
#5328=CARTESIAN_POINT('Ctrl Pts',(0.436440104345992,-6.53613958239581,-0.880286778408232));
#5329=CARTESIAN_POINT('Ctrl Pts',(1.22416862045573,-6.38313085429522,-0.890089904339413));
#5330=CARTESIAN_POINT('Ctrl Pts',(4.74593311661498,4.44140955695567,-0.559863291329206));
#5331=CARTESIAN_POINT('Ctrl Pts',(3.50674109416109,5.76556630984927,-0.582066100289337));
#5332=CARTESIAN_POINT('Ctrl Pts',(-0.1318109351572,7.30841292414111,-0.626471718209598));
#5333=CARTESIAN_POINT('Ctrl Pts',(-5.51945461393953,4.79404896224814,-0.693080145089996));
#5334=CARTESIAN_POINT('Ctrl Pts',(-7.25673447526723,-0.88718061477846,-0.759688571970396));
#5335=CARTESIAN_POINT('Ctrl Pts',(-4.19677031488327,-5.9847633634501,-0.826296998850795));
#5336=CARTESIAN_POINT('Ctrl Pts',(-0.317611150154008,-6.74077971246984,
-0.87070261677106));
#5337=CARTESIAN_POINT('Ctrl Pts',(1.45023073779929,-6.3361526818048,-0.892905425731191));
#5338=CARTESIAN_POINT('Ctrl Pts',(4.97682478232766,4.65748602190368,-0.665272546668152));
#5339=CARTESIAN_POINT('Ctrl Pts',(3.6773455406543,6.0460635643086,-0.687475355628282));
#5340=CARTESIAN_POINT('Ctrl Pts',(-0.138223593243593,7.6639703229303,-0.731880973548544));
#5341=CARTESIAN_POINT('Ctrl Pts',(-5.78797842966222,5.02728148432613,-0.79848940042894));
#5342=CARTESIAN_POINT('Ctrl Pts',(-7.60977769552741,-0.930342329219227,
-0.865097827309342));
#5343=CARTESIAN_POINT('Ctrl Pts',(-4.40094497660036,-6.27592464784447,-0.931706254189741));
#5344=CARTESIAN_POINT('Ctrl Pts',(-0.333063067765557,-7.06872151395999,
-0.976111872110005));
#5345=CARTESIAN_POINT('Ctrl Pts',(1.52078508032596,-6.64440920606768,-0.998314681070137));
#5346=CARTESIAN_POINT('Ctrl Pts',(5.20771644804033,4.87356248685169,-0.770681802007097));
#5347=CARTESIAN_POINT('Ctrl Pts',(3.84794998714751,6.32656081876794,-0.792884610967228));
#5348=CARTESIAN_POINT('Ctrl Pts',(-0.144636251329978,8.01952772171949,-0.837290228887489));
#5349=CARTESIAN_POINT('Ctrl Pts',(-6.05650224538492,5.26051400640412,-0.903898655767887));
#5350=CARTESIAN_POINT('Ctrl Pts',(-7.96282091578758,-0.97350404366,-0.970507082648287));
#5351=CARTESIAN_POINT('Ctrl Pts',(-4.60511963831747,-6.56708593223883,-1.03711550952869));
#5352=CARTESIAN_POINT('Ctrl Pts',(-0.348514985377109,-7.39666331545014,
-1.08152112744895));
#5353=CARTESIAN_POINT('Ctrl Pts',(1.59133942285263,-6.95266573033056,-1.10372393640908));
#5354=CARTESIAN_POINT('Ctrl Pts',(5.43860811375301,5.08963895179969,-0.876091057346043));
#5355=CARTESIAN_POINT('Ctrl Pts',(4.01855443364072,6.60705807322727,-0.898293866306173));
#5356=CARTESIAN_POINT('Ctrl Pts',(-0.151048909416366,8.37508512050868,-0.942699484226434));
#5357=CARTESIAN_POINT('Ctrl Pts',(-6.32502606110762,5.49374652848211,-1.00930791110683));
#5358=CARTESIAN_POINT('Ctrl Pts',(-8.31586413604775,-1.01666575810077,-1.07591633798723));
#5359=CARTESIAN_POINT('Ctrl Pts',(-4.80929430003458,-6.85824721663319,-1.14252476486764));
#5360=CARTESIAN_POINT('Ctrl Pts',(-0.36396690298866,-7.72460511694029,-1.1869303827879));
#5361=CARTESIAN_POINT('Ctrl Pts',(1.66189376537931,-7.26092225459343,-1.20913319174803));
#5362=CARTESIAN_POINT('Ctrl Pts',(2.66431823823528,2.49336183113093,0.385882402313817));
#5363=CARTESIAN_POINT('Ctrl Pts',(3.39917537391458,3.18106674083086,0.0503971728518787));
#5364=CARTESIAN_POINT('Ctrl Pts',(4.13403250959388,3.86877165053079,-0.28508805661006));
#5365=CARTESIAN_POINT('Ctrl Pts',(4.86888964527318,4.55647656023072,-0.620573286071999));
#5366=CARTESIAN_POINT('Ctrl Pts',(2.76547643238007,2.28183223943962,0.173851851617901));
#5367=CARTESIAN_POINT('Ctrl Pts',(3.50033003795539,2.96953383917801,-0.161647895320411));
#5368=CARTESIAN_POINT('Ctrl Pts',(4.23518541900757,3.65723710518051,-0.497140337556096));
#5369=CARTESIAN_POINT('Ctrl Pts',(4.9700412373579,4.34494078070348,-0.832630982452122));
#5370=CARTESIAN_POINT('Ctrl Pts',(2.86663462652485,2.07030264774831,-0.0381786990780155));
#5371=CARTESIAN_POINT('Ctrl Pts',(3.6014847019962,2.75800093752517,-0.3736929634927));
#5372=CARTESIAN_POINT('Ctrl Pts',(4.33633832842126,3.44570255983023,-0.709192618502131));
#5373=CARTESIAN_POINT('Ctrl Pts',(5.07119282944263,4.13340500117623,-1.04468867883225));
#5374=CARTESIAN_POINT('Ctrl Pts',(2.96779282066964,1.858773056057,-0.250209249773932));
#5375=CARTESIAN_POINT('Ctrl Pts',(3.70263936603701,2.54646803587233,-0.58573803166499));
#5376=CARTESIAN_POINT('Ctrl Pts',(4.43749123783496,3.23416801447995,-0.921244899448167));
#5377=CARTESIAN_POINT('Ctrl Pts',(5.17234442152736,3.92186922164899,-1.25674637521237));
#5378=CARTESIAN_POINT('',(2.87698018373676,2.04866928911281,-0.0598632913292026));
#5379=CARTESIAN_POINT('Ctrl Pts',(3.64069327625779,3.40708760823159,-0.0598632913292021));
#5380=CARTESIAN_POINT('Ctrl Pts',(3.51745155469751,3.18788797238962,-0.0598633182138523));
#5381=CARTESIAN_POINT('Ctrl Pts',(3.39315164676965,2.96680216099378,-0.0598633320234744));
#5382=CARTESIAN_POINT('Ctrl Pts',(3.26979763411993,2.7473931014997,-0.0598633244477607));
#5383=CARTESIAN_POINT('Ctrl Pts',(3.13923936264093,2.51516986904008,-0.0598633164296017));
#5384=CARTESIAN_POINT('Ctrl Pts',(3.0078401430046,2.28144446374065,-0.0598632913292024));
#5385=CARTESIAN_POINT('Ctrl Pts',(2.87698018373676,2.04866928911281,-0.0598632913292026));
#5386=CARTESIAN_POINT('Ctrl Pts',(2.87698018373676,2.04866928911281,-0.0598632913292025));
#5387=CARTESIAN_POINT('Ctrl Pts',(3.50860491210038,2.63976570396522,-0.348248847916084));
#5388=CARTESIAN_POINT('Ctrl Pts',(4.14023239802369,3.23086470675487,-0.636623059295426));
#5389=CARTESIAN_POINT('Ctrl Pts',(4.77186085508238,3.82196461977061,-0.924993277614523));
#5390=CARTESIAN_POINT('Ctrl Pts',(2.5787674852685,2.4133004559503,0.429515492401618));
#5391=CARTESIAN_POINT('Ctrl Pts',(1.85406098607436,3.18769618105644,0.405618629217181));
#5392=CARTESIAN_POINT('Ctrl Pts',(-0.329847022219268,4.03267245132953,0.357824902848307));
#5393=CARTESIAN_POINT('Ctrl Pts',(-3.36981004724313,2.24377251553109,0.286134313294993));
#5394=CARTESIAN_POINT('Ctrl Pts',(-3.84915751594542,-1.24793978292646,0.214443723741677));
#5395=CARTESIAN_POINT('Ctrl Pts',(-1.41308092826196,-3.79164470573814,0.142753134188363));
#5396=CARTESIAN_POINT('Ctrl Pts',(2.09608142473505,-3.46360758701591,0.0710625446350505));
#5397=CARTESIAN_POINT('Ctrl Pts',(4.01465533774744,-0.503774430549123,-0.000628044918258927));
#5398=CARTESIAN_POINT('Ctrl Pts',(3.26482592622896,1.71460221457575,-0.0484217712871318));
#5399=CARTESIAN_POINT('Ctrl Pts',(2.5224649708642,2.47209047256185,-0.0723186344715686));
#5400=CARTESIAN_POINT('Ctrl Pts',(3.20715264748062,3.00136518343831,0.142638043575683));
#5401=CARTESIAN_POINT('Ctrl Pts',(2.30585216932021,3.96446298661743,0.118741180391246));
#5402=CARTESIAN_POINT('Ctrl Pts',(-0.410223006384914,5.01534015865621,0.0709474540223723));
#5403=CARTESIAN_POINT('Ctrl Pts',(-4.19095373129299,2.79052725949057,-0.000743135530942406));
#5404=CARTESIAN_POINT('Ctrl Pts',(-4.78710693707586,-1.55203344294249,-0.0724337250842591));
#5405=CARTESIAN_POINT('Ctrl Pts',(-1.75741561271765,-4.71557960373781,-0.144124314637574));
#5406=CARTESIAN_POINT('Ctrl Pts',(2.6068473133298,-4.30760753188866,-0.215814904190886));
#5407=CARTESIAN_POINT('Ctrl Pts',(4.99293269700842,-0.626532445401965,-0.287505493744195));
#5408=CARTESIAN_POINT('Ctrl Pts',(4.0603874419405,2.13241056561586,-0.335299220113067));
#5409=CARTESIAN_POINT('Ctrl Pts',(3.13713053065035,3.07448094843001,-0.359196083297504));
#5410=CARTESIAN_POINT('Ctrl Pts',(3.83553780969275,3.58942991092631,-0.144239405250253));
#5411=CARTESIAN_POINT('Ctrl Pts',(2.75764335256606,4.74122979217841,-0.168136268434689));
#5412=CARTESIAN_POINT('Ctrl Pts',(-0.490598990550559,5.99800786598288,-0.215929994803563));
#5413=CARTESIAN_POINT('Ctrl Pts',(-5.01209741534286,3.33728200345005,-0.287620584356878));
#5414=CARTESIAN_POINT('Ctrl Pts',(-5.7250563582063,-1.85612710295853,-0.359311173910195));
#5415=CARTESIAN_POINT('Ctrl Pts',(-2.10175029717334,-5.63951450173749,-0.431001763463512));
#5416=CARTESIAN_POINT('Ctrl Pts',(3.11761320192455,-5.1516074767614,-0.502692353016823));
#5417=CARTESIAN_POINT('Ctrl Pts',(5.97121005626941,-0.749290460254808,-0.574382942570131));
#5418=CARTESIAN_POINT('Ctrl Pts',(4.85594895765204,2.55021891665597,-0.622176668939003));
#5419=CARTESIAN_POINT('Ctrl Pts',(3.7517960904365,3.67687142429818,-0.64607353212344));
#5420=CARTESIAN_POINT('Ctrl Pts',(4.46392297190487,4.17749463841432,-0.431116854076188));
#5421=CARTESIAN_POINT('Ctrl Pts',(3.20943453581191,5.51799659773939,-0.455013717260624));
#5422=CARTESIAN_POINT('Ctrl Pts',(-0.570974974716206,6.98067557330956,-0.502807443629498));
#5423=CARTESIAN_POINT('Ctrl Pts',(-5.83324109939272,3.88403674740952,-0.574498033182814));
#5424=CARTESIAN_POINT('Ctrl Pts',(-6.66300577933674,-2.16022076297456,-0.646188622736132));
#5425=CARTESIAN_POINT('Ctrl Pts',(-2.44608498162904,-6.56344939973716,-0.717879212289449));
#5426=CARTESIAN_POINT('Ctrl Pts',(3.6283790905193,-5.99560742163414,-0.789569801842759));
#5427=CARTESIAN_POINT('Ctrl Pts',(6.9494874155304,-0.872048475107652,-0.861260391396068));
#5428=CARTESIAN_POINT('Ctrl Pts',(5.65151047336358,2.96802726769608,-0.909054117764939));
#5429=CARTESIAN_POINT('Ctrl Pts',(4.36646165022265,4.27926190016635,-0.932950980949375));
#5430=CARTESIAN_POINT('Ctrl Pts',(2.8753859759353,2.04759604769626,-0.0598632913292025));
#5431=CARTESIAN_POINT('Ctrl Pts',(2.92087078187776,1.9914452220563,-0.0598632913292026));
#5432=CARTESIAN_POINT('Ctrl Pts',(2.96462946960235,1.93386314629252,-0.0598632913292026));
#5433=CARTESIAN_POINT('Ctrl Pts',(3.00663420120972,1.87494983462695,-0.0598632913292025));
#5434=CARTESIAN_POINT('Ctrl Pts',(3.02491356126407,1.84931230297944,-0.0598632913292025));
#5435=CARTESIAN_POINT('Ctrl Pts',(3.04286068496129,1.82342258778407,-0.0598632913292026));
#5436=CARTESIAN_POINT('Ctrl Pts',(3.0604729012385,1.7972885907014,-0.0598632913292026));
#5437=CARTESIAN_POINT('Ctrl Pts',(3.07442684964621,1.77658293723684,-0.0598632913292026));
#5438=CARTESIAN_POINT('Ctrl Pts',(3.08817146999682,1.75572232404891,-0.0598632913292027));
#5439=CARTESIAN_POINT('Ctrl Pts',(3.10169366867143,1.73472932974472,-0.0598632913292026));
#5440=CARTESIAN_POINT('Ctrl Pts',(3.16411105549378,1.6378273482272,-0.0598632913292026));
#5441=CARTESIAN_POINT('Ctrl Pts',(3.22185128143779,1.5380223104302,-0.0598632913292027));
#5442=CARTESIAN_POINT('Ctrl Pts',(3.27482191517271,1.43573002769324,-0.0598632913292027));
#5443=CARTESIAN_POINT('Ctrl Pts',(3.31333570054238,1.3613555536777,-0.0598632913292027));
#5444=CARTESIAN_POINT('Ctrl Pts',(3.34932738651989,1.2856652439251,-0.0598632913292027));
#5445=CARTESIAN_POINT('Ctrl Pts',(3.3827483477088,1.2088075269775,-0.0598632913292027));
#5446=CARTESIAN_POINT('Ctrl Pts',(3.40301783084848,1.16219408013443,-0.0598632913292027));
#5447=CARTESIAN_POINT('Ctrl Pts',(3.42234150244464,1.11515105485033,-0.0598632913292028));
#5448=CARTESIAN_POINT('Ctrl Pts',(3.44070632939702,1.06771025912307,-0.0598632913292028));
#5449=CARTESIAN_POINT('Ctrl Pts',(3.44873117227299,1.04698014646752,-0.0598632913292028));
#5450=CARTESIAN_POINT('Ctrl Pts',(3.45657377875078,1.02617144224942,-0.0598632913292027));
#5451=CARTESIAN_POINT('Ctrl Pts',(3.46422513061149,1.00530887631659,-0.0598632913292028));
#5452=CARTESIAN_POINT('Ctrl Pts',(3.50461232576817,0.895187091678039,-0.0598632913292028));
#5453=CARTESIAN_POINT('Ctrl Pts',(3.53972548714449,0.783438270208253,-0.0598632913292028));
#5454=CARTESIAN_POINT('Ctrl Pts',(3.56947572124421,0.670481966927777,-0.0598632913292028));
#5455=CARTESIAN_POINT('Ctrl Pts',(3.5849926910308,0.611566815560148,-0.0598632913292028));
#5456=CARTESIAN_POINT('Ctrl Pts',(3.59905008038429,0.552322583015689,-0.0598632913292028));
#5457=CARTESIAN_POINT('Ctrl Pts',(3.61163074103516,0.492805515675975,-0.0598632913292029));
#5458=CARTESIAN_POINT('Origin',(3.29089653438086,1.96768622794266E-15,-3.87609105734605));
#5459=CARTESIAN_POINT('',(3.29089653438086,1.11022302462516E-15,-1.87609105734605));
#5460=CARTESIAN_POINT('',(3.29089653438086,1.96768622794266E-15,-3.87609105734605));
#5461=CARTESIAN_POINT('',(1.64544826719043,2.85,-1.87609105734605));
#5462=CARTESIAN_POINT('',(3.29089653438086,8.57463203317503E-16,-1.87609105734605));
#5463=CARTESIAN_POINT('',(1.64544826719043,2.85,-3.87609105734605));
#5464=CARTESIAN_POINT('Origin',(1.64544826719043,-2.85,-3.87609105734605));
#5465=CARTESIAN_POINT('',(1.64544826719043,-2.85,-1.87609105734605));
#5466=CARTESIAN_POINT('',(1.64544826719043,-2.85,-3.87609105734605));
#5467=CARTESIAN_POINT('',(1.64544826719043,-2.85,-1.87609105734605));
#5468=CARTESIAN_POINT('Origin',(-1.64544826719044,-2.85,-3.87609105734605));
#5469=CARTESIAN_POINT('',(-1.64544826719044,-2.85,-1.87609105734605));
#5470=CARTESIAN_POINT('',(-1.64544826719044,-2.85,-3.87609105734605));
#5471=CARTESIAN_POINT('',(-1.64544826719044,-2.85,-1.87609105734605));
#5472=CARTESIAN_POINT('Origin',(-3.29089653438087,1.04576919894976E-15,
-3.87609105734605));
#5473=CARTESIAN_POINT('',(-3.29089653438087,0.,-1.87609105734605));
#5474=CARTESIAN_POINT('',(-3.29089653438087,1.04576919894976E-15,-3.87609105734605));
#5475=CARTESIAN_POINT('',(-3.29089653438087,-6.44538256754008E-17,-1.87609105734605));
#5476=CARTESIAN_POINT('Origin',(-1.64544826719044,2.85,-3.87609105734605));
#5477=CARTESIAN_POINT('',(-1.64544826719044,2.85,-1.87609105734605));
#5478=CARTESIAN_POINT('',(-1.64544826719044,2.85,-3.87609105734605));
#5479=CARTESIAN_POINT('',(-1.64544826719044,2.85,-1.87609105734605));
#5480=CARTESIAN_POINT('Origin',(1.64544826719043,2.85,-3.87609105734605));
#5481=CARTESIAN_POINT('',(1.64544826719043,2.85,-1.87609105734605));
#5482=CARTESIAN_POINT('Origin',(-3.88578058618805E-15,1.11022302462516E-15,
-1.87609105734605));
#5483=CARTESIAN_POINT('',(-2.46718774971867,0.403713521741406,-1.87609105734605));
#5484=CARTESIAN_POINT('',(-0.726931757979241,2.39198039691794,-1.87609105734605));
#5485=CARTESIAN_POINT('Origin',(0.,-2.28081096825867E-15,-1.87609105734605));
#5486=CARTESIAN_POINT('',(-1.45141893346488,-2.03553017162114,-1.87609105734605));
#5487=CARTESIAN_POINT('Origin',(0.,-2.28081096825867E-15,-1.87609105734605));
#5488=CARTESIAN_POINT('',(1.18568842415978,-2.20094138059493,-1.87609105734605));
#5489=CARTESIAN_POINT('Origin',(0.,-2.28081096825867E-15,-1.87609105734605));
#5490=CARTESIAN_POINT('',(2.49829718539499,0.0922560212047724,-1.87609105734605));
#5491=CARTESIAN_POINT('Origin',(0.,-2.28081096825867E-15,-1.87609105734605));
#5492=CARTESIAN_POINT('',(1.82535889100597,1.70823444498273,-1.87609105734605));
#5493=CARTESIAN_POINT('Origin',(0.,-2.28081096825867E-15,-1.87609105734605));
#5494=CARTESIAN_POINT('Origin',(0.,-2.28081096825867E-15,-1.87609105734605));
#5495=CARTESIAN_POINT('Origin',(0.,-4.11398520870762E-16,-3.87609105734605));
#5496=CARTESIAN_POINT('',(1.18568842415978,-2.20094138059493,-0.0598632913292052));
#5497=CARTESIAN_POINT('',(1.18568842415978,-2.20094138059492,-3.87609105734605));
#5498=CARTESIAN_POINT('',(2.49829718539499,0.0922560212047715,-0.0598632913292035));
#5499=CARTESIAN_POINT('Origin',(0.,-3.97845036480039E-15,-0.0598632913292046));
#5500=CARTESIAN_POINT('',(2.49829718539499,0.0922560212047735,-3.87609105734605));
#5501=CARTESIAN_POINT('Origin',(0.,-4.11398520870762E-16,-3.87609105734605));
#5502=CARTESIAN_POINT('',(-1.45141893346489,-2.03553017162114,-0.0598632913292058));
#5503=CARTESIAN_POINT('',(-1.45141893346488,-2.03553017162114,-3.87609105734605));
#5504=CARTESIAN_POINT('Origin',(0.,-3.97845036480039E-15,-0.0598632913292046));
#5505=CARTESIAN_POINT('Origin',(0.,-4.11398520870762E-16,-3.87609105734605));
#5506=CARTESIAN_POINT('',(-2.46718774968724,0.403713521933459,-0.0598632913292052));
#5507=CARTESIAN_POINT('Ctrl Pts',(-2.46718774968724,0.403713521933459,-0.0598632913292052));
#5508=CARTESIAN_POINT('Ctrl Pts',(-2.46718774969924,0.40371352186012,-0.104510378508571));
#5509=CARTESIAN_POINT('Ctrl Pts',(-2.46718774971867,0.403713521741405,-0.149157465687937));
#5510=CARTESIAN_POINT('Ctrl Pts',(-2.46718774971867,0.403713521741405,-0.258406070489736));
#5511=CARTESIAN_POINT('Ctrl Pts',(-2.46718774971867,0.403713521741405,-0.323007588112171));
#5512=CARTESIAN_POINT('Ctrl Pts',(-2.46718774971867,0.403713521741405,-0.452210623357039));
#5513=CARTESIAN_POINT('Ctrl Pts',(-2.46718774971867,0.403713521741405,-0.516812140979473));
#5514=CARTESIAN_POINT('Ctrl Pts',(-2.46718774971867,0.403713521741405,-0.646015176224342));
#5515=CARTESIAN_POINT('Ctrl Pts',(-2.46718774971867,0.403713521741405,-0.710616693846776));
#5516=CARTESIAN_POINT('Ctrl Pts',(-2.46718774971867,0.403713521741405,-0.839819729091644));
#5517=CARTESIAN_POINT('Ctrl Pts',(-2.46718774971867,0.403713521741405,-0.904421246714079));
#5518=CARTESIAN_POINT('Ctrl Pts',(-2.46718774971867,0.403713521741405,-1.03362428195895));
#5519=CARTESIAN_POINT('Ctrl Pts',(-2.46718774971867,0.403713521741405,-1.09822579958138));
#5520=CARTESIAN_POINT('Ctrl Pts',(-2.46718774971867,0.403713521741405,-1.22742883482625));
#5521=CARTESIAN_POINT('Ctrl Pts',(-2.46718774971867,0.403713521741406,-1.29203035244868));
#5522=CARTESIAN_POINT('Ctrl Pts',(-2.46718774971867,0.403713521741405,-1.42123338769355));
#5523=CARTESIAN_POINT('Ctrl Pts',(-2.46718774971867,0.403713521741406,-1.48583490531599));
#5524=CARTESIAN_POINT('Ctrl Pts',(-2.46718774971867,0.403713521741405,-1.61503794056086));
#5525=CARTESIAN_POINT('Ctrl Pts',(-2.46718774971867,0.403713521741406,-1.67963945818329));
#5526=CARTESIAN_POINT('Ctrl Pts',(-2.46718774971867,0.403713521741405,-1.78819100298583));
#5527=CARTESIAN_POINT('Ctrl Pts',(-2.46718774971867,0.403713521741406,-1.83214103016594));
#5528=CARTESIAN_POINT('Ctrl Pts',(-2.46718774971867,0.403713521741406,-1.87609105734605));
#5529=CARTESIAN_POINT('Origin',(0.,-3.97845036480039E-15,-0.0598632913292046));
#5530=CARTESIAN_POINT('Origin',(0.00214301296279695,-0.00343472019885993,
-0.0598632913292044));
#5531=CARTESIAN_POINT('',(1.82535889100608,1.70823444498261,-0.0598632913292031));
#5532=CARTESIAN_POINT('Origin',(0.,-3.97845036480039E-15,-0.0598632913292046));
#5533=CARTESIAN_POINT('',(-0.726931757979242,2.39198039691794,-0.0598632913292041));
#5534=CARTESIAN_POINT('Origin',(0.,-3.97845036480039E-15,-0.0598632913292046));
#5535=CARTESIAN_POINT('Origin',(0.,-3.97845036480039E-15,-0.0598632913292046));
#5536=CARTESIAN_POINT('Origin',(0.,-4.11398520870762E-16,-3.87609105734605));
#5537=CARTESIAN_POINT('',(-0.72693175797924,2.39198039691795,-3.87609105734605));
#5538=CARTESIAN_POINT('Origin',(0.,-4.11398520870762E-16,-3.87609105734605));
#5539=CARTESIAN_POINT('',(1.82535889100597,1.70823444498273,-3.87609105734605));
#5540=CARTESIAN_POINT('Origin',(0.,-4.11398520870762E-16,-3.87609105734605));
#5541=CARTESIAN_POINT('Ctrl Pts',(1.82535889100597,1.70823444498273,-3.87609105734605));
#5542=CARTESIAN_POINT('Ctrl Pts',(1.82535889100597,1.70823444498273,1.93804552867305));
#5543=CARTESIAN_POINT('Ctrl Pts',(1.19128142102114,2.38578719590784,-3.87609105734605));
#5544=CARTESIAN_POINT('Ctrl Pts',(1.19128142102114,2.38578719590783,1.93804552867305));
#5545=CARTESIAN_POINT('Ctrl Pts',(0.160944541894462,2.66180931373037,-3.87609105734605));
#5546=CARTESIAN_POINT('Ctrl Pts',(0.160944541894459,2.66180931373036,1.93804552867305));
#5547=CARTESIAN_POINT('Ctrl Pts',(-0.72693175798077,2.39198039691748,-3.87609105734605));
#5548=CARTESIAN_POINT('Ctrl Pts',(-0.726931757980773,2.39198039691748,1.93804552867305));
#5549=CARTESIAN_POINT('Ctrl Pts',(-1.614808057856,2.1221514801046,-3.87609105734605));
#5550=CARTESIAN_POINT('Ctrl Pts',(-1.614808057856,2.1221514801046,1.93804552867305));
#5551=CARTESIAN_POINT('Ctrl Pts',(-2.31733381765542,1.31950594760972,-3.87609105734605));
#5552=CARTESIAN_POINT('Ctrl Pts',(-2.31733381765542,1.31950594760972,1.93804552867305));
#5553=CARTESIAN_POINT('Ctrl Pts',(-2.46718774971831,0.403713521743554,-3.87609105734605));
#5554=CARTESIAN_POINT('Ctrl Pts',(-2.46718774971832,0.403713521743551,1.93804552867305));
#5555=CARTESIAN_POINT('Ctrl Pts',(-2.61704168178121,-0.512078904122611,
-3.87609105734605));
#5556=CARTESIAN_POINT('Ctrl Pts',(-2.61704168178121,-0.512078904122615,
1.93804552867305));
#5557=CARTESIAN_POINT('Ctrl Pts',(-2.20698490691183,-1.49677973960488,-3.87609105734605));
#5558=CARTESIAN_POINT('Ctrl Pts',(-2.20698490691184,-1.49677973960488,1.93804552867305));
#5559=CARTESIAN_POINT('Ctrl Pts',(-1.45141893346488,-2.03553017162114,-3.87609105734605));
#5560=CARTESIAN_POINT('Ctrl Pts',(-1.45141893346489,-2.03553017162114,1.93804552867305));
#5561=CARTESIAN_POINT('Ctrl Pts',(-0.695852960017935,-2.5742806036374,-3.87609105734605));
#5562=CARTESIAN_POINT('Ctrl Pts',(-0.695852960017939,-2.57428060363741,
1.93804552867305));
#5563=CARTESIAN_POINT('Ctrl Pts',(0.368723664848709,-2.64105562743584,-3.87609105734605));
#5564=CARTESIAN_POINT('Ctrl Pts',(0.368723664848706,-2.64105562743584,1.93804552867305));
#5565=CARTESIAN_POINT('Ctrl Pts',(1.18568842415978,-2.20094138059492,-3.87609105734605));
#5566=CARTESIAN_POINT('Ctrl Pts',(1.18568842415978,-2.20094138059493,1.93804552867305));
#5567=CARTESIAN_POINT('Ctrl Pts',(2.00265318347085,-1.76082713375401,-3.87609105734605));
#5568=CARTESIAN_POINT('Ctrl Pts',(2.00265318347085,-1.76082713375401,1.93804552867305));
#5569=CARTESIAN_POINT('Ctrl Pts',(2.53254158591528,-0.835083878325896,-3.87609105734605));
#5570=CARTESIAN_POINT('Ctrl Pts',(2.53254158591528,-0.835083878325899,1.93804552867305));
#5571=CARTESIAN_POINT('Ctrl Pts',(2.49829718539499,0.0922560212047735,-3.87609105734605));
#5572=CARTESIAN_POINT('Ctrl Pts',(2.49829718539499,0.0922560212047704,1.93804552867305));
#5573=CARTESIAN_POINT('Ctrl Pts',(2.47629862901835,0.687977912964878,-3.87609105734605));
#5574=CARTESIAN_POINT('Ctrl Pts',(2.47629862901835,0.687977912964875,1.93804552867305));
#5575=CARTESIAN_POINT('Ctrl Pts',(2.23268939639356,1.27297547817586,-3.87609105734605));
#5576=CARTESIAN_POINT('Ctrl Pts',(2.23268939639356,1.27297547817585,1.93804552867305));
#5577=CARTESIAN_POINT('Ctrl Pts',(1.82535889100597,1.70823444498273,-3.87609105734605));
#5578=CARTESIAN_POINT('Ctrl Pts',(1.82535889100597,1.70823444498273,1.93804552867305));
#5579=CARTESIAN_POINT('',(-2.46718774971867,0.403713521741406,-1.87609105734605));
#5580=CARTESIAN_POINT('',(-1.45141893346488,-2.03553017162114,-1.87609105734605));
#5581=CARTESIAN_POINT('Ctrl Pts',(-2.46718774954132,0.403713522825234,-1.87609105734605));
#5582=CARTESIAN_POINT('Ctrl Pts',(-2.6170416820988,-0.512078903314865,-1.87609105734605));
#5583=CARTESIAN_POINT('Ctrl Pts',(-2.2069849072071,-1.49677973939807,-1.87609105734605));
#5584=CARTESIAN_POINT('Ctrl Pts',(-1.45141893345877,-2.0355301716255,-1.87609105734605));
#5585=CARTESIAN_POINT('',(-1.45141893346489,-2.03553017162114,-0.0598632913292058));
#5586=CARTESIAN_POINT('',(-1.45141893346488,-2.03553017162114,-3.87609105734605));
#5587=CARTESIAN_POINT('',(-2.46718774968724,0.403713521933459,-0.0598632913292052));
#5588=CARTESIAN_POINT('Ctrl Pts',(-1.45141893345878,-2.0355301716255,-0.0598632913292052));
#5589=CARTESIAN_POINT('Ctrl Pts',(-2.2069849072071,-1.49677973939807,-0.0598632913292052));
#5590=CARTESIAN_POINT('Ctrl Pts',(-2.6170416820988,-0.512078903314866,-0.0598632913292052));
#5591=CARTESIAN_POINT('Ctrl Pts',(-2.46718774954132,0.403713522825234,-0.0598632913292046));
#5592=CARTESIAN_POINT('Ctrl Pts',(-2.46718774968724,0.403713521933459,-0.0598632913292035));
#5593=CARTESIAN_POINT('Ctrl Pts',(-2.46718774968724,0.403713521933459,-0.665272546668152));
#5594=CARTESIAN_POINT('Ctrl Pts',(-2.46718774968724,0.40371352193346,-1.2706818020071));
#5595=CARTESIAN_POINT('Ctrl Pts',(-2.46718774968724,0.40371352193346,-1.87609105734605));
#5596=CARTESIAN_POINT('Ctrl Pts',(1.82535889100597,1.70823444498273,-3.87609105734605));
#5597=CARTESIAN_POINT('Ctrl Pts',(1.82535889100597,1.70823444498273,1.93804552867305));
#5598=CARTESIAN_POINT('Ctrl Pts',(1.19128142102114,2.38578719590784,-3.87609105734605));
#5599=CARTESIAN_POINT('Ctrl Pts',(1.19128142102114,2.38578719590783,1.93804552867305));
#5600=CARTESIAN_POINT('Ctrl Pts',(0.160944541894462,2.66180931373037,-3.87609105734605));
#5601=CARTESIAN_POINT('Ctrl Pts',(0.160944541894459,2.66180931373036,1.93804552867305));
#5602=CARTESIAN_POINT('Ctrl Pts',(-0.72693175798077,2.39198039691748,-3.87609105734605));
#5603=CARTESIAN_POINT('Ctrl Pts',(-0.726931757980773,2.39198039691748,1.93804552867305));
#5604=CARTESIAN_POINT('Ctrl Pts',(-1.614808057856,2.1221514801046,-3.87609105734605));
#5605=CARTESIAN_POINT('Ctrl Pts',(-1.614808057856,2.1221514801046,1.93804552867305));
#5606=CARTESIAN_POINT('Ctrl Pts',(-2.31733381765542,1.31950594760972,-3.87609105734605));
#5607=CARTESIAN_POINT('Ctrl Pts',(-2.31733381765542,1.31950594760972,1.93804552867305));
#5608=CARTESIAN_POINT('Ctrl Pts',(-2.46718774971831,0.403713521743554,-3.87609105734605));
#5609=CARTESIAN_POINT('Ctrl Pts',(-2.46718774971832,0.403713521743551,1.93804552867305));
#5610=CARTESIAN_POINT('Ctrl Pts',(-2.61704168178121,-0.512078904122611,
-3.87609105734605));
#5611=CARTESIAN_POINT('Ctrl Pts',(-2.61704168178121,-0.512078904122615,
1.93804552867305));
#5612=CARTESIAN_POINT('Ctrl Pts',(-2.20698490691183,-1.49677973960488,-3.87609105734605));
#5613=CARTESIAN_POINT('Ctrl Pts',(-2.20698490691184,-1.49677973960488,1.93804552867305));
#5614=CARTESIAN_POINT('Ctrl Pts',(-1.45141893346488,-2.03553017162114,-3.87609105734605));
#5615=CARTESIAN_POINT('Ctrl Pts',(-1.45141893346489,-2.03553017162114,1.93804552867305));
#5616=CARTESIAN_POINT('Ctrl Pts',(-0.695852960017935,-2.5742806036374,-3.87609105734605));
#5617=CARTESIAN_POINT('Ctrl Pts',(-0.695852960017939,-2.57428060363741,
1.93804552867305));
#5618=CARTESIAN_POINT('Ctrl Pts',(0.368723664848709,-2.64105562743584,-3.87609105734605));
#5619=CARTESIAN_POINT('Ctrl Pts',(0.368723664848706,-2.64105562743584,1.93804552867305));
#5620=CARTESIAN_POINT('Ctrl Pts',(1.18568842415978,-2.20094138059492,-3.87609105734605));
#5621=CARTESIAN_POINT('Ctrl Pts',(1.18568842415978,-2.20094138059493,1.93804552867305));
#5622=CARTESIAN_POINT('Ctrl Pts',(2.00265318347085,-1.76082713375401,-3.87609105734605));
#5623=CARTESIAN_POINT('Ctrl Pts',(2.00265318347085,-1.76082713375401,1.93804552867305));
#5624=CARTESIAN_POINT('Ctrl Pts',(2.53254158591528,-0.835083878325896,-3.87609105734605));
#5625=CARTESIAN_POINT('Ctrl Pts',(2.53254158591528,-0.835083878325899,1.93804552867305));
#5626=CARTESIAN_POINT('Ctrl Pts',(2.49829718539499,0.0922560212047735,-3.87609105734605));
#5627=CARTESIAN_POINT('Ctrl Pts',(2.49829718539499,0.0922560212047704,1.93804552867305));
#5628=CARTESIAN_POINT('Ctrl Pts',(2.47629862901835,0.687977912964878,-3.87609105734605));
#5629=CARTESIAN_POINT('Ctrl Pts',(2.47629862901835,0.687977912964875,1.93804552867305));
#5630=CARTESIAN_POINT('Ctrl Pts',(2.23268939639356,1.27297547817586,-3.87609105734605));
#5631=CARTESIAN_POINT('Ctrl Pts',(2.23268939639356,1.27297547817585,1.93804552867305));
#5632=CARTESIAN_POINT('Ctrl Pts',(1.82535889100597,1.70823444498273,-3.87609105734605));
#5633=CARTESIAN_POINT('Ctrl Pts',(1.82535889100597,1.70823444498273,1.93804552867305));
#5634=CARTESIAN_POINT('',(1.18568842415978,-2.20094138059493,-1.87609105734605));
#5635=CARTESIAN_POINT('Ctrl Pts',(-1.45141893359918,-2.03553017152538,-1.87609105734605));
#5636=CARTESIAN_POINT('Ctrl Pts',(-0.695852957689657,-2.5742806053796,-1.87609105734605));
#5637=CARTESIAN_POINT('Ctrl Pts',(0.368723671973182,-2.64105562775762,-1.87609105734605));
#5638=CARTESIAN_POINT('Ctrl Pts',(1.18568843212143,-2.20094137630584,-1.87609105734605));
#5639=CARTESIAN_POINT('',(1.18568842415978,-2.20094138059493,-0.0598632913292052));
#5640=CARTESIAN_POINT('',(1.18568842415978,-2.20094138059492,-3.87609105734605));
#5641=CARTESIAN_POINT('Ctrl Pts',(1.18568843212142,-2.20094137630584,-0.0598632913292052));
#5642=CARTESIAN_POINT('Ctrl Pts',(0.368723671973181,-2.64105562775763,-0.0598632913292058));
#5643=CARTESIAN_POINT('Ctrl Pts',(-0.695852957689658,-2.57428060537961,
-0.0598632913292069));
#5644=CARTESIAN_POINT('Ctrl Pts',(-1.45141893359919,-2.03553017152538,-0.0598632913292069));
#5645=CARTESIAN_POINT('Ctrl Pts',(1.82535889100597,1.70823444498273,-3.87609105734605));
#5646=CARTESIAN_POINT('Ctrl Pts',(1.82535889100597,1.70823444498273,1.93804552867305));
#5647=CARTESIAN_POINT('Ctrl Pts',(1.19128142102114,2.38578719590784,-3.87609105734605));
#5648=CARTESIAN_POINT('Ctrl Pts',(1.19128142102114,2.38578719590783,1.93804552867305));
#5649=CARTESIAN_POINT('Ctrl Pts',(0.160944541894462,2.66180931373037,-3.87609105734605));
#5650=CARTESIAN_POINT('Ctrl Pts',(0.160944541894459,2.66180931373036,1.93804552867305));
#5651=CARTESIAN_POINT('Ctrl Pts',(-0.72693175798077,2.39198039691748,-3.87609105734605));
#5652=CARTESIAN_POINT('Ctrl Pts',(-0.726931757980773,2.39198039691748,1.93804552867305));
#5653=CARTESIAN_POINT('Ctrl Pts',(-1.614808057856,2.1221514801046,-3.87609105734605));
#5654=CARTESIAN_POINT('Ctrl Pts',(-1.614808057856,2.1221514801046,1.93804552867305));
#5655=CARTESIAN_POINT('Ctrl Pts',(-2.31733381765542,1.31950594760972,-3.87609105734605));
#5656=CARTESIAN_POINT('Ctrl Pts',(-2.31733381765542,1.31950594760972,1.93804552867305));
#5657=CARTESIAN_POINT('Ctrl Pts',(-2.46718774971831,0.403713521743554,-3.87609105734605));
#5658=CARTESIAN_POINT('Ctrl Pts',(-2.46718774971832,0.403713521743551,1.93804552867305));
#5659=CARTESIAN_POINT('Ctrl Pts',(-2.61704168178121,-0.512078904122611,
-3.87609105734605));
#5660=CARTESIAN_POINT('Ctrl Pts',(-2.61704168178121,-0.512078904122615,
1.93804552867305));
#5661=CARTESIAN_POINT('Ctrl Pts',(-2.20698490691183,-1.49677973960488,-3.87609105734605));
#5662=CARTESIAN_POINT('Ctrl Pts',(-2.20698490691184,-1.49677973960488,1.93804552867305));
#5663=CARTESIAN_POINT('Ctrl Pts',(-1.45141893346488,-2.03553017162114,-3.87609105734605));
#5664=CARTESIAN_POINT('Ctrl Pts',(-1.45141893346489,-2.03553017162114,1.93804552867305));
#5665=CARTESIAN_POINT('Ctrl Pts',(-0.695852960017935,-2.5742806036374,-3.87609105734605));
#5666=CARTESIAN_POINT('Ctrl Pts',(-0.695852960017939,-2.57428060363741,
1.93804552867305));
#5667=CARTESIAN_POINT('Ctrl Pts',(0.368723664848709,-2.64105562743584,-3.87609105734605));
#5668=CARTESIAN_POINT('Ctrl Pts',(0.368723664848706,-2.64105562743584,1.93804552867305));
#5669=CARTESIAN_POINT('Ctrl Pts',(1.18568842415978,-2.20094138059492,-3.87609105734605));
#5670=CARTESIAN_POINT('Ctrl Pts',(1.18568842415978,-2.20094138059493,1.93804552867305));
#5671=CARTESIAN_POINT('Ctrl Pts',(2.00265318347085,-1.76082713375401,-3.87609105734605));
#5672=CARTESIAN_POINT('Ctrl Pts',(2.00265318347085,-1.76082713375401,1.93804552867305));
#5673=CARTESIAN_POINT('Ctrl Pts',(2.53254158591528,-0.835083878325896,-3.87609105734605));
#5674=CARTESIAN_POINT('Ctrl Pts',(2.53254158591528,-0.835083878325899,1.93804552867305));
#5675=CARTESIAN_POINT('Ctrl Pts',(2.49829718539499,0.0922560212047735,-3.87609105734605));
#5676=CARTESIAN_POINT('Ctrl Pts',(2.49829718539499,0.0922560212047704,1.93804552867305));
#5677=CARTESIAN_POINT('Ctrl Pts',(2.47629862901835,0.687977912964878,-3.87609105734605));
#5678=CARTESIAN_POINT('Ctrl Pts',(2.47629862901835,0.687977912964875,1.93804552867305));
#5679=CARTESIAN_POINT('Ctrl Pts',(2.23268939639356,1.27297547817586,-3.87609105734605));
#5680=CARTESIAN_POINT('Ctrl Pts',(2.23268939639356,1.27297547817585,1.93804552867305));
#5681=CARTESIAN_POINT('Ctrl Pts',(1.82535889100597,1.70823444498273,-3.87609105734605));
#5682=CARTESIAN_POINT('Ctrl Pts',(1.82535889100597,1.70823444498273,1.93804552867305));
#5683=CARTESIAN_POINT('',(2.49829718539499,0.0922560212047724,-1.87609105734605));
#5684=CARTESIAN_POINT('Ctrl Pts',(1.18568842415978,-2.20094138059493,-1.87609105734605));
#5685=CARTESIAN_POINT('Ctrl Pts',(2.00265318350056,-1.76082713373801,-1.87609105734605));
#5686=CARTESIAN_POINT('Ctrl Pts',(2.53254158595381,-0.835083878258582,-1.87609105734605));
#5687=CARTESIAN_POINT('Ctrl Pts',(2.49829718539126,0.0922560213059201,-1.87609105734605));
#5688=CARTESIAN_POINT('',(2.49829718539499,0.0922560212047715,-0.0598632913292035));
#5689=CARTESIAN_POINT('',(2.49829718539499,0.0922560212047735,-3.87609105734605));
#5690=CARTESIAN_POINT('Ctrl Pts',(2.49829718539126,0.0922560213059193,-0.0598632913292013));
#5691=CARTESIAN_POINT('Ctrl Pts',(2.53254158595381,-0.835083878258583,-0.0598632913292019));
#5692=CARTESIAN_POINT('Ctrl Pts',(2.00265318350056,-1.76082713373801,-0.0598632913292024));
#5693=CARTESIAN_POINT('Ctrl Pts',(1.18568842415978,-2.20094138059493,-0.059863291329203));
#5694=CARTESIAN_POINT('Origin',(0.00214301296279695,-0.00343472019885993,
-0.0598632913292044));
#5695=CARTESIAN_POINT('',(1.82535889100608,1.70823444498261,-0.0598632913292031));
#5696=CARTESIAN_POINT('Ctrl Pts',(1.8253588897555,1.70823444631893,-0.059863291329203));
#5697=CARTESIAN_POINT('Ctrl Pts',(1.99482284152668,1.52715126333792,-0.059863291329203));
#5698=CARTESIAN_POINT('Ctrl Pts',(2.16205795443121,1.2933926151886,-0.059863291329204));
#5699=CARTESIAN_POINT('Ctrl Pts',(2.40485082575315,0.734252533529567,-0.0598632913292041));
#5700=CARTESIAN_POINT('Ctrl Pts',(2.47462594287672,0.453603509899248,-0.0598632913292046));
#5701=CARTESIAN_POINT('Ctrl Pts',(2.49601724917812,0.143164572585592,-0.0598632913292047));
#5702=CARTESIAN_POINT('Ctrl Pts',(2.49736328463471,0.117546095612655,-0.0598632913292019));
#5703=CARTESIAN_POINT('Ctrl Pts',(2.49829718539499,0.0922560212047715,-0.0598632913292019));
#5704=CARTESIAN_POINT('',(-0.726931757979242,2.39198039691794,-0.0598632913292041));
#5705=CARTESIAN_POINT('Ctrl Pts',(-0.726931757980772,2.39198039691748,-0.0598632913292041));
#5706=CARTESIAN_POINT('Ctrl Pts',(0.160944541894596,2.66180931373041,-0.0598632913292035));
#5707=CARTESIAN_POINT('Ctrl Pts',(1.19128142102146,2.38578719590775,-0.059863291329203));
#5708=CARTESIAN_POINT('Ctrl Pts',(1.82535889100626,1.70823444498241,-0.059863291329203));
#5709=CARTESIAN_POINT('Ctrl Pts',(-2.46718774971867,0.403713521741396,-0.0598632913292046));
#5710=CARTESIAN_POINT('Ctrl Pts',(-2.31733381764289,1.31950594769181,-0.0598632913292041));
#5711=CARTESIAN_POINT('Ctrl Pts',(-1.614808057721,2.12215148025287,-0.059863291329203));
#5712=CARTESIAN_POINT('Ctrl Pts',(-0.726931757738326,2.39198039699116,-0.0598632913292024));
#5713=CARTESIAN_POINT('',(1.7,-1.39421113609889E-16,-0.0598632913292045));
#5714=CARTESIAN_POINT('Origin',(-4.90200802074801E-15,6.8768842245161E-17,
-0.0598632913292052));
#5715=CARTESIAN_POINT('Origin',(-1.24262728976409E-14,-8.77430363601356E-15,
17.6295566921749));
#5716=CARTESIAN_POINT('',(1.7,7.68524640795299E-16,-1.87609105734605));
#5717=CARTESIAN_POINT('Origin',(-4.12946834443177E-15,9.76714596650349E-16,
-1.87609105734605));
#5718=CARTESIAN_POINT('',(1.69999999999999,-8.98249359186861E-15,17.6295566921749));
#5719=CARTESIAN_POINT('Ctrl Pts',(1.82535889100597,1.70823444498273,-3.87609105734605));
#5720=CARTESIAN_POINT('Ctrl Pts',(1.82535889100597,1.70823444498273,1.93804552867305));
#5721=CARTESIAN_POINT('Ctrl Pts',(1.19128142102114,2.38578719590784,-3.87609105734605));
#5722=CARTESIAN_POINT('Ctrl Pts',(1.19128142102114,2.38578719590783,1.93804552867305));
#5723=CARTESIAN_POINT('Ctrl Pts',(0.160944541894462,2.66180931373037,-3.87609105734605));
#5724=CARTESIAN_POINT('Ctrl Pts',(0.160944541894459,2.66180931373036,1.93804552867305));
#5725=CARTESIAN_POINT('Ctrl Pts',(-0.72693175798077,2.39198039691748,-3.87609105734605));
#5726=CARTESIAN_POINT('Ctrl Pts',(-0.726931757980773,2.39198039691748,1.93804552867305));
#5727=CARTESIAN_POINT('Ctrl Pts',(-1.614808057856,2.1221514801046,-3.87609105734605));
#5728=CARTESIAN_POINT('Ctrl Pts',(-1.614808057856,2.1221514801046,1.93804552867305));
#5729=CARTESIAN_POINT('Ctrl Pts',(-2.31733381765542,1.31950594760972,-3.87609105734605));
#5730=CARTESIAN_POINT('Ctrl Pts',(-2.31733381765542,1.31950594760972,1.93804552867305));
#5731=CARTESIAN_POINT('Ctrl Pts',(-2.46718774971831,0.403713521743554,-3.87609105734605));
#5732=CARTESIAN_POINT('Ctrl Pts',(-2.46718774971832,0.403713521743551,1.93804552867305));
#5733=CARTESIAN_POINT('Ctrl Pts',(-2.61704168178121,-0.512078904122611,
-3.87609105734605));
#5734=CARTESIAN_POINT('Ctrl Pts',(-2.61704168178121,-0.512078904122615,
1.93804552867305));
#5735=CARTESIAN_POINT('Ctrl Pts',(-2.20698490691183,-1.49677973960488,-3.87609105734605));
#5736=CARTESIAN_POINT('Ctrl Pts',(-2.20698490691184,-1.49677973960488,1.93804552867305));
#5737=CARTESIAN_POINT('Ctrl Pts',(-1.45141893346488,-2.03553017162114,-3.87609105734605));
#5738=CARTESIAN_POINT('Ctrl Pts',(-1.45141893346489,-2.03553017162114,1.93804552867305));
#5739=CARTESIAN_POINT('Ctrl Pts',(-0.695852960017935,-2.5742806036374,-3.87609105734605));
#5740=CARTESIAN_POINT('Ctrl Pts',(-0.695852960017939,-2.57428060363741,
1.93804552867305));
#5741=CARTESIAN_POINT('Ctrl Pts',(0.368723664848709,-2.64105562743584,-3.87609105734605));
#5742=CARTESIAN_POINT('Ctrl Pts',(0.368723664848706,-2.64105562743584,1.93804552867305));
#5743=CARTESIAN_POINT('Ctrl Pts',(1.18568842415978,-2.20094138059492,-3.87609105734605));
#5744=CARTESIAN_POINT('Ctrl Pts',(1.18568842415978,-2.20094138059493,1.93804552867305));
#5745=CARTESIAN_POINT('Ctrl Pts',(2.00265318347085,-1.76082713375401,-3.87609105734605));
#5746=CARTESIAN_POINT('Ctrl Pts',(2.00265318347085,-1.76082713375401,1.93804552867305));
#5747=CARTESIAN_POINT('Ctrl Pts',(2.53254158591528,-0.835083878325896,-3.87609105734605));
#5748=CARTESIAN_POINT('Ctrl Pts',(2.53254158591528,-0.835083878325899,1.93804552867305));
#5749=CARTESIAN_POINT('Ctrl Pts',(2.49829718539499,0.0922560212047735,-3.87609105734605));
#5750=CARTESIAN_POINT('Ctrl Pts',(2.49829718539499,0.0922560212047704,1.93804552867305));
#5751=CARTESIAN_POINT('Ctrl Pts',(2.47629862901835,0.687977912964878,-3.87609105734605));
#5752=CARTESIAN_POINT('Ctrl Pts',(2.47629862901835,0.687977912964875,1.93804552867305));
#5753=CARTESIAN_POINT('Ctrl Pts',(2.23268939639356,1.27297547817586,-3.87609105734605));
#5754=CARTESIAN_POINT('Ctrl Pts',(2.23268939639356,1.27297547817585,1.93804552867305));
#5755=CARTESIAN_POINT('Ctrl Pts',(1.82535889100597,1.70823444498273,-3.87609105734605));
#5756=CARTESIAN_POINT('Ctrl Pts',(1.82535889100597,1.70823444498273,1.93804552867305));
#5757=CARTESIAN_POINT('',(-0.726931757979241,2.39198039691794,-1.87609105734605));
#5758=CARTESIAN_POINT('Ctrl Pts',(-0.726931757738324,2.39198039699116,-1.87609105734605));
#5759=CARTESIAN_POINT('Ctrl Pts',(-1.614808057721,2.12215148025287,-1.87609105734605));
#5760=CARTESIAN_POINT('Ctrl Pts',(-2.31733381764288,1.31950594769181,-1.87609105734605));
#5761=CARTESIAN_POINT('Ctrl Pts',(-2.46718774971867,0.403713521741396,-1.87609105734605));
#5762=CARTESIAN_POINT('',(-0.72693175797924,2.39198039691795,-3.87609105734605));
#5763=CARTESIAN_POINT('Ctrl Pts',(1.82535889100597,1.70823444498273,-3.87609105734605));
#5764=CARTESIAN_POINT('Ctrl Pts',(1.82535889100597,1.70823444498273,1.93804552867305));
#5765=CARTESIAN_POINT('Ctrl Pts',(1.19128142102114,2.38578719590784,-3.87609105734605));
#5766=CARTESIAN_POINT('Ctrl Pts',(1.19128142102114,2.38578719590783,1.93804552867305));
#5767=CARTESIAN_POINT('Ctrl Pts',(0.160944541894462,2.66180931373037,-3.87609105734605));
#5768=CARTESIAN_POINT('Ctrl Pts',(0.160944541894459,2.66180931373036,1.93804552867305));
#5769=CARTESIAN_POINT('Ctrl Pts',(-0.72693175798077,2.39198039691748,-3.87609105734605));
#5770=CARTESIAN_POINT('Ctrl Pts',(-0.726931757980773,2.39198039691748,1.93804552867305));
#5771=CARTESIAN_POINT('Ctrl Pts',(-1.614808057856,2.1221514801046,-3.87609105734605));
#5772=CARTESIAN_POINT('Ctrl Pts',(-1.614808057856,2.1221514801046,1.93804552867305));
#5773=CARTESIAN_POINT('Ctrl Pts',(-2.31733381765542,1.31950594760972,-3.87609105734605));
#5774=CARTESIAN_POINT('Ctrl Pts',(-2.31733381765542,1.31950594760972,1.93804552867305));
#5775=CARTESIAN_POINT('Ctrl Pts',(-2.46718774971831,0.403713521743554,-3.87609105734605));
#5776=CARTESIAN_POINT('Ctrl Pts',(-2.46718774971832,0.403713521743551,1.93804552867305));
#5777=CARTESIAN_POINT('Ctrl Pts',(-2.61704168178121,-0.512078904122611,
-3.87609105734605));
#5778=CARTESIAN_POINT('Ctrl Pts',(-2.61704168178121,-0.512078904122615,
1.93804552867305));
#5779=CARTESIAN_POINT('Ctrl Pts',(-2.20698490691183,-1.49677973960488,-3.87609105734605));
#5780=CARTESIAN_POINT('Ctrl Pts',(-2.20698490691184,-1.49677973960488,1.93804552867305));
#5781=CARTESIAN_POINT('Ctrl Pts',(-1.45141893346488,-2.03553017162114,-3.87609105734605));
#5782=CARTESIAN_POINT('Ctrl Pts',(-1.45141893346489,-2.03553017162114,1.93804552867305));
#5783=CARTESIAN_POINT('Ctrl Pts',(-0.695852960017935,-2.5742806036374,-3.87609105734605));
#5784=CARTESIAN_POINT('Ctrl Pts',(-0.695852960017939,-2.57428060363741,
1.93804552867305));
#5785=CARTESIAN_POINT('Ctrl Pts',(0.368723664848709,-2.64105562743584,-3.87609105734605));
#5786=CARTESIAN_POINT('Ctrl Pts',(0.368723664848706,-2.64105562743584,1.93804552867305));
#5787=CARTESIAN_POINT('Ctrl Pts',(1.18568842415978,-2.20094138059492,-3.87609105734605));
#5788=CARTESIAN_POINT('Ctrl Pts',(1.18568842415978,-2.20094138059493,1.93804552867305));
#5789=CARTESIAN_POINT('Ctrl Pts',(2.00265318347085,-1.76082713375401,-3.87609105734605));
#5790=CARTESIAN_POINT('Ctrl Pts',(2.00265318347085,-1.76082713375401,1.93804552867305));
#5791=CARTESIAN_POINT('Ctrl Pts',(2.53254158591528,-0.835083878325896,-3.87609105734605));
#5792=CARTESIAN_POINT('Ctrl Pts',(2.53254158591528,-0.835083878325899,1.93804552867305));
#5793=CARTESIAN_POINT('Ctrl Pts',(2.49829718539499,0.0922560212047735,-3.87609105734605));
#5794=CARTESIAN_POINT('Ctrl Pts',(2.49829718539499,0.0922560212047704,1.93804552867305));
#5795=CARTESIAN_POINT('Ctrl Pts',(2.47629862901835,0.687977912964878,-3.87609105734605));
#5796=CARTESIAN_POINT('Ctrl Pts',(2.47629862901835,0.687977912964875,1.93804552867305));
#5797=CARTESIAN_POINT('Ctrl Pts',(2.23268939639356,1.27297547817586,-3.87609105734605));
#5798=CARTESIAN_POINT('Ctrl Pts',(2.23268939639356,1.27297547817585,1.93804552867305));
#5799=CARTESIAN_POINT('Ctrl Pts',(1.82535889100597,1.70823444498273,-3.87609105734605));
#5800=CARTESIAN_POINT('Ctrl Pts',(1.82535889100597,1.70823444498273,1.93804552867305));
#5801=CARTESIAN_POINT('',(1.82535889100597,1.70823444498273,-1.87609105734605));
#5802=CARTESIAN_POINT('Ctrl Pts',(1.82535889100626,1.70823444498241,-1.87609105734605));
#5803=CARTESIAN_POINT('Ctrl Pts',(1.19128142102146,2.38578719590775,-1.87609105734605));
#5804=CARTESIAN_POINT('Ctrl Pts',(0.160944541894598,2.66180931373041,-1.87609105734605));
#5805=CARTESIAN_POINT('Ctrl Pts',(-0.726931757980771,2.39198039691748,-1.87609105734605));
#5806=CARTESIAN_POINT('',(1.82535889100597,1.70823444498273,-3.87609105734605));
#5807=CARTESIAN_POINT('Ctrl Pts',(1.82535889100597,1.70823444498273,-3.87609105734605));
#5808=CARTESIAN_POINT('Ctrl Pts',(1.82535889100597,1.70823444498273,1.93804552867305));
#5809=CARTESIAN_POINT('Ctrl Pts',(1.19128142102114,2.38578719590784,-3.87609105734605));
#5810=CARTESIAN_POINT('Ctrl Pts',(1.19128142102114,2.38578719590783,1.93804552867305));
#5811=CARTESIAN_POINT('Ctrl Pts',(0.160944541894462,2.66180931373037,-3.87609105734605));
#5812=CARTESIAN_POINT('Ctrl Pts',(0.160944541894459,2.66180931373036,1.93804552867305));
#5813=CARTESIAN_POINT('Ctrl Pts',(-0.72693175798077,2.39198039691748,-3.87609105734605));
#5814=CARTESIAN_POINT('Ctrl Pts',(-0.726931757980773,2.39198039691748,1.93804552867305));
#5815=CARTESIAN_POINT('Ctrl Pts',(-1.614808057856,2.1221514801046,-3.87609105734605));
#5816=CARTESIAN_POINT('Ctrl Pts',(-1.614808057856,2.1221514801046,1.93804552867305));
#5817=CARTESIAN_POINT('Ctrl Pts',(-2.31733381765542,1.31950594760972,-3.87609105734605));
#5818=CARTESIAN_POINT('Ctrl Pts',(-2.31733381765542,1.31950594760972,1.93804552867305));
#5819=CARTESIAN_POINT('Ctrl Pts',(-2.46718774971831,0.403713521743554,-3.87609105734605));
#5820=CARTESIAN_POINT('Ctrl Pts',(-2.46718774971832,0.403713521743551,1.93804552867305));
#5821=CARTESIAN_POINT('Ctrl Pts',(-2.61704168178121,-0.512078904122611,
-3.87609105734605));
#5822=CARTESIAN_POINT('Ctrl Pts',(-2.61704168178121,-0.512078904122615,
1.93804552867305));
#5823=CARTESIAN_POINT('Ctrl Pts',(-2.20698490691183,-1.49677973960488,-3.87609105734605));
#5824=CARTESIAN_POINT('Ctrl Pts',(-2.20698490691184,-1.49677973960488,1.93804552867305));
#5825=CARTESIAN_POINT('Ctrl Pts',(-1.45141893346488,-2.03553017162114,-3.87609105734605));
#5826=CARTESIAN_POINT('Ctrl Pts',(-1.45141893346489,-2.03553017162114,1.93804552867305));
#5827=CARTESIAN_POINT('Ctrl Pts',(-0.695852960017935,-2.5742806036374,-3.87609105734605));
#5828=CARTESIAN_POINT('Ctrl Pts',(-0.695852960017939,-2.57428060363741,
1.93804552867305));
#5829=CARTESIAN_POINT('Ctrl Pts',(0.368723664848709,-2.64105562743584,-3.87609105734605));
#5830=CARTESIAN_POINT('Ctrl Pts',(0.368723664848706,-2.64105562743584,1.93804552867305));
#5831=CARTESIAN_POINT('Ctrl Pts',(1.18568842415978,-2.20094138059492,-3.87609105734605));
#5832=CARTESIAN_POINT('Ctrl Pts',(1.18568842415978,-2.20094138059493,1.93804552867305));
#5833=CARTESIAN_POINT('Ctrl Pts',(2.00265318347085,-1.76082713375401,-3.87609105734605));
#5834=CARTESIAN_POINT('Ctrl Pts',(2.00265318347085,-1.76082713375401,1.93804552867305));
#5835=CARTESIAN_POINT('Ctrl Pts',(2.53254158591528,-0.835083878325896,-3.87609105734605));
#5836=CARTESIAN_POINT('Ctrl Pts',(2.53254158591528,-0.835083878325899,1.93804552867305));
#5837=CARTESIAN_POINT('Ctrl Pts',(2.49829718539499,0.0922560212047735,-3.87609105734605));
#5838=CARTESIAN_POINT('Ctrl Pts',(2.49829718539499,0.0922560212047704,1.93804552867305));
#5839=CARTESIAN_POINT('Ctrl Pts',(2.47629862901835,0.687977912964878,-3.87609105734605));
#5840=CARTESIAN_POINT('Ctrl Pts',(2.47629862901835,0.687977912964875,1.93804552867305));
#5841=CARTESIAN_POINT('Ctrl Pts',(2.23268939639356,1.27297547817586,-3.87609105734605));
#5842=CARTESIAN_POINT('Ctrl Pts',(2.23268939639356,1.27297547817585,1.93804552867305));
#5843=CARTESIAN_POINT('Ctrl Pts',(1.82535889100597,1.70823444498273,-3.87609105734605));
#5844=CARTESIAN_POINT('Ctrl Pts',(1.82535889100597,1.70823444498273,1.93804552867305));
#5845=CARTESIAN_POINT('Ctrl Pts',(2.49829718539499,0.0922560212047723,-1.87609105734605));
#5846=CARTESIAN_POINT('Ctrl Pts',(2.48727601731781,0.390709746255472,-1.87609105734605));
#5847=CARTESIAN_POINT('Ctrl Pts',(2.4206302582328,0.68649217687,-1.87609105734605));
#5848=CARTESIAN_POINT('Ctrl Pts',(2.17371725456975,1.27822319785915,-1.87609105734605));
#5849=CARTESIAN_POINT('Ctrl Pts',(1.99804450730093,1.52370870527879,-1.87609105734605));
#5850=CARTESIAN_POINT('Ctrl Pts',(1.8253588897555,1.70823444631893,-1.87609105734605));
#5851=CARTESIAN_POINT('Origin',(-3.88578058618805E-15,1.11022302462516E-15,
-1.87609105734605));
#5852=CARTESIAN_POINT('',(0.,0.,0.));
#5853=CARTESIAN_POINT('Origin',(9.84658750000001,-5.79676962130173E-16,
0.));
#5854=CARTESIAN_POINT('',(10.,1.193275,-1.46134040925256E-16));
#5855=CARTESIAN_POINT('Origin',(10.,-5.55111512312578E-16,0.));
#5856=CARTESIAN_POINT('',(9.693175,1.5,1.83697019872103E-16));
#5857=CARTESIAN_POINT('',(9.84658750000001,1.3466375,1.64915530398679E-16));
#5858=CARTESIAN_POINT('',(9.693175,-1.5,-1.83697019872103E-16));
#5859=CARTESIAN_POINT('Origin',(9.693175,-6.04242411947767E-16,0.));
#5860=CARTESIAN_POINT('Origin',(9.693175,-6.04242411947767E-16,0.));
#5861=CARTESIAN_POINT('Origin',(5.75,-1.23565033232252E-15,0.));
#5862=CARTESIAN_POINT('',(6.66133814775094E-15,-1.5,-1.83697019872103E-16));
#5863=CARTESIAN_POINT('',(5.75,-1.5,-1.83697019872103E-16));
#5864=CARTESIAN_POINT('Origin',(6.66133814775094E-15,-2.15637932410067E-15,
0.));
#5865=CARTESIAN_POINT('Origin',(10.,0.75,0.));
#5866=CARTESIAN_POINT('Origin',(-1.87728995346908,0.,0.));
#5867=CARTESIAN_POINT('',(-2.00010000000001,2.3815698604072,1.375));
#5868=CARTESIAN_POINT('',(-1.75447990693816,1.58771324027144,2.75));
#5869=CARTESIAN_POINT('Ctrl Pts',(-2.00010000000001,2.3815698604072,1.375));
#5870=CARTESIAN_POINT('Ctrl Pts',(-2.00010000000001,2.01313972081442,2.0131397208144));
#5871=CARTESIAN_POINT('Ctrl Pts',(-1.75447990693816,1.58771324027148,2.74999999999998));
#5872=CARTESIAN_POINT('',(-2.00010000000001,-1.94289029309402E-15,2.75));
#5873=CARTESIAN_POINT('Origin',(-2.00009999999999,0.,0.));
#5874=CARTESIAN_POINT('Ctrl Pts',(-1.75447990693816,1.58771324027144,2.75));
#5875=CARTESIAN_POINT('Ctrl Pts',(-2.00010000000001,0.736860279185578,2.75));
#5876=CARTESIAN_POINT('Ctrl Pts',(-2.00010000000001,-1.94289029309402E-15,
2.75));
#5877=CARTESIAN_POINT('Origin',(-1.87728995346908,0.,0.));
#5878=CARTESIAN_POINT('',(-1.75447990693816,-1.58771324027144,2.75));
#5879=CARTESIAN_POINT('',(-2.00010000000001,-2.38156986040721,1.375));
#5880=CARTESIAN_POINT('Ctrl Pts',(-1.75447990693816,-1.58771324027148,2.74999999999997));
#5881=CARTESIAN_POINT('Ctrl Pts',(-2.00010000000001,-2.01313972081442,2.0131397208144));
#5882=CARTESIAN_POINT('Ctrl Pts',(-2.00010000000001,-2.38156986040721,1.375));
#5883=CARTESIAN_POINT('Ctrl Pts',(-2.00010000000001,-1.94289029309402E-15,
2.75));
#5884=CARTESIAN_POINT('Ctrl Pts',(-2.00010000000001,-0.736860279185578,
2.75));
#5885=CARTESIAN_POINT('Ctrl Pts',(-1.75447990693816,-1.58771324027145,2.75));
#5886=CARTESIAN_POINT('Origin',(-2.00009999999999,0.,0.));
#5887=CARTESIAN_POINT('Origin',(-1.87728995346908,0.,0.));
#5888=CARTESIAN_POINT('',(-2.00010000000001,2.3815698604072,-1.375));
#5889=CARTESIAN_POINT('',(-1.75447990693816,3.17542648054292,0.));
#5890=CARTESIAN_POINT('Ctrl Pts',(-2.00010000000001,2.3815698604072,-1.375));
#5891=CARTESIAN_POINT('Ctrl Pts',(-2.00010000000001,2.74999999999999,-0.736860279185593));
#5892=CARTESIAN_POINT('Ctrl Pts',(-1.75447990693816,3.17542648054293,-2.08238354006724E-14));
#5893=CARTESIAN_POINT('Origin',(-2.00009999999999,0.,0.));
#5894=CARTESIAN_POINT('Ctrl Pts',(-1.75447990693816,3.17542648054293,2.58810525694071E-14));
#5895=CARTESIAN_POINT('Ctrl Pts',(-2.00010000000001,2.74999999999999,0.736860279185599));
#5896=CARTESIAN_POINT('Ctrl Pts',(-2.00010000000001,2.3815698604072,1.375));
#5897=CARTESIAN_POINT('Origin',(-1.87728995346908,0.,0.));
#5898=CARTESIAN_POINT('',(-1.75447990693816,-3.17542648054292,2.33146835171283E-14));
#5899=CARTESIAN_POINT('',(-2.00010000000001,-2.3815698604072,-1.375));
#5900=CARTESIAN_POINT('Ctrl Pts',(-1.75447990693816,-3.17542648054293,-2.55835692065404E-14));
#5901=CARTESIAN_POINT('Ctrl Pts',(-2.00010000000001,-2.74999999999999,-0.736860279185601));
#5902=CARTESIAN_POINT('Ctrl Pts',(-2.00010000000001,-2.3815698604072,-1.375));
#5903=CARTESIAN_POINT('Ctrl Pts',(-2.00010000000001,-2.38156986040721,1.375));
#5904=CARTESIAN_POINT('Ctrl Pts',(-2.00010000000001,-2.74999999999999,0.736860279185594));
#5905=CARTESIAN_POINT('Ctrl Pts',(-1.75447990693816,-3.17542648054293,2.20137688521394E-14));
#5906=CARTESIAN_POINT('Origin',(-2.00009999999999,0.,0.));
#5907=CARTESIAN_POINT('Origin',(-1.87728995346908,0.,0.));
#5908=CARTESIAN_POINT('',(-2.00010000000001,9.71445146547012E-16,-2.75));
#5909=CARTESIAN_POINT('',(-1.75447990693816,1.58771324027144,-2.75));
#5910=CARTESIAN_POINT('Ctrl Pts',(-2.00010000000001,9.71445146547012E-16,
-2.75));
#5911=CARTESIAN_POINT('Ctrl Pts',(-2.00010000000001,0.736860279185578,-2.75));
#5912=CARTESIAN_POINT('Ctrl Pts',(-1.75447990693816,1.58771324027144,-2.75));
#5913=CARTESIAN_POINT('Origin',(-2.00009999999999,0.,0.));
#5914=CARTESIAN_POINT('Ctrl Pts',(-1.75447990693816,1.58771324027148,-2.74999999999997));
#5915=CARTESIAN_POINT('Ctrl Pts',(-2.00010000000001,2.01313972081442,-2.0131397208144));
#5916=CARTESIAN_POINT('Ctrl Pts',(-2.00010000000001,2.3815698604072,-1.375));
#5917=CARTESIAN_POINT('Origin',(-1.87728995346908,0.,0.));
#5918=CARTESIAN_POINT('',(-1.75447990693816,-1.58771324027148,-2.74999999999997));
#5919=CARTESIAN_POINT('Ctrl Pts',(-1.75447990693816,-1.58771324027144,-2.75));
#5920=CARTESIAN_POINT('Ctrl Pts',(-2.00010000000001,-0.736860279185576,
-2.75));
#5921=CARTESIAN_POINT('Ctrl Pts',(-2.00010000000001,9.71445146547012E-16,
-2.75));
#5922=CARTESIAN_POINT('Ctrl Pts',(-2.00010000000001,-2.3815698604072,-1.375));
#5923=CARTESIAN_POINT('Ctrl Pts',(-2.00010000000001,-2.01313972081442,-2.0131397208144));
#5924=CARTESIAN_POINT('Ctrl Pts',(-1.75447990693816,-1.58771324027148,-2.74999999999997));
#5925=CARTESIAN_POINT('Origin',(-2.00009999999999,0.,0.));
#5926=CARTESIAN_POINT('Origin',(-0.400099999999993,-1.58771324027147,-2.75));
#5927=CARTESIAN_POINT('',(-0.400099999999994,1.58771324027147,-2.75));
#5928=CARTESIAN_POINT('',(-0.400099999999994,1.58771324027147,-2.75));
#5929=CARTESIAN_POINT('',(-0.400099999999993,-1.58771324027147,-2.75));
#5930=CARTESIAN_POINT('',(-0.400099999999993,-1.58771324027147,-2.75));
#5931=CARTESIAN_POINT('',(-0.400099999999993,-1.58771324027147,-2.75));
#5932=CARTESIAN_POINT('Origin',(-0.400099999999994,1.58771324027147,-2.75));
#5933=CARTESIAN_POINT('',(-0.400099999999994,3.17542648054294,2.49488212677941E-15));
#5934=CARTESIAN_POINT('',(-0.400099999999994,3.17542648054294,2.49488212677941E-15));
#5935=CARTESIAN_POINT('',(-0.400099999999994,1.58771324027147,-2.75));
#5936=CARTESIAN_POINT('Origin',(-0.400099999999994,3.17542648054294,2.49488212677941E-15));
#5937=CARTESIAN_POINT('',(-0.400099999999994,1.58771324027147,2.75));
#5938=CARTESIAN_POINT('',(-0.400099999999994,1.58771324027147,2.75));
#5939=CARTESIAN_POINT('',(-0.400099999999994,3.17542648054294,2.49488212677941E-15));
#5940=CARTESIAN_POINT('Origin',(-0.400099999999993,-1.38777878078145E-16,
-3.12250225675825E-16));
#5941=CARTESIAN_POINT('',(-0.400099999999993,-1.58771324027147,2.75));
#5942=CARTESIAN_POINT('',(-0.400099999999994,1.58771324027147,2.75));
#5943=CARTESIAN_POINT('',(-0.400099999999993,-3.17542648054294,-1.59906527652585E-15));
#5944=CARTESIAN_POINT('',(-0.400099999999993,-1.58771324027147,2.75));
#5945=CARTESIAN_POINT('',(-0.400099999999993,-3.17542648054294,-1.59906527652585E-15));
#5946=CARTESIAN_POINT('',(-0.400099999999995,-2.285,-2.7983179360517E-16));
#5947=CARTESIAN_POINT('Origin',(-0.400099999999994,-2.22044604925031E-15,
0.));
#5948=CARTESIAN_POINT('Origin',(-0.400099999999994,1.58771324027147,2.75));
#5949=CARTESIAN_POINT('',(-0.400099999999993,-1.58771324027147,2.75));
#5950=CARTESIAN_POINT('Origin',(-0.400099999999993,-1.58771324027147,2.75));
#5951=CARTESIAN_POINT('',(-0.400099999999993,-3.17542648054294,-1.59906527652585E-15));
#5952=CARTESIAN_POINT('Origin',(-0.400099999999993,-3.17542648054294,-1.59906527652585E-15));
#5953=CARTESIAN_POINT('Origin',(-2.00009999999999,-2.41809939075555E-16,
-2.77555756156289E-16));
#5954=CARTESIAN_POINT('Origin',(-0.200049999999994,-2.18841268667549E-15,
0.));
#5955=CARTESIAN_POINT('',(7.04297731246584E-15,-2.285,-2.7983179360517E-16));
#5956=CARTESIAN_POINT('Origin',(6.66133814775094E-15,-2.15637932410067E-15,
0.));
#5957=CARTESIAN_POINT('',(-0.200049999999994,-2.285,-2.7983179360517E-16));
#5958=CARTESIAN_POINT('Origin',(6.55725473919233E-15,1.8925,0.));
#5959=CARTESIAN_POINT('',(0.,0.,0.));
#5960=CARTESIAN_POINT('Origin',(0.078125,0.,0.));
#5961=CARTESIAN_POINT('',(0.,1.8371330016532E-16,1.50013293868264));
#5962=CARTESIAN_POINT('Origin',(0.,0.,0.));
#5963=CARTESIAN_POINT('',(0.15625,-1.50570323955167E-16,1.2295));
#5964=CARTESIAN_POINT('',(0.078125,1.67141812060244E-16,1.36481646934132));
#5965=CARTESIAN_POINT('Origin',(0.15625,0.,0.));
#5966=CARTESIAN_POINT('Origin',(-6.79205058954691,0.,0.));
#5967=CARTESIAN_POINT('',(1.64375,-1.50570323955167E-16,-1.2295));
#5968=CARTESIAN_POINT('',(1.64375,-1.50570323955167E-16,1.2295));
#5969=CARTESIAN_POINT('Origin',(1.64375,0.,0.));
#5970=CARTESIAN_POINT('Origin',(1.64375,0.,0.));
#5971=CARTESIAN_POINT('',(-6.79205058954691,-1.50570323955167E-16,1.2295));
#5972=CARTESIAN_POINT('Origin',(0.,1.38777878078145E-16,-3.46944695195361E-16));
#5973=CARTESIAN_POINT('',(-3.46944695195361E-17,-2.3,2.81668763803891E-16));
#5974=CARTESIAN_POINT('Origin',(0.,0.,0.));
#5975=CARTESIAN_POINT('Origin',(1.721875,0.,0.));
#5976=CARTESIAN_POINT('',(1.8,1.8371330016532E-16,-1.50013293868264));
#5977=CARTESIAN_POINT('Origin',(1.8,0.,0.));
#5978=CARTESIAN_POINT('',(1.721875,1.67141812060244E-16,-1.36481646934132));
#5979=CARTESIAN_POINT('Origin',(1.8,-2.10269512239613E-17,-3.46944695195361E-16));
#5980=CARTESIAN_POINT('',(1.8,-2.3,2.81668763803891E-16));
#5981=CARTESIAN_POINT('Origin',(1.8,0.,0.));
#5982=CARTESIAN_POINT('Origin',(0.252713857098597,0.,0.));
#5983=CARTESIAN_POINT('',(0.505427714197194,1.58771324027147,2.75));
#5984=CARTESIAN_POINT('',(0.505427714197194,-1.58771324027147,2.75));
#5985=CARTESIAN_POINT('Ctrl Pts',(0.505427714197194,1.58771324027147,2.75));
#5986=CARTESIAN_POINT('Ctrl Pts',(0.0470943808638613,0.,2.75));
#5987=CARTESIAN_POINT('Ctrl Pts',(0.505427714197194,-1.58771324027147,2.75));
#5988=CARTESIAN_POINT('',(0.505427714197194,3.17542648054294,0.));
#5989=CARTESIAN_POINT('Ctrl Pts',(0.505427714197194,3.17542648054294,1.93159287458113E-15));
#5990=CARTESIAN_POINT('Ctrl Pts',(0.0470943808638611,2.38156986040721,1.375));
#5991=CARTESIAN_POINT('Ctrl Pts',(0.505427714197194,1.58771324027147,2.75));
#5992=CARTESIAN_POINT('',(0.505427714197194,1.58771324027148,-2.75));
#5993=CARTESIAN_POINT('Ctrl Pts',(0.505427714197194,1.58771324027148,-2.75));
#5994=CARTESIAN_POINT('Ctrl Pts',(0.0470943808638618,2.38156986040721,-1.375));
#5995=CARTESIAN_POINT('Ctrl Pts',(0.505427714197194,3.17542648054294,2.8973893118717E-15));
#5996=CARTESIAN_POINT('',(0.505427714197194,-1.58771324027146,-2.75000000000001));
#5997=CARTESIAN_POINT('Ctrl Pts',(0.505427714197194,-1.58771324027146,-2.75000000000001));
#5998=CARTESIAN_POINT('Ctrl Pts',(0.0470943808638631,4.63688625825361E-15,
-2.75));
#5999=CARTESIAN_POINT('Ctrl Pts',(0.505427714197194,1.58771324027147,-2.75));
#6000=CARTESIAN_POINT('',(0.505427714197194,-3.17542648054294,1.11022302462516E-15));
#6001=CARTESIAN_POINT('Ctrl Pts',(0.505427714197194,-3.17542648054294,1.44869465593585E-15));
#6002=CARTESIAN_POINT('Ctrl Pts',(0.0470943808638597,-2.3815698604072,-1.375));
#6003=CARTESIAN_POINT('Ctrl Pts',(0.505427714197194,-1.58771324027147,-2.75));
#6004=CARTESIAN_POINT('',(0.252713857098597,-2.73771324027147,3.35273175668179E-16));
#6005=CARTESIAN_POINT('Ctrl Pts',(0.505427714197194,-1.58771324027147,2.75));
#6006=CARTESIAN_POINT('Ctrl Pts',(0.0470943808638614,-2.38156986040721,
1.375));
#6007=CARTESIAN_POINT('Ctrl Pts',(0.505427714197194,-3.17542648054294,-1.60966072881761E-16));
#6008=CARTESIAN_POINT('Origin',(1.5472861429014,0.,0.));
#6009=CARTESIAN_POINT('',(1.29457228580281,-3.17542648054294,1.11022302462516E-15));
#6010=CARTESIAN_POINT('',(1.5472861429014,-2.73771324027147,3.35273175668179E-16));
#6011=CARTESIAN_POINT('',(1.29457228580281,-1.58771324027146,-2.75000000000001));
#6012=CARTESIAN_POINT('Ctrl Pts',(1.29457228580281,-1.58771324027147,-2.75));
#6013=CARTESIAN_POINT('Ctrl Pts',(1.75290561913614,-2.3815698604072,-1.375));
#6014=CARTESIAN_POINT('Ctrl Pts',(1.29457228580281,-3.17542648054294,2.8973893118717E-15));
#6015=CARTESIAN_POINT('',(1.29457228580281,1.58771324027148,-2.75));
#6016=CARTESIAN_POINT('Ctrl Pts',(1.29457228580281,1.58771324027147,-2.75));
#6017=CARTESIAN_POINT('Ctrl Pts',(1.75290561913614,4.5553246618503E-15,
-2.75));
#6018=CARTESIAN_POINT('Ctrl Pts',(1.29457228580281,-1.58771324027146,-2.75000000000001));
#6019=CARTESIAN_POINT('',(1.29457228580281,3.17542648054294,0.));
#6020=CARTESIAN_POINT('Ctrl Pts',(1.29457228580281,3.17542648054294,3.70221967628051E-15));
#6021=CARTESIAN_POINT('Ctrl Pts',(1.75290561913614,2.38156986040721,-1.375));
#6022=CARTESIAN_POINT('Ctrl Pts',(1.29457228580281,1.58771324027148,-2.75));
#6023=CARTESIAN_POINT('',(1.29457228580281,1.58771324027147,2.75));
#6024=CARTESIAN_POINT('Ctrl Pts',(1.29457228580281,1.58771324027147,2.75));
#6025=CARTESIAN_POINT('Ctrl Pts',(1.75290561913614,2.38156986040721,1.375));
#6026=CARTESIAN_POINT('Ctrl Pts',(1.29457228580281,3.17542648054294,-3.21932145763522E-16));
#6027=CARTESIAN_POINT('',(1.29457228580281,-1.58771324027147,2.75));
#6028=CARTESIAN_POINT('Ctrl Pts',(1.29457228580281,-1.58771324027147,2.75));
#6029=CARTESIAN_POINT('Ctrl Pts',(1.75290561913614,0.,2.75));
#6030=CARTESIAN_POINT('Ctrl Pts',(1.29457228580281,1.58771324027147,2.75));
#6031=CARTESIAN_POINT('Ctrl Pts',(1.29457228580281,-3.17542648054294,-1.93159287458113E-15));
#6032=CARTESIAN_POINT('Ctrl Pts',(1.75290561913614,-2.38156986040721,1.375));
#6033=CARTESIAN_POINT('Ctrl Pts',(1.29457228580281,-1.58771324027147,2.75));
#6034=CARTESIAN_POINT('Origin',(0.,3.17542648054294,2.00031939987529E-15));
#6035=CARTESIAN_POINT('',(0.,3.17542648054294,2.00031939987529E-15));
#6036=CARTESIAN_POINT('',(0.,1.58771324027148,-2.75));
#6037=CARTESIAN_POINT('Origin',(0.,1.58771324027148,-2.75));
#6038=CARTESIAN_POINT('',(0.,-1.58771324027147,-2.75000000000001));
#6039=CARTESIAN_POINT('Origin',(0.,1.58771324027147,2.75));
#6040=CARTESIAN_POINT('',(0.,1.58771324027147,2.75));
#6041=CARTESIAN_POINT('Origin',(0.,-1.58771324027147,2.75));
#6042=CARTESIAN_POINT('',(0.,-1.58771324027147,2.75));
#6043=CARTESIAN_POINT('Origin',(0.,-1.58771324027147,-2.75000000000001));
#6044=CARTESIAN_POINT('',(0.,-3.17542648054294,1.29523308153465E-15));
#6045=CARTESIAN_POINT('Origin',(0.,-3.17542648054294,1.29523308153465E-15));
#6046=CARTESIAN_POINT('',(0.,0.,0.));
#6047=CARTESIAN_POINT('',(22.224873734153,5.8401367086708,14.2248737341529));
#6048=CARTESIAN_POINT('',(22.2248737341529,7.71622776601685,14.2248737341529));
#6049=CARTESIAN_POINT('',(22.2248737341529,0.7,14.2248737341529));
#6050=UNCERTAINTY_MEASURE_WITH_UNIT(LENGTH_MEASURE(0.01),#6062,
'DISTANCE_ACCURACY_VALUE',
'Maximum model space distance between geometric entities at asserted c
onnectivities');
#6051=UNCERTAINTY_MEASURE_WITH_UNIT(LENGTH_MEASURE(0.01),#6062,
'DISTANCE_ACCURACY_VALUE',
'Maximum model space distance between geometric entities at asserted c
onnectivities');
#6052=UNCERTAINTY_MEASURE_WITH_UNIT(LENGTH_MEASURE(0.01),#6062,
'DISTANCE_ACCURACY_VALUE',
'Maximum model space distance between geometric entities at asserted c
onnectivities');
#6053=UNCERTAINTY_MEASURE_WITH_UNIT(LENGTH_MEASURE(0.01),#6062,
'DISTANCE_ACCURACY_VALUE',
'Maximum model space distance between geometric entities at asserted c
onnectivities');
#6054=UNCERTAINTY_MEASURE_WITH_UNIT(LENGTH_MEASURE(0.01),#6062,
'DISTANCE_ACCURACY_VALUE',
'Maximum model space distance between geometric entities at asserted c
onnectivities');
#6055=UNCERTAINTY_MEASURE_WITH_UNIT(LENGTH_MEASURE(0.01),#6062,
'DISTANCE_ACCURACY_VALUE',
'Maximum model space distance between geometric entities at asserted c
onnectivities');
#6056=(
GEOMETRIC_REPRESENTATION_CONTEXT(3)
GLOBAL_UNCERTAINTY_ASSIGNED_CONTEXT((#6050))
GLOBAL_UNIT_ASSIGNED_CONTEXT((#6062,#6064,#6065))
REPRESENTATION_CONTEXT('','3D')
);
#6057=(
GEOMETRIC_REPRESENTATION_CONTEXT(3)
GLOBAL_UNCERTAINTY_ASSIGNED_CONTEXT((#6051))
GLOBAL_UNIT_ASSIGNED_CONTEXT((#6062,#6064,#6065))
REPRESENTATION_CONTEXT('','3D')
);
#6058=(
GEOMETRIC_REPRESENTATION_CONTEXT(3)
GLOBAL_UNCERTAINTY_ASSIGNED_CONTEXT((#6052))
GLOBAL_UNIT_ASSIGNED_CONTEXT((#6062,#6064,#6065))
REPRESENTATION_CONTEXT('','3D')
);
#6059=(
GEOMETRIC_REPRESENTATION_CONTEXT(3)
GLOBAL_UNCERTAINTY_ASSIGNED_CONTEXT((#6053))
GLOBAL_UNIT_ASSIGNED_CONTEXT((#6062,#6064,#6065))
REPRESENTATION_CONTEXT('','3D')
);
#6060=(
GEOMETRIC_REPRESENTATION_CONTEXT(3)
GLOBAL_UNCERTAINTY_ASSIGNED_CONTEXT((#6054))
GLOBAL_UNIT_ASSIGNED_CONTEXT((#6062,#6064,#6065))
REPRESENTATION_CONTEXT('','3D')
);
#6061=(
GEOMETRIC_REPRESENTATION_CONTEXT(3)
GLOBAL_UNCERTAINTY_ASSIGNED_CONTEXT((#6055))
GLOBAL_UNIT_ASSIGNED_CONTEXT((#6062,#6064,#6065))
REPRESENTATION_CONTEXT('','3D')
);
#6062=(
LENGTH_UNIT()
NAMED_UNIT(*)
SI_UNIT(.MILLI.,.METRE.)
);
#6063=(
LENGTH_UNIT()
NAMED_UNIT(*)
SI_UNIT(.CENTI.,.METRE.)
);
#6064=(
NAMED_UNIT(*)
PLANE_ANGLE_UNIT()
SI_UNIT($,.RADIAN.)
);
#6065=(
NAMED_UNIT(*)
SI_UNIT($,.STERADIAN.)
SOLID_ANGLE_UNIT()
);
#6066=SHAPE_DEFINITION_REPRESENTATION(#6071,#6080);
#6067=SHAPE_DEFINITION_REPRESENTATION(#6072,#6081);
#6068=SHAPE_DEFINITION_REPRESENTATION(#6073,#6082);
#6069=SHAPE_DEFINITION_REPRESENTATION(#6074,#6083);
#6070=SHAPE_DEFINITION_REPRESENTATION(#6075,#6084);
#6071=PRODUCT_DEFINITION_SHAPE('',$,#6086);
#6072=PRODUCT_DEFINITION_SHAPE('',$,#6087);
#6073=PRODUCT_DEFINITION_SHAPE('',$,#6088);
#6074=PRODUCT_DEFINITION_SHAPE('',$,#6089);
#6075=PRODUCT_DEFINITION_SHAPE('',$,#6090);
#6076=PRODUCT_DEFINITION_SHAPE($,$,#23);
#6077=PRODUCT_DEFINITION_SHAPE($,$,#24);
#6078=PRODUCT_DEFINITION_SHAPE($,$,#25);
#6079=PRODUCT_DEFINITION_SHAPE($,$,#26);
#6080=SHAPE_REPRESENTATION('',(#3000,#3215,#3216,#3217,#3218),#6056);
#6081=SHAPE_REPRESENTATION('',(#3001),#6057);
#6082=SHAPE_REPRESENTATION('',(#3065),#6058);
#6083=SHAPE_REPRESENTATION('',(#3162),#6059);
#6084=SHAPE_REPRESENTATION('',(#3194),#6060);
#6085=PRODUCT_DEFINITION_CONTEXT('part definition',#6102,'design');
#6086=PRODUCT_DEFINITION('Connection_Component','Connection_Component',
#6091,#6085);
#6087=PRODUCT_DEFINITION('Connection_Component_1',
'Connection_Component',#6092,#6085);
#6088=PRODUCT_DEFINITION('WingNut','WingNut',#6093,#6085);
#6089=PRODUCT_DEFINITION('ISO 4017 - M3 x 10',
'ISO 4017 - M3 x 10 - ISO',#6094,#6085);
#6090=PRODUCT_DEFINITION('ISO 4035 - M3','ISO 4035 - M3 - ISO',#6095,#6085);
#6091=PRODUCT_DEFINITION_FORMATION('',$,#6104);
#6092=PRODUCT_DEFINITION_FORMATION('',$,#6105);
#6093=PRODUCT_DEFINITION_FORMATION('',$,#6106);
#6094=PRODUCT_DEFINITION_FORMATION('',$,#6107);
#6095=PRODUCT_DEFINITION_FORMATION('',$,#6108);
#6096=PRODUCT_RELATED_PRODUCT_CATEGORY('Connection_Component',
'Connection_Component',(#6104));
#6097=PRODUCT_RELATED_PRODUCT_CATEGORY('Connection_Component',
'Connection_Component',(#6105));
#6098=PRODUCT_RELATED_PRODUCT_CATEGORY('WingNut','WingNut',(#6106));
#6099=PRODUCT_RELATED_PRODUCT_CATEGORY('ISO 4017 - M3 x 10 - ISO',
'ISO 4017 - M3 x 10 - ISO',(#6107));
#6100=PRODUCT_RELATED_PRODUCT_CATEGORY('ISO 4035 - M3 - ISO',
'ISO 4035 - M3 - ISO',(#6108));
#6101=APPLICATION_PROTOCOL_DEFINITION('international standard',
'automotive_design',2009,#6102);
#6102=APPLICATION_CONTEXT(
'Core Data for Automotive Mechanical Design Process');
#6103=PRODUCT_CONTEXT('part definition',#6102,'mechanical');
#6104=PRODUCT('Connection_Component','Connection_Component',$,(#6103));
#6105=PRODUCT('Connection_Component_1','Connection_Component',$,(#6103));
#6106=PRODUCT('WingNut','WingNut',$,(#6103));
#6107=PRODUCT('ISO 4017 - M3 x 10','ISO 4017 - M3 x 10 - ISO',
'Sechskantschrauben mit Ganzgewinde',(#6103));
#6108=PRODUCT('ISO 4035 - M3','ISO 4035 - M3 - ISO',
'Sechskantmuttern, niedrige Form (mit Fase) - Produktklasse A und B',(#6103));
ENDSEC;
END-ISO-10303-21;
