# Supplementary material for: A method for accurate and reproducible specimen alignment for insertion tests of cochlear implant electrode arrays
Source: Int J Comput Assist Radiol Surg. 2023 May 19;19(9):1883–93. doi: 10.1007/s11548-023-02930-1 (PMC11582122; doi:10.1007/s11548-023-02930-1)
Supplement: Supplementary file 5 — Supplementary file5 (STP 1273 kb) [file 11548_2023_2930_MOESM5_ESM.stp]

ISO-10303-21;
HEADER;
/* Generated by software containing ST-Developer
 * from STEP Tools, Inc. (www.steptools.com) 
 */

FILE_DESCRIPTION(
/* description */ (''),
/* implementation_level */ '2;1');

FILE_NAME(
/* name */ 'RSC_asm.stp',
/* time_stamp */ '2023-03-31T10:23:59+02:00',
/* author */ ('cramerja'),
/* organization */ (''),
/* preprocessor_version */ 'ST-DEVELOPER v19.2',
/* originating_system */ 'Autodesk Inventor 2023',
/* authorisation */ '');

FILE_SCHEMA (('AUTOMOTIVE_DESIGN { 1 0 10303 214 3 1 1 }'));
ENDSEC;

DATA;
#10=MECHANICAL_DESIGN_GEOMETRIC_PRESENTATION_REPRESENTATION('',(#396,#397,
#398,#399,#400,#401,#402,#403,#404,#405,#406,#407,#408,#409,#410,#411,#412,
#413,#414,#415,#416,#417,#418,#419,#420,#421,#422,#423,#424,#425,#426,#427,
#428,#429,#430,#431,#432,#433,#434,#435,#436,#437,#438,#439,#440,#441,#442,
#443,#444,#445,#446,#447,#448,#449,#450,#451,#452,#453,#454,#455,#456,#457,
#458,#459,#460,#461,#462,#463,#464),#23681);
#11=ITEM_DEFINED_TRANSFORMATION($,$,#12307,#13965);
#12=ITEM_DEFINED_TRANSFORMATION($,$,#12449,#13966);
#13=ITEM_DEFINED_TRANSFORMATION($,$,#13834,#13967);
#14=ITEM_DEFINED_TRANSFORMATION($,$,#13929,#13968);
#15=ITEM_DEFINED_TRANSFORMATION($,$,#13929,#13969);
#16=ITEM_DEFINED_TRANSFORMATION($,$,#13929,#13970);
#17=ITEM_DEFINED_TRANSFORMATION($,$,#13929,#13971);
#18=ITEM_DEFINED_TRANSFORMATION($,$,#13937,#13972);
#19=ITEM_DEFINED_TRANSFORMATION($,$,#13937,#13973);
#20=ITEM_DEFINED_TRANSFORMATION($,$,#13937,#13974);
#21=ITEM_DEFINED_TRANSFORMATION($,$,#13937,#13975);
#22=(
REPRESENTATION_RELATIONSHIP($,$,#23710,#23709)
REPRESENTATION_RELATIONSHIP_WITH_TRANSFORMATION(#11)
SHAPE_REPRESENTATION_RELATIONSHIP()
);
#23=(
REPRESENTATION_RELATIONSHIP($,$,#23711,#23709)
REPRESENTATION_RELATIONSHIP_WITH_TRANSFORMATION(#12)
SHAPE_REPRESENTATION_RELATIONSHIP()
);
#24=(
REPRESENTATION_RELATIONSHIP($,$,#23712,#23709)
REPRESENTATION_RELATIONSHIP_WITH_TRANSFORMATION(#13)
SHAPE_REPRESENTATION_RELATIONSHIP()
);
#25=(
REPRESENTATION_RELATIONSHIP($,$,#23713,#23709)
REPRESENTATION_RELATIONSHIP_WITH_TRANSFORMATION(#14)
SHAPE_REPRESENTATION_RELATIONSHIP()
);
#26=(
REPRESENTATION_RELATIONSHIP($,$,#23713,#23709)
REPRESENTATION_RELATIONSHIP_WITH_TRANSFORMATION(#15)
SHAPE_REPRESENTATION_RELATIONSHIP()
);
#27=(
REPRESENTATION_RELATIONSHIP($,$,#23713,#23709)
REPRESENTATION_RELATIONSHIP_WITH_TRANSFORMATION(#16)
SHAPE_REPRESENTATION_RELATIONSHIP()
);
#28=(
REPRESENTATION_RELATIONSHIP($,$,#23713,#23709)
REPRESENTATION_RELATIONSHIP_WITH_TRANSFORMATION(#17)
SHAPE_REPRESENTATION_RELATIONSHIP()
);
#29=(
REPRESENTATION_RELATIONSHIP($,$,#23714,#23709)
REPRESENTATION_RELATIONSHIP_WITH_TRANSFORMATION(#18)
SHAPE_REPRESENTATION_RELATIONSHIP()
);
#30=(
REPRESENTATION_RELATIONSHIP($,$,#23714,#23709)
REPRESENTATION_RELATIONSHIP_WITH_TRANSFORMATION(#19)
SHAPE_REPRESENTATION_RELATIONSHIP()
);
#31=(
REPRESENTATION_RELATIONSHIP($,$,#23714,#23709)
REPRESENTATION_RELATIONSHIP_WITH_TRANSFORMATION(#20)
SHAPE_REPRESENTATION_RELATIONSHIP()
);
#32=(
REPRESENTATION_RELATIONSHIP($,$,#23714,#23709)
REPRESENTATION_RELATIONSHIP_WITH_TRANSFORMATION(#21)
SHAPE_REPRESENTATION_RELATIONSHIP()
);
#33=CONTEXT_DEPENDENT_SHAPE_REPRESENTATION(#22,#23698);
#34=CONTEXT_DEPENDENT_SHAPE_REPRESENTATION(#23,#23699);
#35=CONTEXT_DEPENDENT_SHAPE_REPRESENTATION(#24,#23700);
#36=CONTEXT_DEPENDENT_SHAPE_REPRESENTATION(#25,#23701);
#37=CONTEXT_DEPENDENT_SHAPE_REPRESENTATION(#26,#23702);
#38=CONTEXT_DEPENDENT_SHAPE_REPRESENTATION(#27,#23703);
#39=CONTEXT_DEPENDENT_SHAPE_REPRESENTATION(#28,#23704);
#40=CONTEXT_DEPENDENT_SHAPE_REPRESENTATION(#29,#23705);
#41=CONTEXT_DEPENDENT_SHAPE_REPRESENTATION(#30,#23706);
#42=CONTEXT_DEPENDENT_SHAPE_REPRESENTATION(#31,#23707);
#43=CONTEXT_DEPENDENT_SHAPE_REPRESENTATION(#32,#23708);
#44=NEXT_ASSEMBLY_USAGE_OCCURRENCE('Carrier','Carrier','Carrier',#23716,
#23717,'Carrier');
#45=NEXT_ASSEMBLY_USAGE_OCCURRENCE('LEGO_4032','LEGO_4032','LEGO_4032',
#23716,#23718,'LEGO_4032');
#46=NEXT_ASSEMBLY_USAGE_OCCURRENCE('LEGO_3068','LEGO_3068','LEGO_3068',
#23716,#23719,'LEGO_3068');
#47=NEXT_ASSEMBLY_USAGE_OCCURRENCE('RegistrationMarker1',
'RegistrationMarker1','RegistrationMarker1',#23716,#23720,
'RegistrationMarker1');
#48=NEXT_ASSEMBLY_USAGE_OCCURRENCE('RegistrationMarker2',
'RegistrationMarker2','RegistrationMarker2',#23716,#23720,
'RegistrationMarker2');
#49=NEXT_ASSEMBLY_USAGE_OCCURRENCE('RegistrationMarker3',
'RegistrationMarker3','RegistrationMarker3',#23716,#23720,
'RegistrationMarker3');
#50=NEXT_ASSEMBLY_USAGE_OCCURRENCE('RegistrationMarker4',
'RegistrationMarker4','RegistrationMarker4',#23716,#23720,
'RegistrationMarker4');
#51=NEXT_ASSEMBLY_USAGE_OCCURRENCE('ISO 4762 M1,6 x 6:1',
'ISO 4762 M1,6 x 6:1','ISO 4762 M1,6 x 6:1',#23716,#23721,
'ISO 4762 M1,6 x 6:1');
#52=NEXT_ASSEMBLY_USAGE_OCCURRENCE('ISO 4762 M1,6 x 6:2',
'ISO 4762 M1,6 x 6:2','ISO 4762 M1,6 x 6:2',#23716,#23721,
'ISO 4762 M1,6 x 6:2');
#53=NEXT_ASSEMBLY_USAGE_OCCURRENCE('ISO 4762 M1,6 x 6:3',
'ISO 4762 M1,6 x 6:3','ISO 4762 M1,6 x 6:3',#23716,#23721,
'ISO 4762 M1,6 x 6:3');
#54=NEXT_ASSEMBLY_USAGE_OCCURRENCE('ISO 4762 M1,6 x 6:4',
'ISO 4762 M1,6 x 6:4','ISO 4762 M1,6 x 6:4',#23716,#23721,
'ISO 4762 M1,6 x 6:4');
#55=CONICAL_SURFACE('',#13948,0.692646249999998,0.785398163397446);
#56=CONICAL_SURFACE('',#13964,0.43301270189222,1.0471975511966);
#57=(
BOUNDED_CURVE()
B_SPLINE_CURVE(2,(#23181,#23182,#23183),.UNSPECIFIED.,.F.,.F.)
B_SPLINE_CURVE_WITH_KNOTS((3,3),(0.0309672908931463,0.0712851358874259),
 .UNSPECIFIED.)
CURVE()
GEOMETRIC_REPRESENTATION_ITEM()
RATIONAL_B_SPLINE_CURVE((0.999993475636613,0.999990248144693,0.999989675857425))
REPRESENTATION_ITEM('')
);
#58=(
BOUNDED_CURVE()
B_SPLINE_CURVE(2,(#23192,#23193,#23194),.UNSPECIFIED.,.F.,.F.)
B_SPLINE_CURVE_WITH_KNOTS((3,3),(0.102292464156727,0.151511696408133),
 .UNSPECIFIED.)
CURVE()
GEOMETRIC_REPRESENTATION_ITEM()
RATIONAL_B_SPLINE_CURVE((0.999990366294902,0.999992160503889,0.999997911686689))
REPRESENTATION_ITEM('')
);
#59=(
BOUNDED_CURVE()
B_SPLINE_CURVE(2,(#23617,#23618,#23619),.UNSPECIFIED.,.F.,.F.)
B_SPLINE_CURVE_WITH_KNOTS((3,3),(0.,0.0876327103558435),.UNSPECIFIED.)
CURVE()
GEOMETRIC_REPRESENTATION_ITEM()
RATIONAL_B_SPLINE_CURVE((1.,1.15470053837925,1.))
REPRESENTATION_ITEM('')
);
#60=(
BOUNDED_CURVE()
B_SPLINE_CURVE(2,(#23624,#23625,#23626),.UNSPECIFIED.,.F.,.F.)
B_SPLINE_CURVE_WITH_KNOTS((3,3),(0.,0.0876327103558436),.UNSPECIFIED.)
CURVE()
GEOMETRIC_REPRESENTATION_ITEM()
RATIONAL_B_SPLINE_CURVE((1.,1.15470053837925,1.))
REPRESENTATION_ITEM('')
);
#61=(
BOUNDED_CURVE()
B_SPLINE_CURVE(2,(#23630,#23631,#23632),.UNSPECIFIED.,.F.,.F.)
B_SPLINE_CURVE_WITH_KNOTS((3,3),(0.,0.0876327103558436),.UNSPECIFIED.)
CURVE()
GEOMETRIC_REPRESENTATION_ITEM()
RATIONAL_B_SPLINE_CURVE((1.,1.15470053837925,1.))
REPRESENTATION_ITEM('')
);
#62=(
BOUNDED_CURVE()
B_SPLINE_CURVE(2,(#23636,#23637,#23638),.UNSPECIFIED.,.F.,.F.)
B_SPLINE_CURVE_WITH_KNOTS((3,3),(0.,0.0876327103558436),.UNSPECIFIED.)
CURVE()
GEOMETRIC_REPRESENTATION_ITEM()
RATIONAL_B_SPLINE_CURVE((1.,1.15470053837925,1.))
REPRESENTATION_ITEM('')
);
#63=(
BOUNDED_CURVE()
B_SPLINE_CURVE(2,(#23642,#23643,#23644),.UNSPECIFIED.,.F.,.F.)
B_SPLINE_CURVE_WITH_KNOTS((3,3),(0.,0.0438163551779218),.UNSPECIFIED.)
CURVE()
GEOMETRIC_REPRESENTATION_ITEM()
RATIONAL_B_SPLINE_CURVE((1.,1.07735026918962,1.07735026918962))
REPRESENTATION_ITEM('')
);
#64=(
BOUNDED_CURVE()
B_SPLINE_CURVE(2,(#23647,#23648,#23649),.UNSPECIFIED.,.F.,.F.)
B_SPLINE_CURVE_WITH_KNOTS((3,3),(0.0438163551779218,0.0876327103558436),
 .UNSPECIFIED.)
CURVE()
GEOMETRIC_REPRESENTATION_ITEM()
RATIONAL_B_SPLINE_CURVE((1.07735026918962,1.07735026918962,1.))
REPRESENTATION_ITEM('')
);
#65=(
BOUNDED_CURVE()
B_SPLINE_CURVE(2,(#23651,#23652,#23653),.UNSPECIFIED.,.F.,.F.)
B_SPLINE_CURVE_WITH_KNOTS((3,3),(0.,0.0876327103558436),.UNSPECIFIED.)
CURVE()
GEOMETRIC_REPRESENTATION_ITEM()
RATIONAL_B_SPLINE_CURVE((1.,1.15470053837925,1.))
REPRESENTATION_ITEM('')
);
#66=ELLIPSE('',#12991,0.0667389985920581,0.0585956992578663);
#67=ELLIPSE('',#13083,0.0799542912093876,0.05);
#68=ELLIPSE('',#13086,0.0753200838030851,0.0517784438226189);
#69=ELLIPSE('',#13114,0.0799542912093848,0.05);
#70=ELLIPSE('',#13130,0.0799542912093848,0.05);
#71=ELLIPSE('',#13133,0.0640747537412352,0.05);
#72=ELLIPSE('',#13140,0.0640747537412353,0.05);
#73=ELLIPSE('',#13145,0.0799542912093848,0.05);
#74=ELLIPSE('',#13187,0.0799542912093876,0.05);
#75=ELLIPSE('',#13190,0.0753200838069408,0.0517784438279927);
#76=ELLIPSE('',#13217,0.0799542912093848,0.05);
#77=ELLIPSE('',#13238,0.0799542912093848,0.05);
#78=ELLIPSE('',#13241,0.0640747537412352,0.05);
#79=ELLIPSE('',#13248,0.0640747537412353,0.05);
#80=ELLIPSE('',#13253,0.0799542912093848,0.05);
#81=ELLIPSE('',#13295,0.0799542912093876,0.05);
#82=ELLIPSE('',#13298,0.075320083805814,0.0517784438264198);
#83=ELLIPSE('',#13326,0.0799542912093848,0.05);
#84=ELLIPSE('',#13342,0.0799542912093848,0.05);
#85=ELLIPSE('',#13345,0.0640747537412352,0.05);
#86=ELLIPSE('',#13352,0.0640747537412353,0.05);
#87=ELLIPSE('',#13357,0.0799542912093848,0.05);
#88=ELLIPSE('',#13403,0.0799542912093876,0.05);
#89=ELLIPSE('',#13406,0.0753200838061321,0.0517784438268763);
#90=ELLIPSE('',#13434,0.0799542912093848,0.05);
#91=ELLIPSE('',#13450,0.0799542912093848,0.05);
#92=ELLIPSE('',#13453,0.0640747537412352,0.05);
#93=ELLIPSE('',#13460,0.0640747537412353,0.05);
#94=ELLIPSE('',#13465,0.0799542912093848,0.05);
#95=ELLIPSE('',#13514,0.0799542912093876,0.05);
#96=ELLIPSE('',#13535,0.0799542912093848,0.05);
#97=ELLIPSE('',#13536,0.0640747537412353,0.05);
#98=ELLIPSE('',#13546,0.0799542912093848,0.05);
#99=ELLIPSE('',#13550,0.0640747537412352,0.05);
#100=ELLIPSE('',#13572,0.0799542912093848,0.05);
#101=ELLIPSE('',#13598,0.0799542912093876,0.05);
#102=ELLIPSE('',#13619,0.0799542912093848,0.05);
#103=ELLIPSE('',#13620,0.0640747537412353,0.05);
#104=ELLIPSE('',#13630,0.0799542912093848,0.05);
#105=ELLIPSE('',#13634,0.0640747537412352,0.05);
#106=ELLIPSE('',#13659,0.0799542912093848,0.05);
#107=ELLIPSE('',#13688,0.0799542912093876,0.05);
#108=ELLIPSE('',#13709,0.0799542912093848,0.05);
#109=ELLIPSE('',#13710,0.0640747537412353,0.05);
#110=ELLIPSE('',#13720,0.0799542912093848,0.05);
#111=ELLIPSE('',#13724,0.0640747537412352,0.05);
#112=ELLIPSE('',#13746,0.0799542912093848,0.05);
#113=ELLIPSE('',#13772,0.0799542912093876,0.05);
#114=ELLIPSE('',#13793,0.0799542912093848,0.05);
#115=ELLIPSE('',#13794,0.0640747537412353,0.05);
#116=ELLIPSE('',#13804,0.0799542912093848,0.05);
#117=ELLIPSE('',#13808,0.0640747537412352,0.05);
#118=ELLIPSE('',#13830,0.0799542912093848,0.05);
#119=(
BOUNDED_SURFACE()
B_SPLINE_SURFACE(3,2,((#20037,#20038,#20039),(#20040,#20041,#20042),(#20043,
#20044,#20045),(#20046,#20047,#20048),(#20049,#20050,#20051)),
 .UNSPECIFIED.,.F.,.F.,.F.)
B_SPLINE_SURFACE_WITH_KNOTS((4,1,4),(3,3),(0.000350317878460411,0.000513069418836184,
0.000675820959211957),(0.,1.00107464477213),.UNSPECIFIED.)
GEOMETRIC_REPRESENTATION_ITEM()
RATIONAL_B_SPLINE_SURFACE(((1.,0.820729623902895,1.00038530394494),(1.,
0.820729658964031,1.00038530386959),(1.,0.803243642274388,1.00042288638243),
(1.,0.744981300755518,1.00054810902388),(1.,0.706792025002683,1.00063018883496)))
REPRESENTATION_ITEM('')
SURFACE()
);
#120=(
BOUNDED_SURFACE()
B_SPLINE_SURFACE(3,2,((#20077,#20078,#20079),(#20080,#20081,#20082),(#20083,
#20084,#20085),(#20086,#20087,#20088),(#20089,#20090,#20091)),
 .UNSPECIFIED.,.F.,.F.,.F.)
B_SPLINE_SURFACE_WITH_KNOTS((4,1,4),(3,3),(0.000693528383178503,0.000856899963355184,
0.00102027154353186),(0.,1.),.UNSPECIFIED.)
GEOMETRIC_REPRESENTATION_ITEM()
RATIONAL_B_SPLINE_SURFACE(((1.,0.70710678116911,1.),(1.,0.74533741051251,
1.),(1.,0.803367468946971,1.),(1.,0.820922083291798,1.),(1.,0.820922069065177,
1.)))
REPRESENTATION_ITEM('')
SURFACE()
);
#121=(
BOUNDED_SURFACE()
B_SPLINE_SURFACE(3,2,((#20115,#20116,#20117),(#20118,#20119,#20120),(#20121,
#20122,#20123),(#20124,#20125,#20126),(#20127,#20128,#20129)),
 .UNSPECIFIED.,.F.,.F.,.F.)
B_SPLINE_SURFACE_WITH_KNOTS((4,1,4),(3,3),(0.000350317878460412,0.000513069418836185,
0.000675820959211958),(0.,1.0010746447721),.UNSPECIFIED.)
GEOMETRIC_REPRESENTATION_ITEM()
RATIONAL_B_SPLINE_SURFACE(((1.,0.820729623902902,1.00038530394493),(1.,
0.820729658964029,1.00038530386957),(1.,0.803243642274371,1.00042288638241),
(1.,0.744981300755585,1.00054810902386),(1.,0.706792025002693,1.00063018883494)))
REPRESENTATION_ITEM('')
SURFACE()
);
#122=(
BOUNDED_SURFACE()
B_SPLINE_SURFACE(3,2,((#20155,#20156,#20157),(#20158,#20159,#20160),(#20161,
#20162,#20163),(#20164,#20165,#20166),(#20167,#20168,#20169)),
 .UNSPECIFIED.,.F.,.F.,.F.)
B_SPLINE_SURFACE_WITH_KNOTS((4,1,4),(3,3),(0.000693528383178505,0.000856899963355186,
0.00102027154353187),(0.,1.),.UNSPECIFIED.)
GEOMETRIC_REPRESENTATION_ITEM()
RATIONAL_B_SPLINE_SURFACE(((1.,0.70710678116911,1.),(1.,0.745337410512535,
1.),(1.,0.803367468946923,1.),(1.,0.820922083291866,1.),(1.,0.820922069065179,
1.)))
REPRESENTATION_ITEM('')
SURFACE()
);
#123=(
BOUNDED_SURFACE()
B_SPLINE_SURFACE(3,2,((#20195,#20196,#20197),(#20198,#20199,#20200),(#20201,
#20202,#20203),(#20204,#20205,#20206),(#20207,#20208,#20209)),
 .UNSPECIFIED.,.F.,.F.,.F.)
B_SPLINE_SURFACE_WITH_KNOTS((4,1,4),(3,3),(0.000350317878460413,0.000513069418836186,
0.000675820959211959),(0.,1.00107464477208),.UNSPECIFIED.)
GEOMETRIC_REPRESENTATION_ITEM()
RATIONAL_B_SPLINE_SURFACE(((1.,0.820729623902906,1.00038530394492),(1.,
0.820729658963878,1.00038530386957),(1.,0.80324364227432,1.00042288638241),
(1.,0.744981300755862,1.00054810902385),(1.,0.706792025002698,1.00063018883492)))
REPRESENTATION_ITEM('')
SURFACE()
);
#124=(
BOUNDED_SURFACE()
B_SPLINE_SURFACE(3,2,((#20235,#20236,#20237),(#20238,#20239,#20240),(#20241,
#20242,#20243),(#20244,#20245,#20246),(#20247,#20248,#20249)),
 .UNSPECIFIED.,.F.,.F.,.F.)
B_SPLINE_SURFACE_WITH_KNOTS((4,1,4),(3,3),(0.000693528383178504,0.000856899963355185,
0.00102027154353187),(0.,1.),.UNSPECIFIED.)
GEOMETRIC_REPRESENTATION_ITEM()
RATIONAL_B_SPLINE_SURFACE(((1.,0.707106781169109,1.),(1.,0.745337410512786,
1.),(1.,0.803367468946786,1.),(1.,0.82092208329189,1.),(1.,0.820922069065179,
1.)))
REPRESENTATION_ITEM('')
SURFACE()
);
#125=(
BOUNDED_SURFACE()
B_SPLINE_SURFACE(3,2,((#20273,#20274,#20275),(#20276,#20277,#20278),(#20279,
#20280,#20281),(#20282,#20283,#20284),(#20285,#20286,#20287)),
 .UNSPECIFIED.,.F.,.F.,.F.)
B_SPLINE_SURFACE_WITH_KNOTS((4,1,4),(3,3),(0.000350317878460412,0.000513069418836186,
0.000675820959211959),(0.,1.00107464477198),.UNSPECIFIED.)
GEOMETRIC_REPRESENTATION_ITEM()
RATIONAL_B_SPLINE_SURFACE(((1.,0.820729623902923,1.00038530394489),(1.,
0.820729658963938,1.00038530386953),(1.,0.803243642274472,1.00042288638237),
(1.,0.744981300755577,1.0005481090238),(1.,0.70679202500273,1.00063018883487)))
REPRESENTATION_ITEM('')
SURFACE()
);
#126=(
BOUNDED_SURFACE()
B_SPLINE_SURFACE(3,2,((#20313,#20314,#20315),(#20316,#20317,#20318),(#20319,
#20320,#20321),(#20322,#20323,#20324),(#20325,#20326,#20327)),
 .UNSPECIFIED.,.F.,.F.,.F.)
B_SPLINE_SURFACE_WITH_KNOTS((4,1,4),(3,3),(0.000693528383178504,0.000856899963355185,
0.00102027154353187),(0.,1.),.UNSPECIFIED.)
GEOMETRIC_REPRESENTATION_ITEM()
RATIONAL_B_SPLINE_SURFACE(((1.,0.707106781169109,1.),(1.,0.745337410512574,
1.),(1.,0.803367468946916,1.),(1.,0.820922083291841,1.),(1.,0.820922069065179,
1.)))
REPRESENTATION_ITEM('')
SURFACE()
);
#127=(
BOUNDED_SURFACE()
B_SPLINE_SURFACE(3,2,((#20450,#20451,#20452),(#20453,#20454,#20455),(#20456,
#20457,#20458),(#20459,#20460,#20461),(#20462,#20463,#20464),(#20465,#20466,
#20467),(#20468,#20469,#20470),(#20471,#20472,#20473),(#20474,#20475,#20476),
(#20477,#20478,#20479)),.UNSPECIFIED.,.F.,.F.,.F.)
B_SPLINE_SURFACE_WITH_KNOTS((4,1,1,1,1,1,1,4),(3,3),(0.000174468133375076,
0.000281651371389561,0.000335242990396803,0.000388834609404046,0.000442426228411289,
0.000496017847418531,0.000549609466425774,0.000603201085433016),(-0.000195010404936154,
1.00160592523598),.UNSPECIFIED.)
GEOMETRIC_REPRESENTATION_ITEM()
RATIONAL_B_SPLINE_SURFACE(((1.00011425672731,0.706579115897816,1.00094223996388),
(1.00012624853302,0.675783150397632,1.00104113268418),(1.00014510741469,
0.627351956348132,1.00119665606034),(1.00017294875424,0.55585305507283,
1.00142625499418),(1.00019559108433,0.497705647321557,1.00161297930164),
(1.0002194500604,0.436433790367844,1.00180973691301),(1.00024394961479,
0.373516874409233,1.0020117771761),(1.0002666342698,0.315260772680719,1.00219885052419),
(1.00027397645677,0.296405419106266,1.0022593992739),(1.0002739766245,0.296404988367186,
1.0022594006571)))
REPRESENTATION_ITEM('')
SURFACE()
);
#128=(
BOUNDED_SURFACE()
B_SPLINE_SURFACE(3,2,((#20481,#20482,#20483),(#20484,#20485,#20486),(#20487,
#20488,#20489),(#20490,#20491,#20492),(#20493,#20494,#20495),(#20496,#20497,
#20498),(#20499,#20500,#20501),(#20502,#20503,#20504),(#20505,#20506,#20507),
(#20508,#20509,#20510)),.UNSPECIFIED.,.F.,.F.,.F.)
B_SPLINE_SURFACE_WITH_KNOTS((4,1,1,1,1,1,1,4),(3,3),(0.000127598355023063,
0.000224795792394812,0.000278794368712451,0.00033279294503009,0.000386791521347728,
0.000440790097665367,0.000494788673983006,0.000645984687672394),(-0.000202566986447361,
1.00122998401486),.UNSPECIFIED.)
GEOMETRIC_REPRESENTATION_ITEM()
RATIONAL_B_SPLINE_SURFACE(((1.00027635017828,0.317040357181034,1.00167971821347),
(1.00028940394414,0.284779855952612,1.00175906192295),(1.00028326505884,
0.299951226330969,1.00172174840463),(1.00025330483497,0.373993602268178,
1.00153964346074),(1.0002279561629,0.436639192477462,1.00138556856046),
(1.00020305276149,0.49818436041428,1.00123420011487),(1.00017989968982,
0.555403840635762,1.00109347056502),(1.00014462809384,0.642572507365428,
1.00087908191309),(1.00012079112344,0.701482144738646,1.00073419547377),
(1.00010419104768,0.742506839870873,1.00063329649923)))
REPRESENTATION_ITEM('')
SURFACE()
);
#129=(
BOUNDED_SURFACE()
B_SPLINE_SURFACE(3,2,((#20534,#20535,#20536),(#20537,#20538,#20539),(#20540,
#20541,#20542),(#20543,#20544,#20545),(#20546,#20547,#20548),(#20549,#20550,
#20551),(#20552,#20553,#20554),(#20555,#20556,#20557),(#20558,#20559,#20560),
(#20561,#20562,#20563)),.UNSPECIFIED.,.F.,.F.,.F.)
B_SPLINE_SURFACE_WITH_KNOTS((4,1,1,1,1,1,1,4),(3,3),(0.000127598355023064,
0.000224795792394814,0.000278794368712454,0.000332792945030093,0.000386791521347732,
0.000440790097665371,0.000494788673983011,0.000645984687672399),(-0.000202566986466458,
1.00122998401496),.UNSPECIFIED.)
GEOMETRIC_REPRESENTATION_ITEM()
RATIONAL_B_SPLINE_SURFACE(((1.00027635017831,0.317040357180647,1.00167971821362),
(1.00028940394416,0.284779855952634,1.0017590619231),(1.00028326505887,
0.299951226330848,1.00172174840478),(1.000253304835,0.373993602268104,1.00153964346088),
(1.00022795616293,0.436639192477401,1.00138556856058),(1.00020305276151,
0.498184360414212,1.00123420011497),(1.00017989968984,0.555403840635708,
1.00109347056512),(1.00014462809386,0.642572507365376,1.00087908191317),
(1.00012079112345,0.701482144738706,1.00073419547384),(1.00010419104769,
0.74250683987071,1.00063329649928)))
REPRESENTATION_ITEM('')
SURFACE()
);
#130=(
BOUNDED_SURFACE()
B_SPLINE_SURFACE(3,2,((#20604,#20605,#20606),(#20607,#20608,#20609),(#20610,
#20611,#20612),(#20613,#20614,#20615),(#20616,#20617,#20618),(#20619,#20620,
#20621),(#20622,#20623,#20624),(#20625,#20626,#20627),(#20628,#20629,#20630),
(#20631,#20632,#20633)),.UNSPECIFIED.,.F.,.F.,.F.)
B_SPLINE_SURFACE_WITH_KNOTS((4,1,1,1,1,1,1,4),(3,3),(0.000174468133375076,
0.000281651371389561,0.000335242990396804,0.000388834609404046,0.000442426228411289,
0.000496017847418531,0.000549609466425774,0.000603201085433016),(-0.000195010404942654,
1.00160592523599),.UNSPECIFIED.)
GEOMETRIC_REPRESENTATION_ITEM()
RATIONAL_B_SPLINE_SURFACE(((1.00011425672732,0.706579115897811,1.00094223996389),
(1.00012624853303,0.675783150397626,1.00104113268418),(1.00014510741469,
0.627351956348126,1.00119665606035),(1.00017294875425,0.555853055072821,
1.00142625499418),(1.00019559108433,0.497705647321551,1.00161297930165),
(1.0002194500604,0.436433790367835,1.00180973691302),(1.0002439496148,0.373516874409218,
1.00201177717612),(1.00026663426981,0.315260772680732,1.00219885052421),
(1.00027397645678,0.296405419106226,1.00225939927392),(1.00027397662451,
0.296404988367171,1.00225940065712)))
REPRESENTATION_ITEM('')
SURFACE()
);
#131=(
BOUNDED_SURFACE()
B_SPLINE_SURFACE(3,2,((#20762,#20763,#20764),(#20765,#20766,#20767),(#20768,
#20769,#20770),(#20771,#20772,#20773),(#20774,#20775,#20776),(#20777,#20778,
#20779),(#20780,#20781,#20782),(#20783,#20784,#20785),(#20786,#20787,#20788),
(#20789,#20790,#20791)),.UNSPECIFIED.,.F.,.F.,.F.)
B_SPLINE_SURFACE_WITH_KNOTS((4,1,1,1,1,1,1,4),(3,3),(0.000174468133375082,
0.000281651371389567,0.000335242990396809,0.000388834609404052,0.000442426228411294,
0.000496017847418537,0.000549609466425779,0.000603201085433022),(-0.00019501040493369,
1.00160592523597),.UNSPECIFIED.)
GEOMETRIC_REPRESENTATION_ITEM()
RATIONAL_B_SPLINE_SURFACE(((1.00011425672731,0.70657911589782,1.00094223996387),
(1.00012624853302,0.675783150397702,1.00104113268417),(1.00014510741469,
0.627351956348123,1.00119665606033),(1.00017294875424,0.555853055072837,
1.00142625499417),(1.00019559108432,0.497705647321569,1.00161297930163),
(1.00021945006039,0.436433790367851,1.001809736913),(1.00024394961479,0.373516874409244,
1.00201177717609),(1.0002666342698,0.315260772680709,1.00219885052418),
(1.00027397645677,0.296405419106314,1.00225939927389),(1.0002739766245,
0.296404988367195,1.00225940065709)))
REPRESENTATION_ITEM('')
SURFACE()
);
#132=(
BOUNDED_SURFACE()
B_SPLINE_SURFACE(3,2,((#20793,#20794,#20795),(#20796,#20797,#20798),(#20799,
#20800,#20801),(#20802,#20803,#20804),(#20805,#20806,#20807),(#20808,#20809,
#20810),(#20811,#20812,#20813),(#20814,#20815,#20816),(#20817,#20818,#20819),
(#20820,#20821,#20822)),.UNSPECIFIED.,.F.,.F.,.F.)
B_SPLINE_SURFACE_WITH_KNOTS((4,1,1,1,1,1,1,4),(3,3),(0.000127598355023064,
0.000224795792394814,0.000278794368712453,0.000332792945030092,0.00038679152134773,
0.000440790097665369,0.000494788673983008,0.000645984687672397),(-0.000202566986447085,
1.00122998401508),.UNSPECIFIED.)
GEOMETRIC_REPRESENTATION_ITEM()
RATIONAL_B_SPLINE_SURFACE(((1.00027635017828,0.317040357183567,1.00167971821377),
(1.00028940394414,0.284779855951495,1.00175906192327),(1.00028326505884,
0.299951226331051,1.00172174840494),(1.00025330483497,0.373993602267987,
1.00153964346102),(1.0002279561629,0.436639192477359,1.00138556856071),
(1.00020305276149,0.498184360414154,1.00123420011509),(1.00017989968982,
0.555403840635666,1.00109347056522),(1.00014462809384,0.642572507365346,
1.00087908191325),(1.00012079112344,0.701482144738581,1.00073419547391),
(1.00010419104768,0.742506839870816,1.00063329649934)))
REPRESENTATION_ITEM('')
SURFACE()
);
#133=(
BOUNDED_SURFACE()
B_SPLINE_SURFACE(3,2,((#20909,#20910,#20911),(#20912,#20913,#20914),(#20915,
#20916,#20917),(#20918,#20919,#20920),(#20921,#20922,#20923),(#20924,#20925,
#20926),(#20927,#20928,#20929),(#20930,#20931,#20932),(#20933,#20934,#20935),
(#20936,#20937,#20938)),.UNSPECIFIED.,.F.,.F.,.F.)
B_SPLINE_SURFACE_WITH_KNOTS((4,1,1,1,1,1,1,4),(3,3),(0.000127598355023064,
0.000224795792394814,0.000278794368712453,0.000332792945030092,0.000386791521347731,
0.00044079009766537,0.000494788673983009,0.000645984687672399),(-0.000202566986466063,
1.00122998401559),.UNSPECIFIED.)
GEOMETRIC_REPRESENTATION_ITEM()
RATIONAL_B_SPLINE_SURFACE(((1.0002763501783,0.317040357181445,1.00167971821447),
(1.00028940394416,0.28477985595175,1.001759061924),(1.00028326505887,0.29995122633052,
1.00172174840566),(1.000253304835,0.373993602267689,1.00153964346166),(1.00022795616292,
0.436639192477048,1.00138556856128),(1.00020305276151,0.498184360413893,
1.0012342001156),(1.00017989968984,0.555403840635433,1.00109347056568),
(1.00014462809386,0.642572507365119,1.00087908191362),(1.00012079112345,
0.701482144738679,1.00073419547421),(1.00010419104769,0.742506839870352,
1.00063329649961)))
REPRESENTATION_ITEM('')
SURFACE()
);
#134=(
BOUNDED_SURFACE()
B_SPLINE_SURFACE(3,2,((#20940,#20941,#20942),(#20943,#20944,#20945),(#20946,
#20947,#20948),(#20949,#20950,#20951),(#20952,#20953,#20954),(#20955,#20956,
#20957),(#20958,#20959,#20960),(#20961,#20962,#20963),(#20964,#20965,#20966),
(#20967,#20968,#20969)),.UNSPECIFIED.,.F.,.F.,.F.)
B_SPLINE_SURFACE_WITH_KNOTS((4,1,1,1,1,1,1,4),(3,3),(0.000174468133375075,
0.00028165137138956,0.000335242990396803,0.000388834609404046,0.000442426228411288,
0.000496017847418531,0.000549609466425773,0.000603201085433016),(-0.000195010404933933,
1.00160592523597),.UNSPECIFIED.)
GEOMETRIC_REPRESENTATION_ITEM()
RATIONAL_B_SPLINE_SURFACE(((1.00011425672731,0.70657911589782,1.00094223996388),
(1.00012624853302,0.67578315039779,1.00104113268417),(1.00014510741469,
0.6273519563481,1.00119665606033),(1.00017294875424,0.555853055072843,1.00142625499417),
(1.00019559108432,0.497705647321564,1.00161297930163),(1.00021945006039,
0.436433790367855,1.001809736913),(1.00024394961479,0.373516874409238,1.00201177717609),
(1.0002666342698,0.315260772680727,1.00219885052418),(1.00027397645677,
0.296405419106286,1.00225939927389),(1.0002739766245,0.296404988367191,
1.00225940065709)))
REPRESENTATION_ITEM('')
SURFACE()
);
#135=(
BOUNDED_SURFACE()
B_SPLINE_SURFACE(3,2,((#21267,#21268,#21269),(#21270,#21271,#21272),(#21273,
#21274,#21275),(#21276,#21277,#21278)),.UNSPECIFIED.,.F.,.F.,.F.)
B_SPLINE_SURFACE_WITH_KNOTS((4,4),(3,3),(0.,0.0001470459055442),(0.,1.),
 .UNSPECIFIED.)
GEOMETRIC_REPRESENTATION_ITEM()
RATIONAL_B_SPLINE_SURFACE(((1.,0.707106781186548,1.),(1.,0.737093913778341,
1.),(1.,0.764068952814825,1.),(1.,0.788807211505561,1.)))
REPRESENTATION_ITEM('')
SURFACE()
);
#136=(
BOUNDED_SURFACE()
B_SPLINE_SURFACE(3,2,((#21283,#21284,#21285),(#21286,#21287,#21288),(#21289,
#21290,#21291),(#21292,#21293,#21294)),.UNSPECIFIED.,.F.,.F.,.F.)
B_SPLINE_SURFACE_WITH_KNOTS((4,4),(3,3),(0.00103196028662306,0.00117791152855152),
(0.,1.00060396517276),.UNSPECIFIED.)
GEOMETRIC_REPRESENTATION_ITEM()
RATIONAL_B_SPLINE_SURFACE(((1.,0.78867965841646,1.00025526025322),(1.,0.817276315391447,
1.00022071748348),(1.,0.827791209164541,1.00020801622421),(1.,0.816136771087517,
1.00022209397363)))
REPRESENTATION_ITEM('')
SURFACE()
);
#137=(
BOUNDED_SURFACE()
B_SPLINE_SURFACE(3,2,((#21296,#21297,#21298),(#21299,#21300,#21301),(#21302,
#21303,#21304),(#21305,#21306,#21307)),.UNSPECIFIED.,.F.,.F.,.F.)
B_SPLINE_SURFACE_WITH_KNOTS((4,4),(3,3),(0.,0.000147045905544124),(0.,1.),
 .UNSPECIFIED.)
GEOMETRIC_REPRESENTATION_ITEM()
RATIONAL_B_SPLINE_SURFACE(((1.,0.788807211505555,1.),(1.,0.764068952812458,
1.),(1.,0.737093913778325,1.),(1.,0.707106781186548,1.)))
REPRESENTATION_ITEM('')
SURFACE()
);
#138=(
BOUNDED_SURFACE()
B_SPLINE_SURFACE(3,2,((#21309,#21310,#21311),(#21312,#21313,#21314),(#21315,
#21316,#21317),(#21318,#21319,#21320),(#21321,#21322,#21323)),
 .UNSPECIFIED.,.F.,.F.,.F.)
B_SPLINE_SURFACE_WITH_KNOTS((4,1,4),(3,3),(0.00269367879498111,0.00372541632938345,
0.00475715386378578),(0.,1.),.UNSPECIFIED.)
GEOMETRIC_REPRESENTATION_ITEM()
RATIONAL_B_SPLINE_SURFACE(((1.,0.816247751046311,1.),(1.,0.749255463454341,
1.),(1.,0.664951696527388,1.),(1.,0.749268268265245,1.),(1.,0.816247751046172,
1.)))
REPRESENTATION_ITEM('')
SURFACE()
);
#139=(
BOUNDED_SURFACE()
B_SPLINE_SURFACE(3,2,((#21325,#21326,#21327),(#21328,#21329,#21330),(#21331,
#21332,#21333),(#21334,#21335,#21336)),.UNSPECIFIED.,.F.,.F.,.F.)
B_SPLINE_SURFACE_WITH_KNOTS((4,4),(3,3),(0.00112846799435314,0.00127389286197466),
(0.,1.00046952868973),.UNSPECIFIED.)
GEOMETRIC_REPRESENTATION_ITEM()
RATIONAL_B_SPLINE_SURFACE(((1.,0.816161474093606,1.00017263492438),(1.,
0.827910846457222,1.00016160158956),(1.,0.817246676842162,1.00017161585673),
(1.,0.788708050432204,1.00019841526446)))
REPRESENTATION_ITEM('')
SURFACE()
);
#140=(
BOUNDED_SURFACE()
B_SPLINE_SURFACE(3,2,((#21337,#21338,#21339),(#21340,#21341,#21342),(#21343,
#21344,#21345),(#21346,#21347,#21348)),.UNSPECIFIED.,.F.,.F.,.F.)
B_SPLINE_SURFACE_WITH_KNOTS((4,4),(3,3),(0.,0.00014704590554415),(0.,1.),
 .UNSPECIFIED.)
GEOMETRIC_REPRESENTATION_ITEM()
RATIONAL_B_SPLINE_SURFACE(((1.,0.707106781186547,1.),(1.,0.737093913777774,
1.),(1.,0.764068952812492,1.),(1.,0.788807211505568,1.)))
REPRESENTATION_ITEM('')
SURFACE()
);
#141=(
BOUNDED_SURFACE()
B_SPLINE_SURFACE(3,2,((#21351,#21352,#21353),(#21354,#21355,#21356),(#21357,
#21358,#21359),(#21360,#21361,#21362)),.UNSPECIFIED.,.F.,.F.,.F.)
B_SPLINE_SURFACE_WITH_KNOTS((4,4),(3,3),(0.00112846799435319,0.0012738928619747),
(0.,1.00046952869008),.UNSPECIFIED.)
GEOMETRIC_REPRESENTATION_ITEM()
RATIONAL_B_SPLINE_SURFACE(((1.,0.816161474093552,1.00017263492451),(1.,
0.827910846456838,1.00016160158968),(1.,0.817246676842358,1.00017161585686),
(1.,0.788708050432149,1.00019841526461)))
REPRESENTATION_ITEM('')
SURFACE()
);
#142=(
BOUNDED_SURFACE()
B_SPLINE_SURFACE(3,2,((#21366,#21367,#21368),(#21369,#21370,#21371),(#21372,
#21373,#21374),(#21375,#21376,#21377),(#21378,#21379,#21380)),
 .UNSPECIFIED.,.F.,.F.,.F.)
B_SPLINE_SURFACE_WITH_KNOTS((4,1,4),(3,3),(0.00269367879498055,0.0037254163293817,
0.00475715386378285),(0.,1.),.UNSPECIFIED.)
GEOMETRIC_REPRESENTATION_ITEM()
RATIONAL_B_SPLINE_SURFACE(((1.,0.816247751046309,1.),(1.,0.749255463453259,
1.),(1.,0.664951696528144,1.),(1.,0.749268268264858,1.),(1.,0.816247751046186,
1.)))
REPRESENTATION_ITEM('')
SURFACE()
);
#143=(
BOUNDED_SURFACE()
B_SPLINE_SURFACE(3,2,((#21382,#21383,#21384),(#21385,#21386,#21387),(#21388,
#21389,#21390),(#21391,#21392,#21393)),.UNSPECIFIED.,.F.,.F.,.F.)
B_SPLINE_SURFACE_WITH_KNOTS((4,4),(3,3),(-6.33174068731535E-17,0.000147045905544159),
(0.,1.),.UNSPECIFIED.)
GEOMETRIC_REPRESENTATION_ITEM()
RATIONAL_B_SPLINE_SURFACE(((1.,0.788807211505573,1.),(1.,0.764068952814424,
1.),(1.,0.737093913778083,1.),(1.,0.707106781186545,1.)))
REPRESENTATION_ITEM('')
SURFACE()
);
#144=(
BOUNDED_SURFACE()
B_SPLINE_SURFACE(3,2,((#21395,#21396,#21397),(#21398,#21399,#21400),(#21401,
#21402,#21403),(#21404,#21405,#21406)),.UNSPECIFIED.,.F.,.F.,.F.)
B_SPLINE_SURFACE_WITH_KNOTS((4,4),(3,3),(0.00103196028662309,0.00117791152855156),
(0.,1.00060396517268),.UNSPECIFIED.)
GEOMETRIC_REPRESENTATION_ITEM()
RATIONAL_B_SPLINE_SURFACE(((1.,0.788679658416485,1.00025526025319),(1.,
0.817276315391088,1.00022071748345),(1.,0.827791209164896,1.00020801622419),
(1.,0.816136771087538,1.0002220939736)))
REPRESENTATION_ITEM('')
SURFACE()
);
#145=(
BOUNDED_SURFACE()
B_SPLINE_SURFACE(3,2,((#21407,#21408,#21409),(#21410,#21411,#21412),(#21413,
#21414,#21415),(#21416,#21417,#21418)),.UNSPECIFIED.,.F.,.F.,.F.)
B_SPLINE_SURFACE_WITH_KNOTS((4,4),(3,3),(-5.42101086242752E-20,0.000147045905544143),
(0.,1.),.UNSPECIFIED.)
GEOMETRIC_REPRESENTATION_ITEM()
RATIONAL_B_SPLINE_SURFACE(((1.,0.788807211505567,1.),(1.,0.764068952812524,
1.),(1.,0.737093913777823,1.),(1.,0.707106781186551,1.)))
REPRESENTATION_ITEM('')
SURFACE()
);
#146=(
BOUNDED_SURFACE()
B_SPLINE_SURFACE(3,2,((#21421,#21422,#21423),(#21424,#21425,#21426),(#21427,
#21428,#21429),(#21430,#21431,#21432)),.UNSPECIFIED.,.F.,.F.,.F.)
B_SPLINE_SURFACE_WITH_KNOTS((4,4),(3,3),(0.00112846799435317,0.00127389286197469),
(0.,1.00046952868983),.UNSPECIFIED.)
GEOMETRIC_REPRESENTATION_ITEM()
RATIONAL_B_SPLINE_SURFACE(((1.,0.816161474093599,1.00017263492442),(1.,
0.827910846457036,1.00016160158959),(1.,0.817246676842335,1.00017161585677),
(1.,0.788708050432199,1.0001984152645)))
REPRESENTATION_ITEM('')
SURFACE()
);
#147=(
BOUNDED_SURFACE()
B_SPLINE_SURFACE(3,2,((#21436,#21437,#21438),(#21439,#21440,#21441),(#21442,
#21443,#21444),(#21445,#21446,#21447),(#21448,#21449,#21450)),
 .UNSPECIFIED.,.F.,.F.,.F.)
B_SPLINE_SURFACE_WITH_KNOTS((4,1,4),(3,3),(0.0026936787949806,0.00372541632938187,
0.00475715386378313),(0.,1.),.UNSPECIFIED.)
GEOMETRIC_REPRESENTATION_ITEM()
RATIONAL_B_SPLINE_SURFACE(((1.,0.816247751046304,1.),(1.,0.74925546345507,
1.),(1.,0.664951696526772,1.),(1.,0.749268268265801,1.),(1.,0.816247751046182,
1.)))
REPRESENTATION_ITEM('')
SURFACE()
);
#148=(
BOUNDED_SURFACE()
B_SPLINE_SURFACE(3,2,((#21452,#21453,#21454),(#21455,#21456,#21457),(#21458,
#21459,#21460),(#21461,#21462,#21463)),.UNSPECIFIED.,.F.,.F.,.F.)
B_SPLINE_SURFACE_WITH_KNOTS((4,4),(3,3),(0.,0.000147045905544217),(0.,1.),
 .UNSPECIFIED.)
GEOMETRIC_REPRESENTATION_ITEM()
RATIONAL_B_SPLINE_SURFACE(((1.,0.707106781186548,1.),(1.,0.737093913778072,
1.),(1.,0.764068952814715,1.),(1.,0.788807211505574,1.)))
REPRESENTATION_ITEM('')
SURFACE()
);
#149=(
BOUNDED_SURFACE()
B_SPLINE_SURFACE(3,2,((#21465,#21466,#21467),(#21468,#21469,#21470),(#21471,
#21472,#21473),(#21474,#21475,#21476)),.UNSPECIFIED.,.F.,.F.,.F.)
B_SPLINE_SURFACE_WITH_KNOTS((4,4),(3,3),(0.00103196028662309,0.00117791152855157),
(0.,1.00060396517251),.UNSPECIFIED.)
GEOMETRIC_REPRESENTATION_ITEM()
RATIONAL_B_SPLINE_SURFACE(((1.,0.78867965841652,1.00025526025312),(1.,0.817276315391245,
1.00022071748339),(1.,0.827791209164782,1.00020801622413),(1.,0.816136771087568,
1.00022209397354)))
REPRESENTATION_ITEM('')
SURFACE()
);
#150=(
BOUNDED_SURFACE()
B_SPLINE_SURFACE(3,2,((#21477,#21478,#21479),(#21480,#21481,#21482),(#21483,
#21484,#21485),(#21486,#21487,#21488)),.UNSPECIFIED.,.F.,.F.,.F.)
B_SPLINE_SURFACE_WITH_KNOTS((4,4),(3,3),(0.,0.000147045905544129),(0.,1.),
 .UNSPECIFIED.)
GEOMETRIC_REPRESENTATION_ITEM()
RATIONAL_B_SPLINE_SURFACE(((1.,0.707106781186548,1.),(1.,0.737093913777738,
1.),(1.,0.764068952812351,1.),(1.,0.788807211505558,1.)))
REPRESENTATION_ITEM('')
SURFACE()
);
#151=(
BOUNDED_SURFACE()
B_SPLINE_SURFACE(3,2,((#21491,#21492,#21493),(#21494,#21495,#21496),(#21497,
#21498,#21499),(#21500,#21501,#21502)),.UNSPECIFIED.,.F.,.F.,.F.)
B_SPLINE_SURFACE_WITH_KNOTS((4,4),(3,3),(0.00112846799435314,0.00127389286197467),
(0.,1.00046952868989),.UNSPECIFIED.)
GEOMETRIC_REPRESENTATION_ITEM()
RATIONAL_B_SPLINE_SURFACE(((1.,0.816161474093575,1.00017263492444),(1.,
0.827910846457089,1.00016160158961),(1.,0.817246676841916,1.00017161585679),
(1.,0.788708050432178,1.00019841526453)))
REPRESENTATION_ITEM('')
SURFACE()
);
#152=(
BOUNDED_SURFACE()
B_SPLINE_SURFACE(3,2,((#21506,#21507,#21508),(#21509,#21510,#21511),(#21512,
#21513,#21514),(#21515,#21516,#21517),(#21518,#21519,#21520)),
 .UNSPECIFIED.,.F.,.F.,.F.)
B_SPLINE_SURFACE_WITH_KNOTS((4,1,4),(3,3),(0.0026936787949813,0.00372541632938372,
0.00475715386378613),(0.,1.),.UNSPECIFIED.)
GEOMETRIC_REPRESENTATION_ITEM()
RATIONAL_B_SPLINE_SURFACE(((1.,0.816247751046295,1.),(1.,0.74925546345451,
1.),(1.,0.664951696527212,1.),(1.,0.749268268265431,1.),(1.,0.816247751046173,
1.)))
REPRESENTATION_ITEM('')
SURFACE()
);
#153=(
BOUNDED_SURFACE()
B_SPLINE_SURFACE(3,2,((#21522,#21523,#21524),(#21525,#21526,#21527),(#21528,
#21529,#21530),(#21531,#21532,#21533)),.UNSPECIFIED.,.F.,.F.,.F.)
B_SPLINE_SURFACE_WITH_KNOTS((4,4),(3,3),(-6.17453137230495E-17,0.000147045905544141),
(0.,1.),.UNSPECIFIED.)
GEOMETRIC_REPRESENTATION_ITEM()
RATIONAL_B_SPLINE_SURFACE(((1.,0.788807211505561,1.),(1.,0.764068952814829,
1.),(1.,0.737093913779376,1.),(1.,0.707106781186542,1.)))
REPRESENTATION_ITEM('')
SURFACE()
);
#154=(
BOUNDED_SURFACE()
B_SPLINE_SURFACE(3,2,((#21535,#21536,#21537),(#21538,#21539,#21540),(#21541,
#21542,#21543),(#21544,#21545,#21546)),.UNSPECIFIED.,.F.,.F.,.F.)
B_SPLINE_SURFACE_WITH_KNOTS((4,4),(3,3),(0.00103196028662307,0.00117791152855155),
(0.,1.00060396517239),.UNSPECIFIED.)
GEOMETRIC_REPRESENTATION_ITEM()
RATIONAL_B_SPLINE_SURFACE(((1.,0.788679658416538,1.00025526025307),(1.,
0.817276315391461,1.00022071748335),(1.,0.827791209164615,1.00020801622409),
(1.,0.816136771087583,1.00022209397349)))
REPRESENTATION_ITEM('')
SURFACE()
);
#155=(
BOUNDED_SURFACE()
B_SPLINE_SURFACE(3,2,((#22259,#22260,#22261),(#22262,#22263,#22264),(#22265,
#22266,#22267),(#22268,#22269,#22270),(#22271,#22272,#22273)),
 .UNSPECIFIED.,.F.,.F.,.F.)
B_SPLINE_SURFACE_WITH_KNOTS((4,1,4),(3,3),(-2.20162038411102E-5,0.000110081019205551,
0.000242178242252212),(0.126314380949487,1.00103902473481),
 .UNSPECIFIED.)
GEOMETRIC_REPRESENTATION_ITEM()
RATIONAL_B_SPLINE_SURFACE(((0.931940330562429,0.730354688111263,1.00064144399688),
(0.938802763189794,0.757542930449388,1.00057676742338),(0.952889013961745,
0.813351186853421,1.00044400831551),(0.938802316999347,0.757541162689371,
1.0005767716286),(0.931940625048124,0.730355854832875,1.00064144122143)))
REPRESENTATION_ITEM('')
SURFACE()
);
#156=(
BOUNDED_SURFACE()
B_SPLINE_SURFACE(3,2,((#22531,#22532,#22533),(#22534,#22535,#22536),(#22537,
#22538,#22539),(#22540,#22541,#22542),(#22543,#22544,#22545)),
 .UNSPECIFIED.,.F.,.F.,.F.)
B_SPLINE_SURFACE_WITH_KNOTS((4,1,4),(3,3),(0.,0.000223000527573492,0.000446001055146984),
(0.0936655602124958,1.),.UNSPECIFIED.)
GEOMETRIC_REPRESENTATION_ITEM()
RATIONAL_B_SPLINE_SURFACE(((0.950271228503017,0.734540788609151,1.),(0.958172907846371,
0.776721069842867,1.),(0.968838233330935,0.833654084818534,1.),(0.958169502301113,
0.776702890560907,1.),(0.950271228503017,0.734540788609151,1.)))
REPRESENTATION_ITEM('')
SURFACE()
);
#157=(
BOUNDED_SURFACE()
B_SPLINE_SURFACE(3,2,((#22915,#22916,#22917),(#22918,#22919,#22920),(#22921,
#22922,#22923),(#22924,#22925,#22926),(#22927,#22928,#22929)),
 .UNSPECIFIED.,.F.,.F.,.F.)
B_SPLINE_SURFACE_WITH_KNOTS((4,1,4),(3,3),(1.04085433040226E-5,6.63737770322143E-5,
0.000122339010757443),(-0.000913070985129358,1.00040272930117),
 .UNSPECIFIED.)
GEOMETRIC_REPRESENTATION_ITEM()
RATIONAL_B_SPLINE_SURFACE(((1.00041393130619,0.773238791250705,1.00018248008192),
(1.00040569699398,0.777749739229177,1.00017885001591),(1.00044706370058,
0.755088094045063,1.00019708637517),(1.00040569546617,0.777750576200417,
1.00017884934238),(1.00041393231454,0.773238238849612,1.00018248052645)))
REPRESENTATION_ITEM('')
SURFACE()
);
#158=(
BOUNDED_SURFACE()
B_SPLINE_SURFACE(3,2,((#22957,#22958,#22959),(#22960,#22961,#22962),(#22963,
#22964,#22965),(#22966,#22967,#22968),(#22969,#22970,#22971)),
 .UNSPECIFIED.,.F.,.F.,.F.)
B_SPLINE_SURFACE_WITH_KNOTS((4,1,4),(3,3),(9.4963022667217E-5,0.00026540586050066,
0.000435848698334103),(0.,1.),.UNSPECIFIED.)
GEOMETRIC_REPRESENTATION_ITEM()
RATIONAL_B_SPLINE_SURFACE(((1.,0.774596669241481,1.),(1.,0.77459446922363,
1.),(1.,0.729684369905261,1.),(1.,0.774594820346532,1.),(1.,0.774596669241424,
1.)))
REPRESENTATION_ITEM('')
SURFACE()
);
#159=SPHERICAL_SURFACE('',#12692,0.2);
#160=SPHERICAL_SURFACE('',#12694,0.2);
#161=SPHERICAL_SURFACE('',#12704,0.2);
#162=SPHERICAL_SURFACE('',#12706,0.2);
#163=SPHERICAL_SURFACE('',#12716,0.2);
#164=SPHERICAL_SURFACE('',#12718,0.2);
#165=SPHERICAL_SURFACE('',#12728,0.2);
#166=SPHERICAL_SURFACE('',#12730,0.2);
#167=SPHERICAL_SURFACE('',#12783,0.1);
#168=SPHERICAL_SURFACE('',#12785,0.1);
#169=SPHERICAL_SURFACE('',#12792,0.1);
#170=SPHERICAL_SURFACE('',#12798,0.1);
#171=SPHERICAL_SURFACE('',#12818,0.1);
#172=SPHERICAL_SURFACE('',#12820,0.1);
#173=SPHERICAL_SURFACE('',#12844,0.1);
#174=SPHERICAL_SURFACE('',#12846,0.1);
#175=SPHERICAL_SURFACE('',#13935,2.5);
#176=TOROIDAL_SURFACE('',#12687,2.2,0.2);
#177=TOROIDAL_SURFACE('',#12699,2.2,0.2);
#178=TOROIDAL_SURFACE('',#12711,2.2,0.2);
#179=TOROIDAL_SURFACE('',#12723,2.2,0.2);
#180=TOROIDAL_SURFACE('',#12733,2.6,0.2);
#181=TOROIDAL_SURFACE('',#12737,2.3,0.1);
#182=TOROIDAL_SURFACE('',#12742,0.4,0.1);
#183=TOROIDAL_SURFACE('',#12747,2.3,0.1);
#184=TOROIDAL_SURFACE('',#12752,0.4,0.1);
#185=TOROIDAL_SURFACE('',#12755,3.156,0.1);
#186=TOROIDAL_SURFACE('',#12759,2.3,0.1);
#187=TOROIDAL_SURFACE('',#12764,0.4,0.1);
#188=TOROIDAL_SURFACE('',#12769,2.3,0.1);
#189=TOROIDAL_SURFACE('',#12774,0.4,0.1);
#190=TOROIDAL_SURFACE('',#12780,7.9,0.1);
#191=TOROIDAL_SURFACE('',#12802,7.9,0.1);
#192=TOROIDAL_SURFACE('',#12808,7.9,0.1);
#193=TOROIDAL_SURFACE('',#12810,7.9,0.1);
#194=TOROIDAL_SURFACE('',#12816,7.9,0.1);
#195=TOROIDAL_SURFACE('',#12830,7.9,0.1);
#196=TOROIDAL_SURFACE('',#12833,7.9,0.1);
#197=TOROIDAL_SURFACE('',#12841,7.9,0.1);
#198=TOROIDAL_SURFACE('',#12849,1.7,0.1);
#199=TOROIDAL_SURFACE('',#12851,1.7,0.1);
#200=TOROIDAL_SURFACE('',#12853,1.7,0.1);
#201=TOROIDAL_SURFACE('',#12855,1.7,0.1);
#202=TOROIDAL_SURFACE('',#12857,3.356,0.1);
#203=TOROIDAL_SURFACE('',#12859,1.5,0.1);
#204=TOROIDAL_SURFACE('',#12861,1.5,0.1);
#205=TOROIDAL_SURFACE('',#12863,1.5,0.1);
#206=TOROIDAL_SURFACE('',#12865,1.5,0.1);
#207=TOROIDAL_SURFACE('',#12867,7.9,0.1);
#208=TOROIDAL_SURFACE('',#12871,0.2,0.1);
#209=TOROIDAL_SURFACE('',#12876,2.5,0.1);
#210=TOROIDAL_SURFACE('',#12880,0.4,0.1);
#211=TOROIDAL_SURFACE('',#12882,0.2,0.1);
#212=TOROIDAL_SURFACE('',#12890,0.2,0.1);
#213=TOROIDAL_SURFACE('',#12892,0.4,0.1);
#214=TOROIDAL_SURFACE('',#12896,2.5,0.1);
#215=TOROIDAL_SURFACE('',#12902,0.2,0.1);
#216=TOROIDAL_SURFACE('',#12904,0.2,0.1);
#217=TOROIDAL_SURFACE('',#12908,2.5,0.1);
#218=TOROIDAL_SURFACE('',#12912,0.4,0.1);
#219=TOROIDAL_SURFACE('',#12914,0.2,0.1);
#220=TOROIDAL_SURFACE('',#12922,0.2,0.1);
#221=TOROIDAL_SURFACE('',#12924,0.4,0.1);
#222=TOROIDAL_SURFACE('',#12926,2.5,0.1);
#223=TOROIDAL_SURFACE('',#12930,0.2,0.1);
#224=TOROIDAL_SURFACE('',#12935,2.5,0.1);
#225=TOROIDAL_SURFACE('',#12943,2.5,0.1);
#226=TOROIDAL_SURFACE('',#12950,2.5,0.1);
#227=TOROIDAL_SURFACE('',#12957,2.5,0.1);
#228=TOROIDAL_SURFACE('',#13071,0.079999999999999,0.05);
#229=TOROIDAL_SURFACE('',#13074,0.0799999999999988,0.05);
#230=TOROIDAL_SURFACE('',#13078,0.0800000000000007,0.05);
#231=TOROIDAL_SURFACE('',#13089,0.0806549004455991,0.05);
#232=TOROIDAL_SURFACE('',#13092,0.170000000000001,0.05);
#233=TOROIDAL_SURFACE('',#13095,0.17,0.05);
#234=TOROIDAL_SURFACE('',#13100,0.4206549004456,0.05);
#235=TOROIDAL_SURFACE('',#13103,0.169999999999999,0.05);
#236=TOROIDAL_SURFACE('',#13110,0.42,0.05);
#237=TOROIDAL_SURFACE('',#13117,0.17,0.05);
#238=TOROIDAL_SURFACE('',#13120,0.17,0.05);
#239=TOROIDAL_SURFACE('',#13127,0.17,0.05);
#240=TOROIDAL_SURFACE('',#13134,0.17,0.05);
#241=TOROIDAL_SURFACE('',#13141,0.169999999999998,0.05);
#242=TOROIDAL_SURFACE('',#13150,0.170000000000001,0.05);
#243=TOROIDAL_SURFACE('',#13153,0.17,0.05);
#244=TOROIDAL_SURFACE('',#13160,0.17,0.05);
#245=TOROIDAL_SURFACE('',#13162,0.42,0.05);
#246=TOROIDAL_SURFACE('',#13170,0.42,0.05);
#247=TOROIDAL_SURFACE('',#13175,0.079999999999999,0.05);
#248=TOROIDAL_SURFACE('',#13178,0.0799999999999987,0.05);
#249=TOROIDAL_SURFACE('',#13182,0.0800000000000005,0.05);
#250=TOROIDAL_SURFACE('',#13193,0.0806549004455994,0.05);
#251=TOROIDAL_SURFACE('',#13196,0.170000000000001,0.05);
#252=TOROIDAL_SURFACE('',#13199,0.17,0.05);
#253=TOROIDAL_SURFACE('',#13204,0.420654900445599,0.05);
#254=TOROIDAL_SURFACE('',#13207,0.169999999999999,0.05);
#255=TOROIDAL_SURFACE('',#13214,0.42,0.05);
#256=TOROIDAL_SURFACE('',#13219,0.17,0.05);
#257=TOROIDAL_SURFACE('',#13226,0.17,0.05);
#258=TOROIDAL_SURFACE('',#13229,0.17,0.05);
#259=TOROIDAL_SURFACE('',#13235,0.17,0.05);
#260=TOROIDAL_SURFACE('',#13242,0.17,0.05);
#261=TOROIDAL_SURFACE('',#13249,0.169999999999998,0.05);
#262=TOROIDAL_SURFACE('',#13258,0.17,0.05);
#263=TOROIDAL_SURFACE('',#13261,0.17,0.05);
#264=TOROIDAL_SURFACE('',#13268,0.17,0.05);
#265=TOROIDAL_SURFACE('',#13270,0.419999999999999,0.05);
#266=TOROIDAL_SURFACE('',#13278,0.419999999999999,0.05);
#267=TOROIDAL_SURFACE('',#13283,0.079999999999999,0.05);
#268=TOROIDAL_SURFACE('',#13286,0.0799999999999988,0.05);
#269=TOROIDAL_SURFACE('',#13290,0.0800000000000007,0.05);
#270=TOROIDAL_SURFACE('',#13301,0.0806549004455991,0.05);
#271=TOROIDAL_SURFACE('',#13304,0.170000000000001,0.05);
#272=TOROIDAL_SURFACE('',#13307,0.17,0.05);
#273=TOROIDAL_SURFACE('',#13312,0.4206549004456,0.05);
#274=TOROIDAL_SURFACE('',#13315,0.169999999999999,0.05);
#275=TOROIDAL_SURFACE('',#13322,0.42,0.05);
#276=TOROIDAL_SURFACE('',#13329,0.17,0.05);
#277=TOROIDAL_SURFACE('',#13332,0.17,0.05);
#278=TOROIDAL_SURFACE('',#13339,0.17,0.05);
#279=TOROIDAL_SURFACE('',#13346,0.17,0.05);
#280=TOROIDAL_SURFACE('',#13353,0.169999999999998,0.05);
#281=TOROIDAL_SURFACE('',#13362,0.170000000000001,0.05);
#282=TOROIDAL_SURFACE('',#13365,0.17,0.05);
#283=TOROIDAL_SURFACE('',#13372,0.17,0.05);
#284=TOROIDAL_SURFACE('',#13376,0.42,0.05);
#285=TOROIDAL_SURFACE('',#13379,0.42,0.05);
#286=TOROIDAL_SURFACE('',#13386,0.42,0.05);
#287=TOROIDAL_SURFACE('',#13391,0.079999999999999,0.05);
#288=TOROIDAL_SURFACE('',#13394,0.0799999999999987,0.05);
#289=TOROIDAL_SURFACE('',#13398,0.0800000000000005,0.05);
#290=TOROIDAL_SURFACE('',#13409,0.0806549004455994,0.05);
#291=TOROIDAL_SURFACE('',#13412,0.170000000000001,0.05);
#292=TOROIDAL_SURFACE('',#13415,0.17,0.05);
#293=TOROIDAL_SURFACE('',#13420,0.420654900445599,0.05);
#294=TOROIDAL_SURFACE('',#13423,0.169999999999999,0.05);
#295=TOROIDAL_SURFACE('',#13430,0.42,0.05);
#296=TOROIDAL_SURFACE('',#13437,0.17,0.05);
#297=TOROIDAL_SURFACE('',#13440,0.17,0.05);
#298=TOROIDAL_SURFACE('',#13447,0.17,0.05);
#299=TOROIDAL_SURFACE('',#13454,0.17,0.05);
#300=TOROIDAL_SURFACE('',#13461,0.169999999999998,0.05);
#301=TOROIDAL_SURFACE('',#13470,0.17,0.05);
#302=TOROIDAL_SURFACE('',#13473,0.17,0.05);
#303=TOROIDAL_SURFACE('',#13480,0.17,0.05);
#304=TOROIDAL_SURFACE('',#13482,0.419999999999999,0.05);
#305=TOROIDAL_SURFACE('',#13490,0.419999999999999,0.05);
#306=TOROIDAL_SURFACE('',#13492,0.177979589711326,0.05);
#307=TOROIDAL_SURFACE('',#13499,0.177979589711326,0.05);
#308=TOROIDAL_SURFACE('',#13503,0.322020410288672,0.05);
#309=TOROIDAL_SURFACE('',#13505,0.322020410288673,0.05);
#310=TOROIDAL_SURFACE('',#13508,0.0720204102886739,0.05);
#311=TOROIDAL_SURFACE('',#13515,0.072020410288672,0.05);
#312=TOROIDAL_SURFACE('',#13521,0.177979589711328,0.05);
#313=TOROIDAL_SURFACE('',#13523,0.322020410288673,0.05);
#314=TOROIDAL_SURFACE('',#13529,0.178634490156926,0.05);
#315=TOROIDAL_SURFACE('',#13531,0.322675310734272,0.05);
#316=TOROIDAL_SURFACE('',#13533,0.0720204102886723,0.05);
#317=TOROIDAL_SURFACE('',#13541,0.072020410288673,0.05);
#318=TOROIDAL_SURFACE('',#13543,0.072020410288673,0.05);
#319=TOROIDAL_SURFACE('',#13551,0.0720204102886728,0.05);
#320=TOROIDAL_SURFACE('',#13557,0.0720204102886704,0.05);
#321=TOROIDAL_SURFACE('',#13559,0.0720204102886733,0.05);
#322=TOROIDAL_SURFACE('',#13565,0.0720204102886724,0.05);
#323=TOROIDAL_SURFACE('',#13567,0.0720204102886726,0.05);
#324=TOROIDAL_SURFACE('',#13573,0.0720204102886722,0.05);
#325=TOROIDAL_SURFACE('',#13576,0.177979589711326,0.05);
#326=TOROIDAL_SURFACE('',#13583,0.177979589711326,0.05);
#327=TOROIDAL_SURFACE('',#13587,0.322020410288672,0.05);
#328=TOROIDAL_SURFACE('',#13589,0.322020410288672,0.05);
#329=TOROIDAL_SURFACE('',#13592,0.0720204102886739,0.05);
#330=TOROIDAL_SURFACE('',#13599,0.0720204102886721,0.05);
#331=TOROIDAL_SURFACE('',#13605,0.177979589711328,0.05);
#332=TOROIDAL_SURFACE('',#13607,0.322020410288673,0.05);
#333=TOROIDAL_SURFACE('',#13613,0.178634490156927,0.05);
#334=TOROIDAL_SURFACE('',#13615,0.322675310734272,0.05);
#335=TOROIDAL_SURFACE('',#13617,0.0720204102886726,0.05);
#336=TOROIDAL_SURFACE('',#13625,0.072020410288673,0.05);
#337=TOROIDAL_SURFACE('',#13627,0.072020410288673,0.05);
#338=TOROIDAL_SURFACE('',#13635,0.0720204102886729,0.05);
#339=TOROIDAL_SURFACE('',#13641,0.0720204102886704,0.05);
#340=TOROIDAL_SURFACE('',#13643,0.072020410288673,0.05);
#341=TOROIDAL_SURFACE('',#13646,0.0720204102886727,0.05);
#342=TOROIDAL_SURFACE('',#13652,0.0720204102886727,0.05);
#343=TOROIDAL_SURFACE('',#13654,0.0720204102886726,0.05);
#344=TOROIDAL_SURFACE('',#13660,0.0720204102886722,0.05);
#345=TOROIDAL_SURFACE('',#13663,0.177979589711326,0.05);
#346=TOROIDAL_SURFACE('',#13670,0.177979589711326,0.05);
#347=TOROIDAL_SURFACE('',#13671,0.322020410288673,0.05);
#348=TOROIDAL_SURFACE('',#13677,0.322020410288672,0.05);
#349=TOROIDAL_SURFACE('',#13679,0.322020410288673,0.05);
#350=TOROIDAL_SURFACE('',#13682,0.0720204102886739,0.05);
#351=TOROIDAL_SURFACE('',#13689,0.072020410288672,0.05);
#352=TOROIDAL_SURFACE('',#13695,0.177979589711328,0.05);
#353=TOROIDAL_SURFACE('',#13697,0.322020410288673,0.05);
#354=TOROIDAL_SURFACE('',#13703,0.178634490156926,0.05);
#355=TOROIDAL_SURFACE('',#13705,0.322675310734272,0.05);
#356=TOROIDAL_SURFACE('',#13707,0.0720204102886723,0.05);
#357=TOROIDAL_SURFACE('',#13715,0.072020410288673,0.05);
#358=TOROIDAL_SURFACE('',#13717,0.072020410288673,0.05);
#359=TOROIDAL_SURFACE('',#13725,0.0720204102886728,0.05);
#360=TOROIDAL_SURFACE('',#13731,0.0720204102886704,0.05);
#361=TOROIDAL_SURFACE('',#13733,0.0720204102886733,0.05);
#362=TOROIDAL_SURFACE('',#13739,0.0720204102886724,0.05);
#363=TOROIDAL_SURFACE('',#13741,0.0720204102886726,0.05);
#364=TOROIDAL_SURFACE('',#13747,0.0720204102886722,0.05);
#365=TOROIDAL_SURFACE('',#13750,0.177979589711326,0.05);
#366=TOROIDAL_SURFACE('',#13757,0.177979589711326,0.05);
#367=TOROIDAL_SURFACE('',#13761,0.322020410288672,0.05);
#368=TOROIDAL_SURFACE('',#13763,0.322020410288672,0.05);
#369=TOROIDAL_SURFACE('',#13766,0.0720204102886739,0.05);
#370=TOROIDAL_SURFACE('',#13773,0.0720204102886721,0.05);
#371=TOROIDAL_SURFACE('',#13779,0.177979589711328,0.05);
#372=TOROIDAL_SURFACE('',#13781,0.322020410288673,0.05);
#373=TOROIDAL_SURFACE('',#13787,0.178634490156927,0.05);
#374=TOROIDAL_SURFACE('',#13789,0.322675310734272,0.05);
#375=TOROIDAL_SURFACE('',#13791,0.0720204102886726,0.05);
#376=TOROIDAL_SURFACE('',#13799,0.072020410288673,0.05);
#377=TOROIDAL_SURFACE('',#13801,0.072020410288673,0.05);
#378=TOROIDAL_SURFACE('',#13809,0.0720204102886729,0.05);
#379=TOROIDAL_SURFACE('',#13815,0.0720204102886704,0.05);
#380=TOROIDAL_SURFACE('',#13817,0.072020410288673,0.05);
#381=TOROIDAL_SURFACE('',#13823,0.0720204102886727,0.05);
#382=TOROIDAL_SURFACE('',#13825,0.0720204102886726,0.05);
#383=TOROIDAL_SURFACE('',#13831,0.0720204102886722,0.05);
#384=TOROIDAL_SURFACE('',#13938,0.899999999999997,0.1);
#385=TOROIDAL_SURFACE('',#13951,1.34,0.16);
#386=SHAPE_REPRESENTATION_RELATIONSHIP('SRR','None',#23710,#391);
#387=SHAPE_REPRESENTATION_RELATIONSHIP('SRR','None',#23711,#392);
#388=SHAPE_REPRESENTATION_RELATIONSHIP('SRR','None',#23712,#393);
#389=SHAPE_REPRESENTATION_RELATIONSHIP('SRR','None',#23713,#394);
#390=SHAPE_REPRESENTATION_RELATIONSHIP('SRR','None',#23714,#395);
#391=ADVANCED_BREP_SHAPE_REPRESENTATION('',(#465),#23676);
#392=ADVANCED_BREP_SHAPE_REPRESENTATION('',(#466),#23677);
#393=ADVANCED_BREP_SHAPE_REPRESENTATION('',(#467),#23678);
#394=ADVANCED_BREP_SHAPE_REPRESENTATION('',(#468),#23679);
#395=ADVANCED_BREP_SHAPE_REPRESENTATION('',(#469),#23680);
#396=STYLED_ITEM('',(#12222),#465);
#397=STYLED_ITEM('',(#12223),#466);
#398=STYLED_ITEM('',(#12224),#12076);
#399=STYLED_ITEM('',(#12224),#12077);
#400=STYLED_ITEM('',(#12224),#12078);
#401=STYLED_ITEM('',(#12224),#12079);
#402=STYLED_ITEM('',(#12224),#12080);
#403=STYLED_ITEM('',(#12224),#12081);
#404=STYLED_ITEM('',(#12224),#12082);
#405=STYLED_ITEM('',(#12224),#12083);
#406=STYLED_ITEM('',(#12224),#12084);
#407=STYLED_ITEM('',(#12224),#12085);
#408=STYLED_ITEM('',(#12224),#12086);
#409=STYLED_ITEM('',(#12224),#12087);
#410=STYLED_ITEM('',(#12224),#12088);
#411=STYLED_ITEM('',(#12224),#12089);
#412=STYLED_ITEM('',(#12224),#12090);
#413=STYLED_ITEM('',(#12224),#12091);
#414=STYLED_ITEM('',(#12224),#12092);
#415=STYLED_ITEM('',(#12224),#12093);
#416=STYLED_ITEM('',(#12224),#12094);
#417=STYLED_ITEM('',(#12224),#12095);
#418=STYLED_ITEM('',(#12224),#12096);
#419=STYLED_ITEM('',(#12224),#12097);
#420=STYLED_ITEM('',(#12224),#12098);
#421=STYLED_ITEM('',(#12224),#12099);
#422=STYLED_ITEM('',(#12224),#12100);
#423=STYLED_ITEM('',(#12224),#12101);
#424=STYLED_ITEM('',(#12224),#12102);
#425=STYLED_ITEM('',(#12224),#12103);
#426=STYLED_ITEM('',(#12224),#12104);
#427=STYLED_ITEM('',(#12224),#12105);
#428=STYLED_ITEM('',(#12224),#12106);
#429=STYLED_ITEM('',(#12224),#12107);
#430=STYLED_ITEM('',(#12224),#12108);
#431=STYLED_ITEM('',(#12224),#12109);
#432=STYLED_ITEM('',(#12224),#12110);
#433=STYLED_ITEM('',(#12224),#12111);
#434=STYLED_ITEM('',(#12224),#12112);
#435=STYLED_ITEM('',(#12224),#12113);
#436=STYLED_ITEM('',(#12224),#12114);
#437=STYLED_ITEM('',(#12224),#12115);
#438=STYLED_ITEM('',(#12224),#12116);
#439=STYLED_ITEM('',(#12224),#12117);
#440=STYLED_ITEM('',(#12224),#12118);
#441=STYLED_ITEM('',(#12224),#12119);
#442=STYLED_ITEM('',(#12224),#12120);
#443=STYLED_ITEM('',(#12224),#12121);
#444=STYLED_ITEM('',(#12224),#12122);
#445=STYLED_ITEM('',(#12224),#12123);
#446=STYLED_ITEM('',(#12224),#12124);
#447=STYLED_ITEM('',(#12224),#12125);
#448=STYLED_ITEM('',(#12224),#12126);
#449=STYLED_ITEM('',(#12224),#12127);
#450=STYLED_ITEM('',(#12224),#12128);
#451=STYLED_ITEM('',(#12224),#12129);
#452=STYLED_ITEM('',(#12224),#12130);
#453=STYLED_ITEM('',(#12224),#12131);
#454=STYLED_ITEM('',(#12224),#12132);
#455=STYLED_ITEM('',(#12224),#12133);
#456=STYLED_ITEM('',(#12224),#12134);
#457=STYLED_ITEM('',(#12224),#12135);
#458=STYLED_ITEM('',(#12224),#12136);
#459=STYLED_ITEM('',(#12224),#12137);
#460=STYLED_ITEM('',(#12224),#12138);
#461=STYLED_ITEM('',(#12224),#12139);
#462=STYLED_ITEM('',(#12225),#467);
#463=STYLED_ITEM('',(#12226),#468);
#464=STYLED_ITEM('',(#12227),#469);
#465=MANIFOLD_SOLID_BREP('Volumenk\X\F6rper1',#12158);
#466=MANIFOLD_SOLID_BREP('Volumenk\X\F6rper1',#12159);
#467=MANIFOLD_SOLID_BREP('Volumenk\X\F6rper1',#12160);
#468=MANIFOLD_SOLID_BREP('Volumenk\X\F6rper1',#12161);
#469=MANIFOLD_SOLID_BREP('Solid1',#12162);
#470=B_SPLINE_CURVE_WITH_KNOTS('',3,(#18409,#18410,#18411,#18412,#18413,
#18414,#18415,#18416,#18417,#18418),.UNSPECIFIED.,.F.,.F.,(4,2,2,2,4),(0.135625906223771,
0.169532380652158,0.203438855080544,0.237345333764044,0.271251812447543),
 .UNSPECIFIED.);
#471=B_SPLINE_CURVE_WITH_KNOTS('',3,(#18420,#18421,#18422,#18423,#18424,
#18425,#18426,#18427,#18428,#18429),.UNSPECIFIED.,.F.,.F.,(4,2,2,2,4),(0.271251812447543,
0.305158291131042,0.339064769814541,0.372971244242927,0.406877718671314),
 .UNSPECIFIED.);
#472=B_SPLINE_CURVE_WITH_KNOTS('',3,(#18431,#18432,#18433,#18434,#18435,
#18436,#18437,#18438,#18439,#18440,#18441,#18442,#18443,#18444,#18445,#18446,
#18447,#18448,#18449),.UNSPECIFIED.,.F.,.F.,(4,2,2,2,3,2,2,2,4),(0.406877718671314,
0.440784193099701,0.474690667528087,0.508597146211586,0.542503624895085,
0.576410103578585,0.610316582262084,0.64422305669047,0.678129531118857),
 .UNSPECIFIED.);
#473=B_SPLINE_CURVE_WITH_KNOTS('',3,(#18453,#18454,#18455,#18456,#18457,
#18458,#18459,#18460,#18461,#18462),.UNSPECIFIED.,.F.,.F.,(4,2,2,2,4),(0.135625906223771,
0.169532380652158,0.203438855080544,0.237345333764044,0.271251812447543),
 .UNSPECIFIED.);
#474=B_SPLINE_CURVE_WITH_KNOTS('',3,(#18464,#18465,#18466,#18467,#18468,
#18469,#18470,#18471,#18472,#18473),.UNSPECIFIED.,.F.,.F.,(4,2,2,2,4),(0.271251812447543,
0.305158291131042,0.339064769814541,0.372971244242927,0.406877718671314),
 .UNSPECIFIED.);
#475=B_SPLINE_CURVE_WITH_KNOTS('',3,(#18474,#18475,#18476,#18477,#18478,
#18479,#18480,#18481,#18482,#18483,#18484,#18485,#18486,#18487,#18488,#18489,
#18490,#18491,#18492),.UNSPECIFIED.,.F.,.F.,(4,2,2,2,3,2,2,2,4),(0.406877718671314,
0.440784193099701,0.474690667528087,0.508597146211586,0.542503624895085,
0.576410103578585,0.610316582262084,0.64422305669047,0.678129531118857),
 .UNSPECIFIED.);
#476=B_SPLINE_CURVE_WITH_KNOTS('',3,(#18495,#18496,#18497,#18498,#18499,
#18500,#18501,#18502,#18503,#18504),.UNSPECIFIED.,.F.,.F.,(4,2,2,2,4),(0.135625906223771,
0.169532380652158,0.203438855080544,0.237345333764044,0.271251812447543),
 .UNSPECIFIED.);
#477=B_SPLINE_CURVE_WITH_KNOTS('',3,(#18506,#18507,#18508,#18509,#18510,
#18511,#18512,#18513,#18514,#18515),.UNSPECIFIED.,.F.,.F.,(4,2,2,2,4),(0.271251812447543,
0.305158291131042,0.339064769814541,0.372971244242927,0.406877718671314),
 .UNSPECIFIED.);
#478=B_SPLINE_CURVE_WITH_KNOTS('',3,(#18516,#18517,#18518,#18519,#18520,
#18521,#18522,#18523,#18524,#18525,#18526,#18527,#18528,#18529,#18530,#18531,
#18532,#18533,#18534),.UNSPECIFIED.,.F.,.F.,(4,2,2,2,3,2,2,2,4),(0.406877718671314,
0.440784193099701,0.474690667528087,0.508597146211586,0.542503624895085,
0.576410103578585,0.610316582262084,0.64422305669047,0.678129531118857),
 .UNSPECIFIED.);
#479=B_SPLINE_CURVE_WITH_KNOTS('',3,(#18547,#18548,#18549,#18550,#18551,
#18552,#18553,#18554,#18555,#18556,#18557,#18558,#18559,#18560,#18561,#18562,
#18563,#18564,#18565,#18566,#18567,#18568,#18569,#18570,#18571,#18572,#18573,
#18574,#18575,#18576,#18577,#18578,#18579,#18580),.UNSPECIFIED.,.T.,.F.,
(4,2,2,2,2,2,2,2,2,2,2,2,2,2,2,2,4),(0.,0.0339090260177544,0.0678180520355089,
0.10172706790367,0.135636083771832,0.169545099639993,0.203454115508154,
0.237363141525909,0.271272167543663,0.305181193561417,0.339090219579172,
0.372999235447333,0.406908251315495,0.440817267183656,0.474726283051817,
0.508635309069572,0.542544335087326),.UNSPECIFIED.);
#480=B_SPLINE_CURVE_WITH_KNOTS('',3,(#18585,#18586,#18587,#18588,#18589,
#18590,#18591,#18592,#18593,#18594),.UNSPECIFIED.,.F.,.F.,(4,2,2,2,4),(0.406908251315495,
0.440817267183656,0.474726283051817,0.508635309069572,0.542544335087326),
 .UNSPECIFIED.);
#481=B_SPLINE_CURVE_WITH_KNOTS('',3,(#18596,#18597,#18598,#18599,#18600,
#18601,#18602,#18603,#18604,#18605,#18606,#18607,#18608,#18609,#18610,#18611,
#18612,#18613),.UNSPECIFIED.,.F.,.F.,(4,2,2,2,2,2,2,2,4),(0.135636083771832,
0.169545099639993,0.203454115508154,0.237363141525909,0.271272167543663,
0.305181193561417,0.339090219579172,0.372999235447333,0.406908251315495),
 .UNSPECIFIED.);
#482=B_SPLINE_CURVE_WITH_KNOTS('',3,(#18614,#18615,#18616,#18617,#18618,
#18619,#18620,#18621,#18622,#18623),.UNSPECIFIED.,.F.,.F.,(4,2,2,2,4),(0.,
0.0339090260177544,0.0678180520355089,0.10172706790367,0.135636083771832),
 .UNSPECIFIED.);
#483=B_SPLINE_CURVE_WITH_KNOTS('',3,(#18627,#18628,#18629,#18630,#18631,
#18632,#18633,#18634,#18635,#18636,#18637,#18638,#18639,#18640,#18641,#18642,
#18643,#18644,#18645,#18646,#18647,#18648,#18649,#18650,#18651,#18652,#18653,
#18654,#18655,#18656,#18657,#18658,#18659,#18660),.UNSPECIFIED.,.T.,.F.,
(4,2,2,2,2,2,2,2,2,2,2,2,2,2,2,2,4),(0.,0.0339090260177544,0.0678180520355089,
0.10172706790367,0.135636083771832,0.169545099639993,0.203454115508154,
0.237363141525909,0.271272167543663,0.305181193561417,0.339090219579172,
0.372999235447333,0.406908251315495,0.440817267183656,0.474726283051817,
0.508635309069572,0.542544335087326),.UNSPECIFIED.);
#484=B_SPLINE_CURVE_WITH_KNOTS('',3,(#19019,#19020,#19021,#19022,#19023,
#19024,#19025),.UNSPECIFIED.,.F.,.F.,(4,3,4),(1.16772147661754E-18,0.0001269496615263,
0.000141177059903387),.UNSPECIFIED.);
#485=B_SPLINE_CURVE_WITH_KNOTS('',3,(#19029,#19030,#19031,#19032,#19033,
#19034,#19035),.UNSPECIFIED.,.F.,.F.,(4,3,4),(0.,0.000126949661525948,0.000141177059903313),
 .UNSPECIFIED.);
#486=B_SPLINE_CURVE_WITH_KNOTS('',3,(#19044,#19045,#19046,#19047,#19048,
#19049,#19050),.UNSPECIFIED.,.F.,.F.,(4,3,4),(1.78811203067275E-18,0.000126949661526698,
0.000141177059903374),.UNSPECIFIED.);
#487=B_SPLINE_CURVE_WITH_KNOTS('',3,(#19054,#19055,#19056,#19057,#19058,
#19059,#19060),.UNSPECIFIED.,.F.,.F.,(4,3,4),(0.,0.000126949661526243,0.000141177059903297),
 .UNSPECIFIED.);
#488=B_SPLINE_CURVE_WITH_KNOTS('',3,(#19069,#19070,#19071,#19072,#19073,
#19074,#19075),.UNSPECIFIED.,.F.,.F.,(4,3,4),(1.73472347597681E-18,0.000126949661526796,
0.000141177059903369),.UNSPECIFIED.);
#489=B_SPLINE_CURVE_WITH_KNOTS('',3,(#19079,#19080,#19081,#19082,#19083,
#19084,#19085),.UNSPECIFIED.,.F.,.F.,(4,3,4),(0.,0.000126949661526735,0.000141177059903297),
 .UNSPECIFIED.);
#490=B_SPLINE_CURVE_WITH_KNOTS('',3,(#19094,#19095,#19096,#19097,#19098,
#19099,#19100),.UNSPECIFIED.,.F.,.F.,(4,3,4),(1.51788304147971E-18,0.000126949661526314,
0.000141177059903392),.UNSPECIFIED.);
#491=B_SPLINE_CURVE_WITH_KNOTS('',3,(#19104,#19105,#19106,#19107,#19108,
#19109,#19110),.UNSPECIFIED.,.F.,.F.,(4,3,4),(0.,0.000126949661525953,0.000141177059903318),
 .UNSPECIFIED.);
#492=B_SPLINE_CURVE_WITH_KNOTS('',3,(#19288,#19289,#19290,#19291,#19292,
#19293,#19294,#19295,#19296,#19297,#19298,#19299,#19300,#19301,#19302,#19303,
#19304,#19305,#19306,#19307,#19308,#19309),.UNSPECIFIED.,.F.,.F.,(4,3,3,
3,3,3,3,4),(0.,0.270228945101246,0.493486720108874,0.5,0.625,0.755693072875241,
0.893678570546975,1.),.UNSPECIFIED.);
#493=B_SPLINE_CURVE_WITH_KNOTS('',3,(#19313,#19314,#19315,#19316,#19317,
#19318),.UNSPECIFIED.,.F.,.F.,(4,2,4),(0.,0.5,1.),.UNSPECIFIED.);
#494=B_SPLINE_CURVE_WITH_KNOTS('',3,(#19331,#19332,#19333,#19334,#19335,
#19336,#19337,#19338,#19339,#19340,#19341,#19342,#19343,#19344,#19345,#19346,
#19347,#19348,#19349,#19350,#19351,#19352),.UNSPECIFIED.,.F.,.F.,(4,3,3,
3,3,3,3,4),(0.,0.270228945101054,0.493486720108871,0.5,0.625,0.755693072875239,
0.893678570546945,1.),.UNSPECIFIED.);
#495=B_SPLINE_CURVE_WITH_KNOTS('',3,(#19356,#19357,#19358,#19359,#19360,
#19361),.UNSPECIFIED.,.F.,.F.,(4,2,4),(0.,0.5,1.),.UNSPECIFIED.);
#496=B_SPLINE_CURVE_WITH_KNOTS('',3,(#19369,#19370,#19371,#19372,#19373,
#19374,#19375,#19376,#19377,#19378,#19379,#19380,#19381,#19382,#19383,#19384,
#19385,#19386,#19387,#19388,#19389,#19390),.UNSPECIFIED.,.F.,.F.,(4,3,3,
3,3,3,3,4),(0.,0.270228945099434,0.493486720108853,0.5,0.625,0.755693072876445,
0.893678570549887,1.),.UNSPECIFIED.);
#497=B_SPLINE_CURVE_WITH_KNOTS('',3,(#19394,#19395,#19396,#19397,#19398,
#19399),.UNSPECIFIED.,.F.,.F.,(4,2,4),(0.,0.5,1.),.UNSPECIFIED.);
#498=B_SPLINE_CURVE_WITH_KNOTS('',3,(#19407,#19408,#19409,#19410,#19411,
#19412,#19413,#19414,#19415,#19416,#19417,#19418,#19419,#19420,#19421,#19422,
#19423,#19424,#19425,#19426,#19427,#19428),.UNSPECIFIED.,.F.,.F.,(4,3,3,
3,3,3,3,4),(0.,0.270228945104305,0.493486720108913,0.5,0.625,0.755693072874267,
0.893678570544526,1.),.UNSPECIFIED.);
#499=B_SPLINE_CURVE_WITH_KNOTS('',3,(#19432,#19433,#19434,#19435,#19436,
#19437),.UNSPECIFIED.,.F.,.F.,(4,2,4),(0.,0.5,1.),.UNSPECIFIED.);
#500=B_SPLINE_CURVE_WITH_KNOTS('',3,(#19458,#19459,#19460,#19461,#19462,
#19463,#19464,#19465,#19466,#19467,#19468,#19469,#19470,#19471,#19472,#19473,
#19474,#19475,#19476),.UNSPECIFIED.,.F.,.F.,(4,3,3,3,3,3,4),(0.,0.260160754171001,
0.5,0.682194109968264,0.75,0.967625474546249,1.),.UNSPECIFIED.);
#501=B_SPLINE_CURVE_WITH_KNOTS('',3,(#19480,#19481,#19482,#19483,#19484,
#19485,#19486,#19487,#19488,#19489,#19490,#19491,#19492,#19493,#19494,#19495,
#19496,#19497,#19498),.UNSPECIFIED.,.F.,.F.,(4,3,3,3,3,3,4),(0.,0.172594345826019,
0.250000000000002,0.434126329173082,0.500000000000004,0.767275066580424,
1.),.UNSPECIFIED.);
#502=B_SPLINE_CURVE_WITH_KNOTS('',3,(#19506,#19507,#19508,#19509,#19510,
#19511,#19512,#19513,#19514,#19515,#19516,#19517,#19518,#19519,#19520,#19521,
#19522,#19523,#19524),.UNSPECIFIED.,.F.,.F.,(4,3,3,3,3,3,4),(0.,0.26016075417108,
0.499999999999999,0.682194109968278,0.75,0.967625474546059,1.),
 .UNSPECIFIED.);
#503=B_SPLINE_CURVE_WITH_KNOTS('',3,(#19528,#19529,#19530,#19531,#19532,
#19533,#19534,#19535,#19536,#19537,#19538,#19539,#19540,#19541,#19542,#19543,
#19544,#19545,#19546),.UNSPECIFIED.,.F.,.F.,(4,3,3,3,3,3,4),(0.,0.172594345826201,
0.25,0.434126329172909,0.5,0.767275066580262,1.),.UNSPECIFIED.);
#504=B_SPLINE_CURVE_WITH_KNOTS('',3,(#19554,#19555,#19556,#19557,#19558,
#19559,#19560,#19561,#19562,#19563,#19564,#19565,#19566,#19567,#19568,#19569,
#19570,#19571,#19572),.UNSPECIFIED.,.F.,.F.,(4,3,3,3,3,3,4),(0.,0.260160754170975,
0.499999999999996,0.682194109968341,0.749999999999998,0.967625474546069,
1.),.UNSPECIFIED.);
#505=B_SPLINE_CURVE_WITH_KNOTS('',3,(#19576,#19577,#19578,#19579,#19580,
#19581,#19582,#19583,#19584,#19585,#19586,#19587,#19588,#19589,#19590,#19591,
#19592,#19593,#19594),.UNSPECIFIED.,.F.,.F.,(4,3,3,3,3,3,4),(0.,0.172594345826104,
0.250000000000001,0.434126329172936,0.500000000000003,0.767275066580319,
1.),.UNSPECIFIED.);
#506=B_SPLINE_CURVE_WITH_KNOTS('',3,(#19602,#19603,#19604,#19605,#19606,
#19607,#19608,#19609,#19610,#19611,#19612,#19613,#19614,#19615,#19616,#19617,
#19618,#19619,#19620),.UNSPECIFIED.,.F.,.F.,(4,3,3,3,3,3,4),(0.,0.26016075417107,
0.500000000000004,0.68219410996816,0.750000000000002,0.967625474546353,
1.),.UNSPECIFIED.);
#507=B_SPLINE_CURVE_WITH_KNOTS('',3,(#19624,#19625,#19626,#19627,#19628,
#19629,#19630,#19631,#19632,#19633,#19634,#19635,#19636,#19637,#19638,#19639,
#19640,#19641,#19642),.UNSPECIFIED.,.F.,.F.,(4,3,3,3,3,3,4),(0.,0.172594345826244,
0.249999999999999,0.434126329172747,0.499999999999999,0.767275066580151,
1.),.UNSPECIFIED.);
#508=B_SPLINE_CURVE_WITH_KNOTS('',3,(#19802,#19803,#19804,#19805,#19806,
#19807,#19808,#19809,#19810,#19811,#19812,#19813,#19814,#19815,#19816,#19817),
 .UNSPECIFIED.,.F.,.F.,(4,3,3,3,3,4),(4.97499870539747E-15,0.420960369525344,
0.499992889344176,0.5,0.935479595273933,0.999999999999981),
 .UNSPECIFIED.);
#509=B_SPLINE_CURVE_WITH_KNOTS('',3,(#19826,#19827,#19828,#19829,#19830,
#19831,#19832,#19833,#19834,#19835,#19836,#19837,#19838,#19839,#19840,#19841),
 .UNSPECIFIED.,.F.,.F.,(4,3,3,3,3,4),(2.69807010571518E-14,0.42096036975673,
0.499992889344155,0.5,0.935479594756413,1.),.UNSPECIFIED.);
#510=B_SPLINE_CURVE_WITH_KNOTS('',3,(#19850,#19851,#19852,#19853,#19854,
#19855,#19856,#19857,#19858,#19859,#19860,#19861,#19862,#19863,#19864,#19865),
 .UNSPECIFIED.,.F.,.F.,(4,3,3,3,3,4),(0.,0.420960368661142,0.499992889344175,
0.5,0.935479595232293,1.),.UNSPECIFIED.);
#511=B_SPLINE_CURVE_WITH_KNOTS('',3,(#19874,#19875,#19876,#19877,#19878,
#19879,#19880,#19881,#19882,#19883,#19884,#19885,#19886,#19887,#19888,#19889),
 .UNSPECIFIED.,.F.,.F.,(4,3,3,3,3,4),(0.,0.420960369358307,0.499992889344178,
0.5,0.935479595404688,1.),.UNSPECIFIED.);
#512=B_SPLINE_CURVE_WITH_KNOTS('',3,(#19894,#19895,#19896,#19897,#19898,
#19899,#19900),.UNSPECIFIED.,.F.,.F.,(4,3,4),(7.11567097817057E-17,5.42131309300293E-5,
9.74927407889602E-5),.UNSPECIFIED.);
#513=B_SPLINE_CURVE_WITH_KNOTS('',3,(#19906,#19907,#19908,#19909,#19910,
#19911,#19912),.UNSPECIFIED.,.F.,.F.,(4,3,4),(3.65273166671306E-17,4.34136124375342E-5,
9.77945983774554E-5),.UNSPECIFIED.);
#514=B_SPLINE_CURVE_WITH_KNOTS('',3,(#19920,#19921,#19922,#19923,#19924,
#19925,#19926),.UNSPECIFIED.,.F.,.F.,(4,3,4),(7.09754218781957E-17,5.42131309300308E-5,
9.74927407889623E-5),.UNSPECIFIED.);
#515=B_SPLINE_CURVE_WITH_KNOTS('',3,(#19932,#19933,#19934,#19935,#19936,
#19937,#19938),.UNSPECIFIED.,.F.,.F.,(4,3,4),(0.,4.34136124375727E-5,9.77945983774909E-5),
 .UNSPECIFIED.);
#516=B_SPLINE_CURVE_WITH_KNOTS('',3,(#19945,#19946,#19947,#19948,#19949,
#19950,#19951,#19952,#19953,#19954,#19955,#19956,#19957,#19958,#19959,#19960,
#19961,#19962,#19963,#19964,#19965,#19966,#19967,#19968,#19969),
 .UNSPECIFIED.,.F.,.F.,(4,3,3,3,3,3,3,3,4),(0.,0.25,0.472666427557648,0.5,
0.501310796114399,0.649079395177792,0.79212142690777,0.922398281596634,
1.),.UNSPECIFIED.);
#517=B_SPLINE_CURVE_WITH_KNOTS('',3,(#19971,#19972,#19973,#19974,#19975,
#19976,#19977),.UNSPECIFIED.,.F.,.F.,(4,3,4),(7.12696980814473E-17,5.42131309300326E-5,
9.74927407890205E-5),.UNSPECIFIED.);
#518=B_SPLINE_CURVE_WITH_KNOTS('',3,(#19983,#19984,#19985,#19986,#19987,
#19988,#19989),.UNSPECIFIED.,.F.,.F.,(4,3,4),(0.,4.34136124375717E-5,9.77945983774926E-5),
 .UNSPECIFIED.);
#519=B_SPLINE_CURVE_WITH_KNOTS('',3,(#19997,#19998,#19999,#20000,#20001,
#20002,#20003),.UNSPECIFIED.,.F.,.F.,(4,3,4),(7.14502393333337E-17,5.42131309300309E-5,
9.74927407890178E-5),.UNSPECIFIED.);
#520=B_SPLINE_CURVE_WITH_KNOTS('',3,(#20009,#20010,#20011,#20012,#20013,
#20014,#20015),.UNSPECIFIED.,.F.,.F.,(4,3,4),(1.0842021724855E-19,4.34136124375716E-5,
9.77945983774927E-5),.UNSPECIFIED.);
#521=B_SPLINE_CURVE_WITH_KNOTS('',3,(#20022,#20023,#20024,#20025,#20026,
#20027,#20028,#20029,#20030,#20031,#20032,#20033,#20034),.UNSPECIFIED.,
 .F.,.F.,(4,3,3,3,4),(0.,4.74930556485585E-5,0.000103994503087294,0.000160830712900981,
0.000215674650729399),.UNSPECIFIED.);
#522=B_SPLINE_CURVE_WITH_KNOTS('',3,(#20052,#20053,#20054,#20055,#20056,
#20057,#20058,#20059,#20060,#20061,#20062,#20063,#20064,#20065,#20066,#20067,
#20068,#20069,#20070),.UNSPECIFIED.,.F.,.F.,(4,3,3,3,3,3,4),(0.,1.11141361028949E-5,
4.36394703458005E-5,7.80173235054292E-5,0.000116037986029862,0.000159043219068446,
0.000184918779343243),.UNSPECIFIED.);
#523=B_SPLINE_CURVE_WITH_KNOTS('',3,(#20093,#20094,#20095,#20096,#20097,
#20098,#20099,#20100,#20101,#20102,#20103,#20104,#20105,#20106,#20107,#20108,
#20109,#20110,#20111),.UNSPECIFIED.,.F.,.F.,(4,3,3,3,3,3,4),(0.,4.83773823659898E-5,
9.42652061438736E-5,0.000133974897978254,0.000162243835030408,0.000168278383763094,
0.000182454499800872),.UNSPECIFIED.);
#524=B_SPLINE_CURVE_WITH_KNOTS('',3,(#20130,#20131,#20132,#20133,#20134,
#20135,#20136,#20137,#20138,#20139,#20140,#20141,#20142,#20143,#20144,#20145,
#20146,#20147,#20148),.UNSPECIFIED.,.F.,.F.,(4,3,3,3,3,3,4),(0.,1.11141361028944E-5,
4.36394703458001E-5,7.80173235054286E-5,0.000116037986029862,0.000159043219068446,
0.000184918779343243),.UNSPECIFIED.);
#525=B_SPLINE_CURVE_WITH_KNOTS('',3,(#20171,#20172,#20173,#20174,#20175,
#20176,#20177,#20178,#20179,#20180,#20181,#20182,#20183,#20184,#20185,#20186,
#20187,#20188,#20189),.UNSPECIFIED.,.F.,.F.,(4,3,3,3,3,3,4),(0.,4.83773823659887E-5,
9.42652061438719E-5,0.000133974897978253,0.000162243835030407,0.000168278383763092,
0.000182454499800872),.UNSPECIFIED.);
#526=B_SPLINE_CURVE_WITH_KNOTS('',3,(#20210,#20211,#20212,#20213,#20214,
#20215,#20216,#20217,#20218,#20219,#20220,#20221,#20222,#20223,#20224,#20225,
#20226,#20227,#20228),.UNSPECIFIED.,.F.,.F.,(4,3,3,3,3,3,4),(0.,1.11141361028947E-5,
4.36394703458005E-5,7.80173235054293E-5,0.000116037986029863,0.000159043219068447,
0.000184918779343245),.UNSPECIFIED.);
#527=B_SPLINE_CURVE_WITH_KNOTS('',3,(#20251,#20252,#20253,#20254,#20255,
#20256,#20257,#20258,#20259,#20260,#20261,#20262,#20263,#20264,#20265,#20266,
#20267,#20268,#20269),.UNSPECIFIED.,.F.,.F.,(4,3,3,3,3,3,4),(0.,4.83773823659898E-5,
9.4265206143873E-5,0.000133974897978254,0.000162243835030408,0.000168278383763093,
0.000182454499800873),.UNSPECIFIED.);
#528=B_SPLINE_CURVE_WITH_KNOTS('',3,(#20288,#20289,#20290,#20291,#20292,
#20293,#20294,#20295,#20296,#20297,#20298,#20299,#20300,#20301,#20302,#20303,
#20304,#20305,#20306),.UNSPECIFIED.,.F.,.F.,(4,3,3,3,3,3,4),(0.,1.11141361028947E-5,
4.36394703458003E-5,7.80173235054284E-5,0.000116037986029862,0.000159043219068445,
0.000184918779343243),.UNSPECIFIED.);
#529=B_SPLINE_CURVE_WITH_KNOTS('',3,(#20329,#20330,#20331,#20332,#20333,
#20334,#20335,#20336,#20337,#20338,#20339,#20340,#20341,#20342,#20343,#20344,
#20345,#20346,#20347),.UNSPECIFIED.,.F.,.F.,(4,3,3,3,3,3,4),(0.,4.83773823659889E-5,
9.42652061438725E-5,0.000133974897978254,0.000162243835030408,0.000168278383763093,
0.000182454499800872),.UNSPECIFIED.);
#530=B_SPLINE_CURVE_WITH_KNOTS('',3,(#20364,#20365,#20366,#20367,#20368,
#20369,#20370,#20371,#20372,#20373,#20374,#20375,#20376,#20377,#20378,#20379,
#20380,#20381,#20382,#20383,#20384,#20385,#20386,#20387,#20388,#20389,#20390,
#20391,#20392,#20393,#20394,#20395,#20396,#20397,#20398,#20399,#20400,#20401,
#20402,#20403),.UNSPECIFIED.,.F.,.F.,(4,3,3,3,3,3,3,3,3,3,3,3,3,4),(0.,
0.049473269638166,0.102411523395918,0.124999999999999,0.1801054152307,0.239565843336092,
0.249999999999998,0.333911490752629,0.424601284011636,0.499999999999992,
0.637448514474496,0.780453332812482,0.927950479862893,1.),.UNSPECIFIED.);
#531=B_SPLINE_CURVE_WITH_KNOTS('',3,(#20404,#20405,#20406,#20407,#20408,
#20409,#20410,#20411,#20412,#20413,#20414,#20415,#20416,#20417,#20418,#20419,
#20420,#20421,#20422,#20423,#20424,#20425,#20426,#20427,#20428,#20429,#20430,
#20431,#20432,#20433,#20434,#20435,#20436,#20437,#20438,#20439,#20440,#20441,
#20442,#20443),.UNSPECIFIED.,.F.,.F.,(4,3,3,3,3,3,3,3,3,3,3,3,3,4),(0.,
0.1429285809224,0.283457888219743,0.41601754450811,0.499999999999998,0.591224112678525,
0.675681172790386,0.749999999999999,0.808837293315697,0.863193428556367,
0.875,0.92856495550086,0.978533137740102,1.),.UNSPECIFIED.);
#532=B_SPLINE_CURVE_WITH_KNOTS('',3,(#20564,#20565,#20566,#20567,#20568,
#20569,#20570,#20571,#20572,#20573,#20574,#20575,#20576,#20577,#20578,#20579,
#20580,#20581,#20582,#20583,#20584,#20585,#20586,#20587,#20588,#20589,#20590,
#20591,#20592,#20593,#20594,#20595,#20596,#20597,#20598,#20599,#20600,#20601,
#20602,#20603),.UNSPECIFIED.,.F.,.F.,(4,3,3,3,3,3,3,3,3,3,3,3,3,4),(0.,
0.0494732696381597,0.10241152339592,0.124999999999998,0.180105415230733,
0.239565843336148,0.249999999999996,0.333911490752641,0.424601284011659,
0.499999999999993,0.637448514474634,0.780453332812793,0.92795047986339,
1.),.UNSPECIFIED.);
#533=B_SPLINE_CURVE_WITH_KNOTS('',3,(#20634,#20635,#20636,#20637,#20638,
#20639,#20640,#20641,#20642,#20643,#20644,#20645,#20646,#20647,#20648,#20649,
#20650,#20651,#20652,#20653,#20654,#20655,#20656,#20657,#20658,#20659,#20660,
#20661,#20662,#20663,#20664,#20665,#20666,#20667,#20668,#20669,#20670,#20671,
#20672,#20673),.UNSPECIFIED.,.F.,.F.,(4,3,3,3,3,3,3,3,3,3,3,3,3,4),(0.,
0.142928580922298,0.283457888219544,0.41601754450784,0.500000000000004,
0.591224112678443,0.675681172790243,0.750000000000002,0.808837293315715,
0.863193428556397,0.875000000000001,0.928564955500842,0.978533137740077,
1.),.UNSPECIFIED.);
#534=B_SPLINE_CURVE_WITH_KNOTS('',3,(#20679,#20680,#20681,#20682,#20683,
#20684,#20685,#20686,#20687,#20688,#20689,#20690,#20691,#20692,#20693,#20694,
#20695,#20696,#20697,#20698,#20699,#20700,#20701,#20702,#20703,#20704,#20705,
#20706,#20707,#20708,#20709,#20710,#20711,#20712,#20713,#20714,#20715,#20716,
#20717,#20718),.UNSPECIFIED.,.F.,.F.,(4,3,3,3,3,3,3,3,3,3,3,3,3,4),(0.,
0.142928580922285,0.283457888219514,0.416017544507811,0.499999999999998,
0.591224112678499,0.67568117279035,0.749999999999998,0.808837293315718,
0.863193428556404,0.874999999999999,0.928564955500857,0.978533137740142,
1.),.UNSPECIFIED.);
#535=B_SPLINE_CURVE_WITH_KNOTS('',3,(#20720,#20721,#20722,#20723,#20724,
#20725,#20726,#20727,#20728,#20729,#20730,#20731,#20732,#20733,#20734,#20735,
#20736,#20737,#20738,#20739,#20740,#20741,#20742,#20743,#20744,#20745,#20746,
#20747,#20748,#20749,#20750,#20751,#20752,#20753,#20754,#20755,#20756,#20757,
#20758,#20759),.UNSPECIFIED.,.F.,.F.,(4,3,3,3,3,3,3,3,3,3,3,3,3,4),(0.,
0.0494732696381359,0.102411523395871,0.125000000000001,0.180105415230726,
0.239565843336131,0.250000000000002,0.33391149075267,0.42460128401171,0.5,
0.637448514474729,0.780453332812986,0.9279504798637,1.),.UNSPECIFIED.);
#536=B_SPLINE_CURVE_WITH_KNOTS('',3,(#20827,#20828,#20829,#20830,#20831,
#20832,#20833,#20834,#20835,#20836,#20837,#20838,#20839,#20840,#20841,#20842,
#20843,#20844,#20845,#20846,#20847,#20848,#20849,#20850,#20851,#20852,#20853,
#20854,#20855,#20856,#20857,#20858,#20859,#20860,#20861,#20862,#20863,#20864,
#20865,#20866),.UNSPECIFIED.,.F.,.F.,(4,3,3,3,3,3,3,3,3,3,3,3,3,4),(0.,
0.142928580922296,0.283457888219551,0.416017544507849,0.499999999999992,
0.591224112678516,0.67568117279037,0.749999999999996,0.80883729331568,0.863193428556343,
0.874999999999998,0.928564955500844,0.978533137740122,1.),.UNSPECIFIED.);
#537=B_SPLINE_CURVE_WITH_KNOTS('',3,(#20867,#20868,#20869,#20870,#20871,
#20872,#20873,#20874,#20875,#20876,#20877,#20878,#20879,#20880,#20881,#20882,
#20883,#20884,#20885,#20886,#20887,#20888,#20889,#20890,#20891,#20892,#20893,
#20894,#20895,#20896,#20897,#20898,#20899,#20900,#20901,#20902,#20903,#20904,
#20905,#20906),.UNSPECIFIED.,.F.,.F.,(4,3,3,3,3,3,3,3,3,3,3,3,3,4),(0.,
0.0494732696381354,0.102411523395883,0.125000000000001,0.180105415230777,
0.239565843336242,0.250000000000001,0.333911490752642,0.424601284011661,
0.500000000000001,0.637448514474636,0.7804533328128,0.927950479863392,1.),
 .UNSPECIFIED.);
#538=B_SPLINE_CURVE_WITH_KNOTS('',3,(#21003,#21004,#21005,#21006),
 .UNSPECIFIED.,.F.,.F.,(4,4),(0.,0.000139674534660859),.UNSPECIFIED.);
#539=B_SPLINE_CURVE_WITH_KNOTS('',3,(#21008,#21009,#21010,#21011,#21012,
#21013,#21014),.UNSPECIFIED.,.F.,.F.,(4,3,4),(0.,7.93452350500402E-5,0.000144106440603022),
 .UNSPECIFIED.);
#540=B_SPLINE_CURVE_WITH_KNOTS('',3,(#21016,#21017,#21018,#21019,#21020,
#21021,#21022,#21023,#21024,#21025,#21026,#21027,#21028),.UNSPECIFIED.,
 .F.,.F.,(4,3,3,3,4),(1.11169938746165E-14,0.383422832643411,0.83070997022018,
0.999992278014439,1.),.UNSPECIFIED.);
#541=B_SPLINE_CURVE_WITH_KNOTS('',3,(#21030,#21031,#21032,#21033,#21034,
#21035,#21036,#21037,#21038,#21039),.UNSPECIFIED.,.F.,.F.,(4,3,3,4),(0.,
0.448017662623625,0.829854564046621,1.),.UNSPECIFIED.);
#542=B_SPLINE_CURVE_WITH_KNOTS('',3,(#21041,#21042,#21043,#21044,#21045,
#21046,#21047),.UNSPECIFIED.,.F.,.F.,(4,3,4),(0.,6.48222567893939E-5,0.000144242291631405),
 .UNSPECIFIED.);
#543=B_SPLINE_CURVE_WITH_KNOTS('',3,(#21048,#21049,#21050,#21051),
 .UNSPECIFIED.,.F.,.F.,(4,4),(0.,0.000139674534660875),.UNSPECIFIED.);
#544=B_SPLINE_CURVE_WITH_KNOTS('',3,(#21053,#21054,#21055,#21056),
 .UNSPECIFIED.,.F.,.F.,(4,4),(0.,0.000139674534660886),.UNSPECIFIED.);
#545=B_SPLINE_CURVE_WITH_KNOTS('',3,(#21058,#21059,#21060,#21061,#21062,
#21063,#21064),.UNSPECIFIED.,.F.,.F.,(4,3,4),(0.,7.93452350500389E-5,0.000144106440603007),
 .UNSPECIFIED.);
#546=B_SPLINE_CURVE_WITH_KNOTS('',3,(#21066,#21067,#21068,#21069,#21070,
#21071,#21072,#21073,#21074,#21075,#21076,#21077,#21078),.UNSPECIFIED.,
 .F.,.F.,(4,3,3,3,4),(0.,0.383422832386775,0.830709969841913,0.999992278014391,
1.),.UNSPECIFIED.);
#547=B_SPLINE_CURVE_WITH_KNOTS('',3,(#21080,#21081,#21082,#21083,#21084,
#21085,#21086,#21087,#21088,#21089),.UNSPECIFIED.,.F.,.F.,(4,3,3,4),(0.,
0.448017662628391,0.82985456404275,1.),.UNSPECIFIED.);
#548=B_SPLINE_CURVE_WITH_KNOTS('',3,(#21091,#21092,#21093,#21094,#21095,
#21096,#21097),.UNSPECIFIED.,.F.,.F.,(4,3,4),(0.,6.48222567893936E-5,0.000144242291631403),
 .UNSPECIFIED.);
#549=B_SPLINE_CURVE_WITH_KNOTS('',3,(#21098,#21099,#21100,#21101),
 .UNSPECIFIED.,.F.,.F.,(4,4),(0.,0.000139674534660894),.UNSPECIFIED.);
#550=B_SPLINE_CURVE_WITH_KNOTS('',3,(#21103,#21104,#21105,#21106),
 .UNSPECIFIED.,.F.,.F.,(4,4),(0.,0.00013967453466088),.UNSPECIFIED.);
#551=B_SPLINE_CURVE_WITH_KNOTS('',3,(#21108,#21109,#21110,#21111,#21112,
#21113,#21114),.UNSPECIFIED.,.F.,.F.,(4,3,4),(0.,7.93452350500396E-5,0.000144106440603019),
 .UNSPECIFIED.);
#552=B_SPLINE_CURVE_WITH_KNOTS('',3,(#21116,#21117,#21118,#21119,#21120,
#21121,#21122,#21123,#21124,#21125,#21126,#21127,#21128),.UNSPECIFIED.,
 .F.,.F.,(4,3,3,3,4),(1.07084248974708E-14,0.383422832459586,0.830709969961385,
0.999992278014392,1.),.UNSPECIFIED.);
#553=B_SPLINE_CURVE_WITH_KNOTS('',3,(#21130,#21131,#21132,#21133,#21134,
#21135,#21136,#21137,#21138,#21139),.UNSPECIFIED.,.F.,.F.,(4,3,3,4),(0.,
0.448017662480572,0.829854563713352,1.),.UNSPECIFIED.);
#554=B_SPLINE_CURVE_WITH_KNOTS('',3,(#21141,#21142,#21143,#21144,#21145,
#21146,#21147),.UNSPECIFIED.,.F.,.F.,(4,3,4),(0.,6.48222567894011E-5,0.000144242291631413),
 .UNSPECIFIED.);
#555=B_SPLINE_CURVE_WITH_KNOTS('',3,(#21148,#21149,#21150,#21151),
 .UNSPECIFIED.,.F.,.F.,(4,4),(0.,0.000139674534660892),.UNSPECIFIED.);
#556=B_SPLINE_CURVE_WITH_KNOTS('',3,(#21153,#21154,#21155,#21156),
 .UNSPECIFIED.,.F.,.F.,(4,4),(0.,0.000139674534660867),.UNSPECIFIED.);
#557=B_SPLINE_CURVE_WITH_KNOTS('',3,(#21158,#21159,#21160,#21161,#21162,
#21163,#21164),.UNSPECIFIED.,.F.,.F.,(4,3,4),(0.,7.9345235050042E-5,0.00014410644060302),
 .UNSPECIFIED.);
#558=B_SPLINE_CURVE_WITH_KNOTS('',3,(#21166,#21167,#21168,#21169,#21170,
#21171,#21172,#21173,#21174,#21175,#21176,#21177,#21178),.UNSPECIFIED.,
 .F.,.F.,(4,3,3,3,4),(1.10370427885483E-14,0.383422832444301,0.830709969939821,
0.999992278014398,1.),.UNSPECIFIED.);
#559=B_SPLINE_CURVE_WITH_KNOTS('',3,(#21180,#21181,#21182,#21183,#21184,
#21185,#21186,#21187,#21188,#21189),.UNSPECIFIED.,.F.,.F.,(4,3,3,4),(0.,
0.448017662490048,0.829854563760851,1.),.UNSPECIFIED.);
#560=B_SPLINE_CURVE_WITH_KNOTS('',3,(#21191,#21192,#21193,#21194,#21195,
#21196,#21197),.UNSPECIFIED.,.F.,.F.,(4,3,4),(3.25260651745651E-19,6.48222567894013E-5,
0.000144242291631415),.UNSPECIFIED.);
#561=B_SPLINE_CURVE_WITH_KNOTS('',3,(#21198,#21199,#21200,#21201),
 .UNSPECIFIED.,.F.,.F.,(4,4),(0.,0.000139674534660878),.UNSPECIFIED.);
#562=B_SPLINE_CURVE_WITH_KNOTS('',3,(#21798,#21799,#21800,#21801,#21802,
#21803,#21804,#21805,#21806,#21807,#21808,#21809,#21810,#21811,#21812,#21813,
#21814,#21815,#21816),.UNSPECIFIED.,.F.,.F.,(4,3,3,3,3,3,4),(0.,0.229151204022582,
0.47082298879802,0.501475628411965,0.7318974705167,0.942062904876816,1.),
 .UNSPECIFIED.);
#563=B_SPLINE_CURVE_WITH_KNOTS('',3,(#21997,#21998,#21999,#22000,#22001,
#22002,#22003,#22004,#22005,#22006,#22007,#22008,#22009,#22010),
 .UNSPECIFIED.,.F.,.F.,(4,2,2,2,2,2,4),(-0.00031877769884426,0.,0.00285242085774752,
0.00685713030505912,0.0108618397523412,0.0137142606103952,0.0140330383088616),
 .UNSPECIFIED.);
#564=B_SPLINE_CURVE_WITH_KNOTS('',3,(#22181,#22182,#22183,#22184,#22185,
#22186,#22187,#22188,#22189,#22190,#22191,#22192,#22193,#22194),
 .UNSPECIFIED.,.F.,.F.,(4,2,2,2,2,2,4),(-0.000318777698865261,0.,0.00285242085785069,
0.00685713030531786,0.0108618397527833,0.0137142606106512,0.0140330383094794),
 .UNSPECIFIED.);
#565=B_SPLINE_CURVE_WITH_KNOTS('',3,(#22275,#22276,#22277,#22278,#22279,
#22280,#22281,#22282,#22283,#22284,#22285,#22286,#22287),.UNSPECIFIED.,
 .F.,.F.,(4,3,3,3,4),(0.,3.32391757584986E-5,7.53420336030516E-5,0.00011550029681568,
0.00015725100938824),.UNSPECIFIED.);
#566=B_SPLINE_CURVE_WITH_KNOTS('',3,(#22399,#22400,#22401,#22402,#22403,
#22404,#22405,#22406,#22407,#22408,#22409,#22410,#22411,#22412),
 .UNSPECIFIED.,.F.,.F.,(4,2,2,2,2,2,4),(-0.000318777698836292,0.,0.00285242085783659,
0.00685713030527952,0.010861839752718,0.0137142606105541,0.0140330383093866),
 .UNSPECIFIED.);
#567=B_SPLINE_CURVE_WITH_KNOTS('',3,(#22549,#22550,#22551,#22552,#22553,
#22554),.UNSPECIFIED.,.F.,.F.,(4,2,4),(0.,0.5,1.),.UNSPECIFIED.);
#568=B_SPLINE_CURVE_WITH_KNOTS('',3,(#22610,#22611,#22612,#22613,#22614,
#22615,#22616,#22617,#22618,#22619,#22620,#22621,#22622,#22623),
 .UNSPECIFIED.,.F.,.F.,(4,2,2,2,2,2,4),(-0.000318777698866527,0.,0.0028524208578499,
0.00685713030531557,0.0108618397527862,0.0137142606106339,0.014033038309506),
 .UNSPECIFIED.);
#569=FACE_BOUND('',#1560,.T.);
#570=FACE_BOUND('',#1563,.T.);
#571=FACE_BOUND('',#1565,.T.);
#572=FACE_BOUND('',#1566,.T.);
#573=FACE_BOUND('',#1571,.T.);
#574=FACE_BOUND('',#1610,.T.);
#575=FACE_BOUND('',#1626,.T.);
#576=FACE_BOUND('',#1628,.T.);
#577=FACE_BOUND('',#1629,.T.);
#578=FACE_BOUND('',#1631,.T.);
#579=FACE_BOUND('',#1638,.T.);
#580=FACE_BOUND('',#1639,.T.);
#581=FACE_BOUND('',#1641,.T.);
#582=FACE_BOUND('',#1642,.T.);
#583=FACE_BOUND('',#1643,.T.);
#584=FACE_BOUND('',#1650,.T.);
#585=FACE_BOUND('',#1651,.T.);
#586=FACE_BOUND('',#1652,.T.);
#587=FACE_BOUND('',#1653,.T.);
#588=FACE_BOUND('',#1655,.T.);
#589=FACE_BOUND('',#1656,.T.);
#590=FACE_BOUND('',#1657,.T.);
#591=FACE_BOUND('',#1659,.T.);
#592=FACE_BOUND('',#1660,.T.);
#593=FACE_BOUND('',#1661,.T.);
#594=FACE_BOUND('',#1663,.T.);
#595=FACE_BOUND('',#1664,.T.);
#596=FACE_BOUND('',#1665,.T.);
#597=FACE_BOUND('',#1666,.T.);
#598=FACE_BOUND('',#1683,.T.);
#599=FACE_BOUND('',#1684,.T.);
#600=FACE_BOUND('',#1685,.T.);
#601=FACE_BOUND('',#1686,.T.);
#602=FACE_BOUND('',#1687,.T.);
#603=FACE_BOUND('',#1697,.T.);
#604=FACE_BOUND('',#1703,.T.);
#605=FACE_BOUND('',#1879,.T.);
#606=FACE_BOUND('',#1885,.T.);
#607=FACE_BOUND('',#1891,.T.);
#608=FACE_BOUND('',#1897,.T.);
#609=FACE_BOUND('',#2269,.T.);
#610=FACE_BOUND('',#2307,.T.);
#611=FACE_BOUND('',#2309,.T.);
#612=FACE_BOUND('',#2320,.T.);
#613=FACE_BOUND('',#2336,.T.);
#614=FACE_BOUND('',#2341,.T.);
#615=PLANE('',#12311);
#616=PLANE('',#12315);
#617=PLANE('',#12316);
#618=PLANE('',#12317);
#619=PLANE('',#12318);
#620=PLANE('',#12319);
#621=PLANE('',#12332);
#622=PLANE('',#12338);
#623=PLANE('',#12343);
#624=PLANE('',#12347);
#625=PLANE('',#12356);
#626=PLANE('',#12357);
#627=PLANE('',#12358);
#628=PLANE('',#12359);
#629=PLANE('',#12360);
#630=PLANE('',#12364);
#631=PLANE('',#12365);
#632=PLANE('',#12375);
#633=PLANE('',#12378);
#634=PLANE('',#12381);
#635=PLANE('',#12384);
#636=PLANE('',#12387);
#637=PLANE('',#12390);
#638=PLANE('',#12393);
#639=PLANE('',#12394);
#640=PLANE('',#12395);
#641=PLANE('',#12396);
#642=PLANE('',#12397);
#643=PLANE('',#12401);
#644=PLANE('',#12402);
#645=PLANE('',#12403);
#646=PLANE('',#12404);
#647=PLANE('',#12407);
#648=PLANE('',#12408);
#649=PLANE('',#12409);
#650=PLANE('',#12412);
#651=PLANE('',#12413);
#652=PLANE('',#12414);
#653=PLANE('',#12417);
#654=PLANE('',#12418);
#655=PLANE('',#12419);
#656=PLANE('',#12422);
#657=PLANE('',#12427);
#658=PLANE('',#12430);
#659=PLANE('',#12436);
#660=PLANE('',#12447);
#661=PLANE('',#12448);
#662=PLANE('',#12450);
#663=PLANE('',#12453);
#664=PLANE('',#12456);
#665=PLANE('',#12459);
#666=PLANE('',#12462);
#667=PLANE('',#12480);
#668=PLANE('',#12499);
#669=PLANE('',#12518);
#670=PLANE('',#12548);
#671=PLANE('',#12551);
#672=PLANE('',#12554);
#673=PLANE('',#12557);
#674=PLANE('',#12559);
#675=PLANE('',#12561);
#676=PLANE('',#12563);
#677=PLANE('',#12565);
#678=PLANE('',#12566);
#679=PLANE('',#12567);
#680=PLANE('',#12568);
#681=PLANE('',#12569);
#682=PLANE('',#12583);
#683=PLANE('',#12589);
#684=PLANE('',#12595);
#685=PLANE('',#12601);
#686=PLANE('',#12603);
#687=PLANE('',#12621);
#688=PLANE('',#12635);
#689=PLANE('',#12661);
#690=PLANE('',#12665);
#691=PLANE('',#12666);
#692=PLANE('',#12670);
#693=PLANE('',#12671);
#694=PLANE('',#12675);
#695=PLANE('',#12676);
#696=PLANE('',#12680);
#697=PLANE('',#12681);
#698=PLANE('',#12682);
#699=PLANE('',#12683);
#700=PLANE('',#12684);
#701=PLANE('',#12961);
#702=PLANE('',#12965);
#703=PLANE('',#12971);
#704=PLANE('',#12976);
#705=PLANE('',#12979);
#706=PLANE('',#12987);
#707=PLANE('',#12993);
#708=PLANE('',#12999);
#709=PLANE('',#13004);
#710=PLANE('',#13007);
#711=PLANE('',#13015);
#712=PLANE('',#13019);
#713=PLANE('',#13025);
#714=PLANE('',#13031);
#715=PLANE('',#13034);
#716=PLANE('',#13042);
#717=PLANE('',#13046);
#718=PLANE('',#13052);
#719=PLANE('',#13057);
#720=PLANE('',#13060);
#721=PLANE('',#13847);
#722=PLANE('',#13852);
#723=PLANE('',#13853);
#724=PLANE('',#13854);
#725=PLANE('',#13855);
#726=PLANE('',#13859);
#727=PLANE('',#13860);
#728=PLANE('',#13861);
#729=PLANE('',#13862);
#730=PLANE('',#13863);
#731=PLANE('',#13864);
#732=PLANE('',#13865);
#733=PLANE('',#13866);
#734=PLANE('',#13867);
#735=PLANE('',#13868);
#736=PLANE('',#13869);
#737=PLANE('',#13870);
#738=PLANE('',#13871);
#739=PLANE('',#13872);
#740=PLANE('',#13873);
#741=PLANE('',#13874);
#742=PLANE('',#13875);
#743=PLANE('',#13876);
#744=PLANE('',#13877);
#745=PLANE('',#13878);
#746=PLANE('',#13879);
#747=PLANE('',#13880);
#748=PLANE('',#13881);
#749=PLANE('',#13882);
#750=PLANE('',#13883);
#751=PLANE('',#13884);
#752=PLANE('',#13885);
#753=PLANE('',#13886);
#754=PLANE('',#13887);
#755=PLANE('',#13888);
#756=PLANE('',#13889);
#757=PLANE('',#13890);
#758=PLANE('',#13891);
#759=PLANE('',#13892);
#760=PLANE('',#13893);
#761=PLANE('',#13894);
#762=PLANE('',#13895);
#763=PLANE('',#13896);
#764=PLANE('',#13897);
#765=PLANE('',#13898);
#766=PLANE('',#13899);
#767=PLANE('',#13900);
#768=PLANE('',#13901);
#769=PLANE('',#13902);
#770=PLANE('',#13903);
#771=PLANE('',#13904);
#772=PLANE('',#13905);
#773=PLANE('',#13906);
#774=PLANE('',#13907);
#775=PLANE('',#13908);
#776=PLANE('',#13909);
#777=PLANE('',#13910);
#778=PLANE('',#13911);
#779=PLANE('',#13912);
#780=PLANE('',#13913);
#781=PLANE('',#13914);
#782=PLANE('',#13915);
#783=PLANE('',#13916);
#784=PLANE('',#13917);
#785=PLANE('',#13918);
#786=PLANE('',#13919);
#787=PLANE('',#13920);
#788=PLANE('',#13921);
#789=PLANE('',#13922);
#790=PLANE('',#13923);
#791=PLANE('',#13924);
#792=PLANE('',#13925);
#793=PLANE('',#13926);
#794=PLANE('',#13927);
#795=PLANE('',#13928);
#796=PLANE('',#13934);
#797=PLANE('',#13946);
#798=PLANE('',#13950);
#799=PLANE('',#13956);
#800=PLANE('',#13958);
#801=PLANE('',#13959);
#802=PLANE('',#13960);
#803=PLANE('',#13961);
#804=PLANE('',#13962);
#805=PLANE('',#13963);
#806=FACE_OUTER_BOUND('',#1555,.T.);
#807=FACE_OUTER_BOUND('',#1556,.T.);
#808=FACE_OUTER_BOUND('',#1557,.T.);
#809=FACE_OUTER_BOUND('',#1558,.T.);
#810=FACE_OUTER_BOUND('',#1559,.T.);
#811=FACE_OUTER_BOUND('',#1561,.T.);
#812=FACE_OUTER_BOUND('',#1562,.T.);
#813=FACE_OUTER_BOUND('',#1564,.T.);
#814=FACE_OUTER_BOUND('',#1567,.T.);
#815=FACE_OUTER_BOUND('',#1568,.T.);
#816=FACE_OUTER_BOUND('',#1569,.T.);
#817=FACE_OUTER_BOUND('',#1570,.T.);
#818=FACE_OUTER_BOUND('',#1572,.T.);
#819=FACE_OUTER_BOUND('',#1573,.T.);
#820=FACE_OUTER_BOUND('',#1574,.T.);
#821=FACE_OUTER_BOUND('',#1575,.T.);
#822=FACE_OUTER_BOUND('',#1576,.T.);
#823=FACE_OUTER_BOUND('',#1577,.T.);
#824=FACE_OUTER_BOUND('',#1578,.T.);
#825=FACE_OUTER_BOUND('',#1579,.T.);
#826=FACE_OUTER_BOUND('',#1580,.T.);
#827=FACE_OUTER_BOUND('',#1581,.T.);
#828=FACE_OUTER_BOUND('',#1582,.T.);
#829=FACE_OUTER_BOUND('',#1583,.T.);
#830=FACE_OUTER_BOUND('',#1584,.T.);
#831=FACE_OUTER_BOUND('',#1585,.T.);
#832=FACE_OUTER_BOUND('',#1586,.T.);
#833=FACE_OUTER_BOUND('',#1587,.T.);
#834=FACE_OUTER_BOUND('',#1588,.T.);
#835=FACE_OUTER_BOUND('',#1589,.T.);
#836=FACE_OUTER_BOUND('',#1590,.T.);
#837=FACE_OUTER_BOUND('',#1591,.T.);
#838=FACE_OUTER_BOUND('',#1592,.T.);
#839=FACE_OUTER_BOUND('',#1593,.T.);
#840=FACE_OUTER_BOUND('',#1594,.T.);
#841=FACE_OUTER_BOUND('',#1595,.T.);
#842=FACE_OUTER_BOUND('',#1596,.T.);
#843=FACE_OUTER_BOUND('',#1597,.T.);
#844=FACE_OUTER_BOUND('',#1598,.T.);
#845=FACE_OUTER_BOUND('',#1599,.T.);
#846=FACE_OUTER_BOUND('',#1600,.T.);
#847=FACE_OUTER_BOUND('',#1601,.T.);
#848=FACE_OUTER_BOUND('',#1602,.T.);
#849=FACE_OUTER_BOUND('',#1603,.T.);
#850=FACE_OUTER_BOUND('',#1604,.T.);
#851=FACE_OUTER_BOUND('',#1605,.T.);
#852=FACE_OUTER_BOUND('',#1606,.T.);
#853=FACE_OUTER_BOUND('',#1607,.T.);
#854=FACE_OUTER_BOUND('',#1608,.T.);
#855=FACE_OUTER_BOUND('',#1609,.T.);
#856=FACE_OUTER_BOUND('',#1611,.T.);
#857=FACE_OUTER_BOUND('',#1612,.T.);
#858=FACE_OUTER_BOUND('',#1613,.T.);
#859=FACE_OUTER_BOUND('',#1614,.T.);
#860=FACE_OUTER_BOUND('',#1615,.T.);
#861=FACE_OUTER_BOUND('',#1616,.T.);
#862=FACE_OUTER_BOUND('',#1617,.T.);
#863=FACE_OUTER_BOUND('',#1618,.T.);
#864=FACE_OUTER_BOUND('',#1619,.T.);
#865=FACE_OUTER_BOUND('',#1620,.T.);
#866=FACE_OUTER_BOUND('',#1621,.T.);
#867=FACE_OUTER_BOUND('',#1622,.T.);
#868=FACE_OUTER_BOUND('',#1623,.T.);
#869=FACE_OUTER_BOUND('',#1624,.T.);
#870=FACE_OUTER_BOUND('',#1625,.T.);
#871=FACE_OUTER_BOUND('',#1627,.T.);
#872=FACE_OUTER_BOUND('',#1630,.T.);
#873=FACE_OUTER_BOUND('',#1632,.T.);
#874=FACE_OUTER_BOUND('',#1633,.T.);
#875=FACE_OUTER_BOUND('',#1634,.T.);
#876=FACE_OUTER_BOUND('',#1635,.T.);
#877=FACE_OUTER_BOUND('',#1636,.T.);
#878=FACE_OUTER_BOUND('',#1637,.T.);
#879=FACE_OUTER_BOUND('',#1640,.T.);
#880=FACE_OUTER_BOUND('',#1644,.T.);
#881=FACE_OUTER_BOUND('',#1645,.T.);
#882=FACE_OUTER_BOUND('',#1646,.T.);
#883=FACE_OUTER_BOUND('',#1647,.T.);
#884=FACE_OUTER_BOUND('',#1648,.T.);
#885=FACE_OUTER_BOUND('',#1649,.T.);
#886=FACE_OUTER_BOUND('',#1654,.T.);
#887=FACE_OUTER_BOUND('',#1658,.T.);
#888=FACE_OUTER_BOUND('',#1662,.T.);
#889=FACE_OUTER_BOUND('',#1667,.T.);
#890=FACE_OUTER_BOUND('',#1668,.T.);
#891=FACE_OUTER_BOUND('',#1669,.T.);
#892=FACE_OUTER_BOUND('',#1670,.T.);
#893=FACE_OUTER_BOUND('',#1671,.T.);
#894=FACE_OUTER_BOUND('',#1672,.T.);
#895=FACE_OUTER_BOUND('',#1673,.T.);
#896=FACE_OUTER_BOUND('',#1674,.T.);
#897=FACE_OUTER_BOUND('',#1675,.T.);
#898=FACE_OUTER_BOUND('',#1676,.T.);
#899=FACE_OUTER_BOUND('',#1677,.T.);
#900=FACE_OUTER_BOUND('',#1678,.T.);
#901=FACE_OUTER_BOUND('',#1679,.T.);
#902=FACE_OUTER_BOUND('',#1680,.T.);
#903=FACE_OUTER_BOUND('',#1681,.T.);
#904=FACE_OUTER_BOUND('',#1682,.T.);
#905=FACE_OUTER_BOUND('',#1688,.T.);
#906=FACE_OUTER_BOUND('',#1689,.T.);
#907=FACE_OUTER_BOUND('',#1690,.T.);
#908=FACE_OUTER_BOUND('',#1691,.T.);
#909=FACE_OUTER_BOUND('',#1692,.T.);
#910=FACE_OUTER_BOUND('',#1693,.T.);
#911=FACE_OUTER_BOUND('',#1694,.T.);
#912=FACE_OUTER_BOUND('',#1695,.T.);
#913=FACE_OUTER_BOUND('',#1696,.T.);
#914=FACE_OUTER_BOUND('',#1698,.T.);
#915=FACE_OUTER_BOUND('',#1699,.T.);
#916=FACE_OUTER_BOUND('',#1700,.T.);
#917=FACE_OUTER_BOUND('',#1701,.T.);
#918=FACE_OUTER_BOUND('',#1702,.T.);
#919=FACE_OUTER_BOUND('',#1704,.T.);
#920=FACE_OUTER_BOUND('',#1705,.T.);
#921=FACE_OUTER_BOUND('',#1706,.T.);
#922=FACE_OUTER_BOUND('',#1707,.T.);
#923=FACE_OUTER_BOUND('',#1708,.T.);
#924=FACE_OUTER_BOUND('',#1709,.T.);
#925=FACE_OUTER_BOUND('',#1710,.T.);
#926=FACE_OUTER_BOUND('',#1711,.T.);
#927=FACE_OUTER_BOUND('',#1712,.T.);
#928=FACE_OUTER_BOUND('',#1713,.T.);
#929=FACE_OUTER_BOUND('',#1714,.T.);
#930=FACE_OUTER_BOUND('',#1715,.T.);
#931=FACE_OUTER_BOUND('',#1716,.T.);
#932=FACE_OUTER_BOUND('',#1717,.T.);
#933=FACE_OUTER_BOUND('',#1718,.T.);
#934=FACE_OUTER_BOUND('',#1719,.T.);
#935=FACE_OUTER_BOUND('',#1720,.T.);
#936=FACE_OUTER_BOUND('',#1721,.T.);
#937=FACE_OUTER_BOUND('',#1722,.T.);
#938=FACE_OUTER_BOUND('',#1723,.T.);
#939=FACE_OUTER_BOUND('',#1724,.T.);
#940=FACE_OUTER_BOUND('',#1725,.T.);
#941=FACE_OUTER_BOUND('',#1726,.T.);
#942=FACE_OUTER_BOUND('',#1727,.T.);
#943=FACE_OUTER_BOUND('',#1728,.T.);
#944=FACE_OUTER_BOUND('',#1729,.T.);
#945=FACE_OUTER_BOUND('',#1730,.T.);
#946=FACE_OUTER_BOUND('',#1731,.T.);
#947=FACE_OUTER_BOUND('',#1732,.T.);
#948=FACE_OUTER_BOUND('',#1733,.T.);
#949=FACE_OUTER_BOUND('',#1734,.T.);
#950=FACE_OUTER_BOUND('',#1735,.T.);
#951=FACE_OUTER_BOUND('',#1736,.T.);
#952=FACE_OUTER_BOUND('',#1737,.T.);
#953=FACE_OUTER_BOUND('',#1738,.T.);
#954=FACE_OUTER_BOUND('',#1739,.T.);
#955=FACE_OUTER_BOUND('',#1740,.T.);
#956=FACE_OUTER_BOUND('',#1741,.T.);
#957=FACE_OUTER_BOUND('',#1742,.T.);
#958=FACE_OUTER_BOUND('',#1743,.T.);
#959=FACE_OUTER_BOUND('',#1744,.T.);
#960=FACE_OUTER_BOUND('',#1745,.T.);
#961=FACE_OUTER_BOUND('',#1746,.T.);
#962=FACE_OUTER_BOUND('',#1747,.T.);
#963=FACE_OUTER_BOUND('',#1748,.T.);
#964=FACE_OUTER_BOUND('',#1749,.T.);
#965=FACE_OUTER_BOUND('',#1750,.T.);
#966=FACE_OUTER_BOUND('',#1751,.T.);
#967=FACE_OUTER_BOUND('',#1752,.T.);
#968=FACE_OUTER_BOUND('',#1753,.T.);
#969=FACE_OUTER_BOUND('',#1754,.T.);
#970=FACE_OUTER_BOUND('',#1755,.T.);
#971=FACE_OUTER_BOUND('',#1756,.T.);
#972=FACE_OUTER_BOUND('',#1757,.T.);
#973=FACE_OUTER_BOUND('',#1758,.T.);
#974=FACE_OUTER_BOUND('',#1759,.T.);
#975=FACE_OUTER_BOUND('',#1760,.T.);
#976=FACE_OUTER_BOUND('',#1761,.T.);
#977=FACE_OUTER_BOUND('',#1762,.T.);
#978=FACE_OUTER_BOUND('',#1763,.T.);
#979=FACE_OUTER_BOUND('',#1764,.T.);
#980=FACE_OUTER_BOUND('',#1765,.T.);
#981=FACE_OUTER_BOUND('',#1766,.T.);
#982=FACE_OUTER_BOUND('',#1767,.T.);
#983=FACE_OUTER_BOUND('',#1768,.T.);
#984=FACE_OUTER_BOUND('',#1769,.T.);
#985=FACE_OUTER_BOUND('',#1770,.T.);
#986=FACE_OUTER_BOUND('',#1771,.T.);
#987=FACE_OUTER_BOUND('',#1772,.T.);
#988=FACE_OUTER_BOUND('',#1773,.T.);
#989=FACE_OUTER_BOUND('',#1774,.T.);
#990=FACE_OUTER_BOUND('',#1775,.T.);
#991=FACE_OUTER_BOUND('',#1776,.T.);
#992=FACE_OUTER_BOUND('',#1777,.T.);
#993=FACE_OUTER_BOUND('',#1778,.T.);
#994=FACE_OUTER_BOUND('',#1779,.T.);
#995=FACE_OUTER_BOUND('',#1780,.T.);
#996=FACE_OUTER_BOUND('',#1781,.T.);
#997=FACE_OUTER_BOUND('',#1782,.T.);
#998=FACE_OUTER_BOUND('',#1783,.T.);
#999=FACE_OUTER_BOUND('',#1784,.T.);
#1000=FACE_OUTER_BOUND('',#1785,.T.);
#1001=FACE_OUTER_BOUND('',#1786,.T.);
#1002=FACE_OUTER_BOUND('',#1787,.T.);
#1003=FACE_OUTER_BOUND('',#1788,.T.);
#1004=FACE_OUTER_BOUND('',#1789,.T.);
#1005=FACE_OUTER_BOUND('',#1790,.T.);
#1006=FACE_OUTER_BOUND('',#1791,.T.);
#1007=FACE_OUTER_BOUND('',#1792,.T.);
#1008=FACE_OUTER_BOUND('',#1793,.T.);
#1009=FACE_OUTER_BOUND('',#1794,.T.);
#1010=FACE_OUTER_BOUND('',#1795,.T.);
#1011=FACE_OUTER_BOUND('',#1796,.T.);
#1012=FACE_OUTER_BOUND('',#1797,.T.);
#1013=FACE_OUTER_BOUND('',#1798,.T.);
#1014=FACE_OUTER_BOUND('',#1799,.T.);
#1015=FACE_OUTER_BOUND('',#1800,.T.);
#1016=FACE_OUTER_BOUND('',#1801,.T.);
#1017=FACE_OUTER_BOUND('',#1802,.T.);
#1018=FACE_OUTER_BOUND('',#1803,.T.);
#1019=FACE_OUTER_BOUND('',#1804,.T.);
#1020=FACE_OUTER_BOUND('',#1805,.T.);
#1021=FACE_OUTER_BOUND('',#1806,.T.);
#1022=FACE_OUTER_BOUND('',#1807,.T.);
#1023=FACE_OUTER_BOUND('',#1808,.T.);
#1024=FACE_OUTER_BOUND('',#1809,.T.);
#1025=FACE_OUTER_BOUND('',#1810,.T.);
#1026=FACE_OUTER_BOUND('',#1811,.T.);
#1027=FACE_OUTER_BOUND('',#1812,.T.);
#1028=FACE_OUTER_BOUND('',#1813,.T.);
#1029=FACE_OUTER_BOUND('',#1814,.T.);
#1030=FACE_OUTER_BOUND('',#1815,.T.);
#1031=FACE_OUTER_BOUND('',#1816,.T.);
#1032=FACE_OUTER_BOUND('',#1817,.T.);
#1033=FACE_OUTER_BOUND('',#1818,.T.);
#1034=FACE_OUTER_BOUND('',#1819,.T.);
#1035=FACE_OUTER_BOUND('',#1820,.T.);
#1036=FACE_OUTER_BOUND('',#1821,.T.);
#1037=FACE_OUTER_BOUND('',#1822,.T.);
#1038=FACE_OUTER_BOUND('',#1823,.T.);
#1039=FACE_OUTER_BOUND('',#1824,.T.);
#1040=FACE_OUTER_BOUND('',#1825,.T.);
#1041=FACE_OUTER_BOUND('',#1826,.T.);
#1042=FACE_OUTER_BOUND('',#1827,.T.);
#1043=FACE_OUTER_BOUND('',#1828,.T.);
#1044=FACE_OUTER_BOUND('',#1829,.T.);
#1045=FACE_OUTER_BOUND('',#1830,.T.);
#1046=FACE_OUTER_BOUND('',#1831,.T.);
#1047=FACE_OUTER_BOUND('',#1832,.T.);
#1048=FACE_OUTER_BOUND('',#1833,.T.);
#1049=FACE_OUTER_BOUND('',#1834,.T.);
#1050=FACE_OUTER_BOUND('',#1835,.T.);
#1051=FACE_OUTER_BOUND('',#1836,.T.);
#1052=FACE_OUTER_BOUND('',#1837,.T.);
#1053=FACE_OUTER_BOUND('',#1838,.T.);
#1054=FACE_OUTER_BOUND('',#1839,.T.);
#1055=FACE_OUTER_BOUND('',#1840,.T.);
#1056=FACE_OUTER_BOUND('',#1841,.T.);
#1057=FACE_OUTER_BOUND('',#1842,.T.);
#1058=FACE_OUTER_BOUND('',#1843,.T.);
#1059=FACE_OUTER_BOUND('',#1844,.T.);
#1060=FACE_OUTER_BOUND('',#1845,.T.);
#1061=FACE_OUTER_BOUND('',#1846,.T.);
#1062=FACE_OUTER_BOUND('',#1847,.T.);
#1063=FACE_OUTER_BOUND('',#1848,.T.);
#1064=FACE_OUTER_BOUND('',#1849,.T.);
#1065=FACE_OUTER_BOUND('',#1850,.T.);
#1066=FACE_OUTER_BOUND('',#1851,.T.);
#1067=FACE_OUTER_BOUND('',#1852,.T.);
#1068=FACE_OUTER_BOUND('',#1853,.T.);
#1069=FACE_OUTER_BOUND('',#1854,.T.);
#1070=FACE_OUTER_BOUND('',#1855,.T.);
#1071=FACE_OUTER_BOUND('',#1856,.T.);
#1072=FACE_OUTER_BOUND('',#1857,.T.);
#1073=FACE_OUTER_BOUND('',#1858,.T.);
#1074=FACE_OUTER_BOUND('',#1859,.T.);
#1075=FACE_OUTER_BOUND('',#1860,.T.);
#1076=FACE_OUTER_BOUND('',#1861,.T.);
#1077=FACE_OUTER_BOUND('',#1862,.T.);
#1078=FACE_OUTER_BOUND('',#1863,.T.);
#1079=FACE_OUTER_BOUND('',#1864,.T.);
#1080=FACE_OUTER_BOUND('',#1865,.T.);
#1081=FACE_OUTER_BOUND('',#1866,.T.);
#1082=FACE_OUTER_BOUND('',#1867,.T.);
#1083=FACE_OUTER_BOUND('',#1868,.T.);
#1084=FACE_OUTER_BOUND('',#1869,.T.);
#1085=FACE_OUTER_BOUND('',#1870,.T.);
#1086=FACE_OUTER_BOUND('',#1871,.T.);
#1087=FACE_OUTER_BOUND('',#1872,.T.);
#1088=FACE_OUTER_BOUND('',#1873,.T.);
#1089=FACE_OUTER_BOUND('',#1874,.T.);
#1090=FACE_OUTER_BOUND('',#1875,.T.);
#1091=FACE_OUTER_BOUND('',#1876,.T.);
#1092=FACE_OUTER_BOUND('',#1877,.T.);
#1093=FACE_OUTER_BOUND('',#1878,.T.);
#1094=FACE_OUTER_BOUND('',#1880,.T.);
#1095=FACE_OUTER_BOUND('',#1881,.T.);
#1096=FACE_OUTER_BOUND('',#1882,.T.);
#1097=FACE_OUTER_BOUND('',#1883,.T.);
#1098=FACE_OUTER_BOUND('',#1884,.T.);
#1099=FACE_OUTER_BOUND('',#1886,.T.);
#1100=FACE_OUTER_BOUND('',#1887,.T.);
#1101=FACE_OUTER_BOUND('',#1888,.T.);
#1102=FACE_OUTER_BOUND('',#1889,.T.);
#1103=FACE_OUTER_BOUND('',#1890,.T.);
#1104=FACE_OUTER_BOUND('',#1892,.T.);
#1105=FACE_OUTER_BOUND('',#1893,.T.);
#1106=FACE_OUTER_BOUND('',#1894,.T.);
#1107=FACE_OUTER_BOUND('',#1895,.T.);
#1108=FACE_OUTER_BOUND('',#1896,.T.);
#1109=FACE_OUTER_BOUND('',#1898,.T.);
#1110=FACE_OUTER_BOUND('',#1899,.T.);
#1111=FACE_OUTER_BOUND('',#1900,.T.);
#1112=FACE_OUTER_BOUND('',#1901,.T.);
#1113=FACE_OUTER_BOUND('',#1902,.T.);
#1114=FACE_OUTER_BOUND('',#1903,.T.);
#1115=FACE_OUTER_BOUND('',#1904,.T.);
#1116=FACE_OUTER_BOUND('',#1905,.T.);
#1117=FACE_OUTER_BOUND('',#1906,.T.);
#1118=FACE_OUTER_BOUND('',#1907,.T.);
#1119=FACE_OUTER_BOUND('',#1908,.T.);
#1120=FACE_OUTER_BOUND('',#1909,.T.);
#1121=FACE_OUTER_BOUND('',#1910,.T.);
#1122=FACE_OUTER_BOUND('',#1911,.T.);
#1123=FACE_OUTER_BOUND('',#1912,.T.);
#1124=FACE_OUTER_BOUND('',#1913,.T.);
#1125=FACE_OUTER_BOUND('',#1914,.T.);
#1126=FACE_OUTER_BOUND('',#1915,.T.);
#1127=FACE_OUTER_BOUND('',#1916,.T.);
#1128=FACE_OUTER_BOUND('',#1917,.T.);
#1129=FACE_OUTER_BOUND('',#1918,.T.);
#1130=FACE_OUTER_BOUND('',#1919,.T.);
#1131=FACE_OUTER_BOUND('',#1920,.T.);
#1132=FACE_OUTER_BOUND('',#1921,.T.);
#1133=FACE_OUTER_BOUND('',#1922,.T.);
#1134=FACE_OUTER_BOUND('',#1923,.T.);
#1135=FACE_OUTER_BOUND('',#1924,.T.);
#1136=FACE_OUTER_BOUND('',#1925,.T.);
#1137=FACE_OUTER_BOUND('',#1926,.T.);
#1138=FACE_OUTER_BOUND('',#1927,.T.);
#1139=FACE_OUTER_BOUND('',#1928,.T.);
#1140=FACE_OUTER_BOUND('',#1929,.T.);
#1141=FACE_OUTER_BOUND('',#1930,.T.);
#1142=FACE_OUTER_BOUND('',#1931,.T.);
#1143=FACE_OUTER_BOUND('',#1932,.T.);
#1144=FACE_OUTER_BOUND('',#1933,.T.);
#1145=FACE_OUTER_BOUND('',#1934,.T.);
#1146=FACE_OUTER_BOUND('',#1935,.T.);
#1147=FACE_OUTER_BOUND('',#1936,.T.);
#1148=FACE_OUTER_BOUND('',#1937,.T.);
#1149=FACE_OUTER_BOUND('',#1938,.T.);
#1150=FACE_OUTER_BOUND('',#1939,.T.);
#1151=FACE_OUTER_BOUND('',#1940,.T.);
#1152=FACE_OUTER_BOUND('',#1941,.T.);
#1153=FACE_OUTER_BOUND('',#1942,.T.);
#1154=FACE_OUTER_BOUND('',#1943,.T.);
#1155=FACE_OUTER_BOUND('',#1944,.T.);
#1156=FACE_OUTER_BOUND('',#1945,.T.);
#1157=FACE_OUTER_BOUND('',#1946,.T.);
#1158=FACE_OUTER_BOUND('',#1947,.T.);
#1159=FACE_OUTER_BOUND('',#1948,.T.);
#1160=FACE_OUTER_BOUND('',#1949,.T.);
#1161=FACE_OUTER_BOUND('',#1950,.T.);
#1162=FACE_OUTER_BOUND('',#1951,.T.);
#1163=FACE_OUTER_BOUND('',#1952,.T.);
#1164=FACE_OUTER_BOUND('',#1953,.T.);
#1165=FACE_OUTER_BOUND('',#1954,.T.);
#1166=FACE_OUTER_BOUND('',#1955,.T.);
#1167=FACE_OUTER_BOUND('',#1956,.T.);
#1168=FACE_OUTER_BOUND('',#1957,.T.);
#1169=FACE_OUTER_BOUND('',#1958,.T.);
#1170=FACE_OUTER_BOUND('',#1959,.T.);
#1171=FACE_OUTER_BOUND('',#1960,.T.);
#1172=FACE_OUTER_BOUND('',#1961,.T.);
#1173=FACE_OUTER_BOUND('',#1962,.T.);
#1174=FACE_OUTER_BOUND('',#1963,.T.);
#1175=FACE_OUTER_BOUND('',#1964,.T.);
#1176=FACE_OUTER_BOUND('',#1965,.T.);
#1177=FACE_OUTER_BOUND('',#1966,.T.);
#1178=FACE_OUTER_BOUND('',#1967,.T.);
#1179=FACE_OUTER_BOUND('',#1968,.T.);
#1180=FACE_OUTER_BOUND('',#1969,.T.);
#1181=FACE_OUTER_BOUND('',#1970,.T.);
#1182=FACE_OUTER_BOUND('',#1971,.T.);
#1183=FACE_OUTER_BOUND('',#1972,.T.);
#1184=FACE_OUTER_BOUND('',#1973,.T.);
#1185=FACE_OUTER_BOUND('',#1974,.T.);
#1186=FACE_OUTER_BOUND('',#1975,.T.);
#1187=FACE_OUTER_BOUND('',#1976,.T.);
#1188=FACE_OUTER_BOUND('',#1977,.T.);
#1189=FACE_OUTER_BOUND('',#1978,.T.);
#1190=FACE_OUTER_BOUND('',#1979,.T.);
#1191=FACE_OUTER_BOUND('',#1980,.T.);
#1192=FACE_OUTER_BOUND('',#1981,.T.);
#1193=FACE_OUTER_BOUND('',#1982,.T.);
#1194=FACE_OUTER_BOUND('',#1983,.T.);
#1195=FACE_OUTER_BOUND('',#1984,.T.);
#1196=FACE_OUTER_BOUND('',#1985,.T.);
#1197=FACE_OUTER_BOUND('',#1986,.T.);
#1198=FACE_OUTER_BOUND('',#1987,.T.);
#1199=FACE_OUTER_BOUND('',#1988,.T.);
#1200=FACE_OUTER_BOUND('',#1989,.T.);
#1201=FACE_OUTER_BOUND('',#1990,.T.);
#1202=FACE_OUTER_BOUND('',#1991,.T.);
#1203=FACE_OUTER_BOUND('',#1992,.T.);
#1204=FACE_OUTER_BOUND('',#1993,.T.);
#1205=FACE_OUTER_BOUND('',#1994,.T.);
#1206=FACE_OUTER_BOUND('',#1995,.T.);
#1207=FACE_OUTER_BOUND('',#1996,.T.);
#1208=FACE_OUTER_BOUND('',#1997,.T.);
#1209=FACE_OUTER_BOUND('',#1998,.T.);
#1210=FACE_OUTER_BOUND('',#1999,.T.);
#1211=FACE_OUTER_BOUND('',#2000,.T.);
#1212=FACE_OUTER_BOUND('',#2001,.T.);
#1213=FACE_OUTER_BOUND('',#2002,.T.);
#1214=FACE_OUTER_BOUND('',#2003,.T.);
#1215=FACE_OUTER_BOUND('',#2004,.T.);
#1216=FACE_OUTER_BOUND('',#2005,.T.);
#1217=FACE_OUTER_BOUND('',#2006,.T.);
#1218=FACE_OUTER_BOUND('',#2007,.T.);
#1219=FACE_OUTER_BOUND('',#2008,.T.);
#1220=FACE_OUTER_BOUND('',#2009,.T.);
#1221=FACE_OUTER_BOUND('',#2010,.T.);
#1222=FACE_OUTER_BOUND('',#2011,.T.);
#1223=FACE_OUTER_BOUND('',#2012,.T.);
#1224=FACE_OUTER_BOUND('',#2013,.T.);
#1225=FACE_OUTER_BOUND('',#2014,.T.);
#1226=FACE_OUTER_BOUND('',#2015,.T.);
#1227=FACE_OUTER_BOUND('',#2016,.T.);
#1228=FACE_OUTER_BOUND('',#2017,.T.);
#1229=FACE_OUTER_BOUND('',#2018,.T.);
#1230=FACE_OUTER_BOUND('',#2019,.T.);
#1231=FACE_OUTER_BOUND('',#2020,.T.);
#1232=FACE_OUTER_BOUND('',#2021,.T.);
#1233=FACE_OUTER_BOUND('',#2022,.T.);
#1234=FACE_OUTER_BOUND('',#2023,.T.);
#1235=FACE_OUTER_BOUND('',#2024,.T.);
#1236=FACE_OUTER_BOUND('',#2025,.T.);
#1237=FACE_OUTER_BOUND('',#2026,.T.);
#1238=FACE_OUTER_BOUND('',#2027,.T.);
#1239=FACE_OUTER_BOUND('',#2028,.T.);
#1240=FACE_OUTER_BOUND('',#2029,.T.);
#1241=FACE_OUTER_BOUND('',#2030,.T.);
#1242=FACE_OUTER_BOUND('',#2031,.T.);
#1243=FACE_OUTER_BOUND('',#2032,.T.);
#1244=FACE_OUTER_BOUND('',#2033,.T.);
#1245=FACE_OUTER_BOUND('',#2034,.T.);
#1246=FACE_OUTER_BOUND('',#2035,.T.);
#1247=FACE_OUTER_BOUND('',#2036,.T.);
#1248=FACE_OUTER_BOUND('',#2037,.T.);
#1249=FACE_OUTER_BOUND('',#2038,.T.);
#1250=FACE_OUTER_BOUND('',#2039,.T.);
#1251=FACE_OUTER_BOUND('',#2040,.T.);
#1252=FACE_OUTER_BOUND('',#2041,.T.);
#1253=FACE_OUTER_BOUND('',#2042,.T.);
#1254=FACE_OUTER_BOUND('',#2043,.T.);
#1255=FACE_OUTER_BOUND('',#2044,.T.);
#1256=FACE_OUTER_BOUND('',#2045,.T.);
#1257=FACE_OUTER_BOUND('',#2046,.T.);
#1258=FACE_OUTER_BOUND('',#2047,.T.);
#1259=FACE_OUTER_BOUND('',#2048,.T.);
#1260=FACE_OUTER_BOUND('',#2049,.T.);
#1261=FACE_OUTER_BOUND('',#2050,.T.);
#1262=FACE_OUTER_BOUND('',#2051,.T.);
#1263=FACE_OUTER_BOUND('',#2052,.T.);
#1264=FACE_OUTER_BOUND('',#2053,.T.);
#1265=FACE_OUTER_BOUND('',#2054,.T.);
#1266=FACE_OUTER_BOUND('',#2055,.T.);
#1267=FACE_OUTER_BOUND('',#2056,.T.);
#1268=FACE_OUTER_BOUND('',#2057,.T.);
#1269=FACE_OUTER_BOUND('',#2058,.T.);
#1270=FACE_OUTER_BOUND('',#2059,.T.);
#1271=FACE_OUTER_BOUND('',#2060,.T.);
#1272=FACE_OUTER_BOUND('',#2061,.T.);
#1273=FACE_OUTER_BOUND('',#2062,.T.);
#1274=FACE_OUTER_BOUND('',#2063,.T.);
#1275=FACE_OUTER_BOUND('',#2064,.T.);
#1276=FACE_OUTER_BOUND('',#2065,.T.);
#1277=FACE_OUTER_BOUND('',#2066,.T.);
#1278=FACE_OUTER_BOUND('',#2067,.T.);
#1279=FACE_OUTER_BOUND('',#2068,.T.);
#1280=FACE_OUTER_BOUND('',#2069,.T.);
#1281=FACE_OUTER_BOUND('',#2070,.T.);
#1282=FACE_OUTER_BOUND('',#2071,.T.);
#1283=FACE_OUTER_BOUND('',#2072,.T.);
#1284=FACE_OUTER_BOUND('',#2073,.T.);
#1285=FACE_OUTER_BOUND('',#2074,.T.);
#1286=FACE_OUTER_BOUND('',#2075,.T.);
#1287=FACE_OUTER_BOUND('',#2076,.T.);
#1288=FACE_OUTER_BOUND('',#2077,.T.);
#1289=FACE_OUTER_BOUND('',#2078,.T.);
#1290=FACE_OUTER_BOUND('',#2079,.T.);
#1291=FACE_OUTER_BOUND('',#2080,.T.);
#1292=FACE_OUTER_BOUND('',#2081,.T.);
#1293=FACE_OUTER_BOUND('',#2082,.T.);
#1294=FACE_OUTER_BOUND('',#2083,.T.);
#1295=FACE_OUTER_BOUND('',#2084,.T.);
#1296=FACE_OUTER_BOUND('',#2085,.T.);
#1297=FACE_OUTER_BOUND('',#2086,.T.);
#1298=FACE_OUTER_BOUND('',#2087,.T.);
#1299=FACE_OUTER_BOUND('',#2088,.T.);
#1300=FACE_OUTER_BOUND('',#2089,.T.);
#1301=FACE_OUTER_BOUND('',#2090,.T.);
#1302=FACE_OUTER_BOUND('',#2091,.T.);
#1303=FACE_OUTER_BOUND('',#2092,.T.);
#1304=FACE_OUTER_BOUND('',#2093,.T.);
#1305=FACE_OUTER_BOUND('',#2094,.T.);
#1306=FACE_OUTER_BOUND('',#2095,.T.);
#1307=FACE_OUTER_BOUND('',#2096,.T.);
#1308=FACE_OUTER_BOUND('',#2097,.T.);
#1309=FACE_OUTER_BOUND('',#2098,.T.);
#1310=FACE_OUTER_BOUND('',#2099,.T.);
#1311=FACE_OUTER_BOUND('',#2100,.T.);
#1312=FACE_OUTER_BOUND('',#2101,.T.);
#1313=FACE_OUTER_BOUND('',#2102,.T.);
#1314=FACE_OUTER_BOUND('',#2103,.T.);
#1315=FACE_OUTER_BOUND('',#2104,.T.);
#1316=FACE_OUTER_BOUND('',#2105,.T.);
#1317=FACE_OUTER_BOUND('',#2106,.T.);
#1318=FACE_OUTER_BOUND('',#2107,.T.);
#1319=FACE_OUTER_BOUND('',#2108,.T.);
#1320=FACE_OUTER_BOUND('',#2109,.T.);
#1321=FACE_OUTER_BOUND('',#2110,.T.);
#1322=FACE_OUTER_BOUND('',#2111,.T.);
#1323=FACE_OUTER_BOUND('',#2112,.T.);
#1324=FACE_OUTER_BOUND('',#2113,.T.);
#1325=FACE_OUTER_BOUND('',#2114,.T.);
#1326=FACE_OUTER_BOUND('',#2115,.T.);
#1327=FACE_OUTER_BOUND('',#2116,.T.);
#1328=FACE_OUTER_BOUND('',#2117,.T.);
#1329=FACE_OUTER_BOUND('',#2118,.T.);
#1330=FACE_OUTER_BOUND('',#2119,.T.);
#1331=FACE_OUTER_BOUND('',#2120,.T.);
#1332=FACE_OUTER_BOUND('',#2121,.T.);
#1333=FACE_OUTER_BOUND('',#2122,.T.);
#1334=FACE_OUTER_BOUND('',#2123,.T.);
#1335=FACE_OUTER_BOUND('',#2124,.T.);
#1336=FACE_OUTER_BOUND('',#2125,.T.);
#1337=FACE_OUTER_BOUND('',#2126,.T.);
#1338=FACE_OUTER_BOUND('',#2127,.T.);
#1339=FACE_OUTER_BOUND('',#2128,.T.);
#1340=FACE_OUTER_BOUND('',#2129,.T.);
#1341=FACE_OUTER_BOUND('',#2130,.T.);
#1342=FACE_OUTER_BOUND('',#2131,.T.);
#1343=FACE_OUTER_BOUND('',#2132,.T.);
#1344=FACE_OUTER_BOUND('',#2133,.T.);
#1345=FACE_OUTER_BOUND('',#2134,.T.);
#1346=FACE_OUTER_BOUND('',#2135,.T.);
#1347=FACE_OUTER_BOUND('',#2136,.T.);
#1348=FACE_OUTER_BOUND('',#2137,.T.);
#1349=FACE_OUTER_BOUND('',#2138,.T.);
#1350=FACE_OUTER_BOUND('',#2139,.T.);
#1351=FACE_OUTER_BOUND('',#2140,.T.);
#1352=FACE_OUTER_BOUND('',#2141,.T.);
#1353=FACE_OUTER_BOUND('',#2142,.T.);
#1354=FACE_OUTER_BOUND('',#2143,.T.);
#1355=FACE_OUTER_BOUND('',#2144,.T.);
#1356=FACE_OUTER_BOUND('',#2145,.T.);
#1357=FACE_OUTER_BOUND('',#2146,.T.);
#1358=FACE_OUTER_BOUND('',#2147,.T.);
#1359=FACE_OUTER_BOUND('',#2148,.T.);
#1360=FACE_OUTER_BOUND('',#2149,.T.);
#1361=FACE_OUTER_BOUND('',#2150,.T.);
#1362=FACE_OUTER_BOUND('',#2151,.T.);
#1363=FACE_OUTER_BOUND('',#2152,.T.);
#1364=FACE_OUTER_BOUND('',#2153,.T.);
#1365=FACE_OUTER_BOUND('',#2154,.T.);
#1366=FACE_OUTER_BOUND('',#2155,.T.);
#1367=FACE_OUTER_BOUND('',#2156,.T.);
#1368=FACE_OUTER_BOUND('',#2157,.T.);
#1369=FACE_OUTER_BOUND('',#2158,.T.);
#1370=FACE_OUTER_BOUND('',#2159,.T.);
#1371=FACE_OUTER_BOUND('',#2160,.T.);
#1372=FACE_OUTER_BOUND('',#2161,.T.);
#1373=FACE_OUTER_BOUND('',#2162,.T.);
#1374=FACE_OUTER_BOUND('',#2163,.T.);
#1375=FACE_OUTER_BOUND('',#2164,.T.);
#1376=FACE_OUTER_BOUND('',#2165,.T.);
#1377=FACE_OUTER_BOUND('',#2166,.T.);
#1378=FACE_OUTER_BOUND('',#2167,.T.);
#1379=FACE_OUTER_BOUND('',#2168,.T.);
#1380=FACE_OUTER_BOUND('',#2169,.T.);
#1381=FACE_OUTER_BOUND('',#2170,.T.);
#1382=FACE_OUTER_BOUND('',#2171,.T.);
#1383=FACE_OUTER_BOUND('',#2172,.T.);
#1384=FACE_OUTER_BOUND('',#2173,.T.);
#1385=FACE_OUTER_BOUND('',#2174,.T.);
#1386=FACE_OUTER_BOUND('',#2175,.T.);
#1387=FACE_OUTER_BOUND('',#2176,.T.);
#1388=FACE_OUTER_BOUND('',#2177,.T.);
#1389=FACE_OUTER_BOUND('',#2178,.T.);
#1390=FACE_OUTER_BOUND('',#2179,.T.);
#1391=FACE_OUTER_BOUND('',#2180,.T.);
#1392=FACE_OUTER_BOUND('',#2181,.T.);
#1393=FACE_OUTER_BOUND('',#2182,.T.);
#1394=FACE_OUTER_BOUND('',#2183,.T.);
#1395=FACE_OUTER_BOUND('',#2184,.T.);
#1396=FACE_OUTER_BOUND('',#2185,.T.);
#1397=FACE_OUTER_BOUND('',#2186,.T.);
#1398=FACE_OUTER_BOUND('',#2187,.T.);
#1399=FACE_OUTER_BOUND('',#2188,.T.);
#1400=FACE_OUTER_BOUND('',#2189,.T.);
#1401=FACE_OUTER_BOUND('',#2190,.T.);
#1402=FACE_OUTER_BOUND('',#2191,.T.);
#1403=FACE_OUTER_BOUND('',#2192,.T.);
#1404=FACE_OUTER_BOUND('',#2193,.T.);
#1405=FACE_OUTER_BOUND('',#2194,.T.);
#1406=FACE_OUTER_BOUND('',#2195,.T.);
#1407=FACE_OUTER_BOUND('',#2196,.T.);
#1408=FACE_OUTER_BOUND('',#2197,.T.);
#1409=FACE_OUTER_BOUND('',#2198,.T.);
#1410=FACE_OUTER_BOUND('',#2199,.T.);
#1411=FACE_OUTER_BOUND('',#2200,.T.);
#1412=FACE_OUTER_BOUND('',#2201,.T.);
#1413=FACE_OUTER_BOUND('',#2202,.T.);
#1414=FACE_OUTER_BOUND('',#2203,.T.);
#1415=FACE_OUTER_BOUND('',#2204,.T.);
#1416=FACE_OUTER_BOUND('',#2205,.T.);
#1417=FACE_OUTER_BOUND('',#2206,.T.);
#1418=FACE_OUTER_BOUND('',#2207,.T.);
#1419=FACE_OUTER_BOUND('',#2208,.T.);
#1420=FACE_OUTER_BOUND('',#2209,.T.);
#1421=FACE_OUTER_BOUND('',#2210,.T.);
#1422=FACE_OUTER_BOUND('',#2211,.T.);
#1423=FACE_OUTER_BOUND('',#2212,.T.);
#1424=FACE_OUTER_BOUND('',#2213,.T.);
#1425=FACE_OUTER_BOUND('',#2214,.T.);
#1426=FACE_OUTER_BOUND('',#2215,.T.);
#1427=FACE_OUTER_BOUND('',#2216,.T.);
#1428=FACE_OUTER_BOUND('',#2217,.T.);
#1429=FACE_OUTER_BOUND('',#2218,.T.);
#1430=FACE_OUTER_BOUND('',#2219,.T.);
#1431=FACE_OUTER_BOUND('',#2220,.T.);
#1432=FACE_OUTER_BOUND('',#2221,.T.);
#1433=FACE_OUTER_BOUND('',#2222,.T.);
#1434=FACE_OUTER_BOUND('',#2223,.T.);
#1435=FACE_OUTER_BOUND('',#2224,.T.);
#1436=FACE_OUTER_BOUND('',#2225,.T.);
#1437=FACE_OUTER_BOUND('',#2226,.T.);
#1438=FACE_OUTER_BOUND('',#2227,.T.);
#1439=FACE_OUTER_BOUND('',#2228,.T.);
#1440=FACE_OUTER_BOUND('',#2229,.T.);
#1441=FACE_OUTER_BOUND('',#2230,.T.);
#1442=FACE_OUTER_BOUND('',#2231,.T.);
#1443=FACE_OUTER_BOUND('',#2232,.T.);
#1444=FACE_OUTER_BOUND('',#2233,.T.);
#1445=FACE_OUTER_BOUND('',#2234,.T.);
#1446=FACE_OUTER_BOUND('',#2235,.T.);
#1447=FACE_OUTER_BOUND('',#2236,.T.);
#1448=FACE_OUTER_BOUND('',#2237,.T.);
#1449=FACE_OUTER_BOUND('',#2238,.T.);
#1450=FACE_OUTER_BOUND('',#2239,.T.);
#1451=FACE_OUTER_BOUND('',#2240,.T.);
#1452=FACE_OUTER_BOUND('',#2241,.T.);
#1453=FACE_OUTER_BOUND('',#2242,.T.);
#1454=FACE_OUTER_BOUND('',#2243,.T.);
#1455=FACE_OUTER_BOUND('',#2244,.T.);
#1456=FACE_OUTER_BOUND('',#2245,.T.);
#1457=FACE_OUTER_BOUND('',#2246,.T.);
#1458=FACE_OUTER_BOUND('',#2247,.T.);
#1459=FACE_OUTER_BOUND('',#2248,.T.);
#1460=FACE_OUTER_BOUND('',#2249,.T.);
#1461=FACE_OUTER_BOUND('',#2250,.T.);
#1462=FACE_OUTER_BOUND('',#2251,.T.);
#1463=FACE_OUTER_BOUND('',#2252,.T.);
#1464=FACE_OUTER_BOUND('',#2253,.T.);
#1465=FACE_OUTER_BOUND('',#2254,.T.);
#1466=FACE_OUTER_BOUND('',#2255,.T.);
#1467=FACE_OUTER_BOUND('',#2256,.T.);
#1468=FACE_OUTER_BOUND('',#2257,.T.);
#1469=FACE_OUTER_BOUND('',#2258,.T.);
#1470=FACE_OUTER_BOUND('',#2259,.T.);
#1471=FACE_OUTER_BOUND('',#2260,.T.);
#1472=FACE_OUTER_BOUND('',#2261,.T.);
#1473=FACE_OUTER_BOUND('',#2262,.T.);
#1474=FACE_OUTER_BOUND('',#2263,.T.);
#1475=FACE_OUTER_BOUND('',#2264,.T.);
#1476=FACE_OUTER_BOUND('',#2265,.T.);
#1477=FACE_OUTER_BOUND('',#2266,.T.);
#1478=FACE_OUTER_BOUND('',#2267,.T.);
#1479=FACE_OUTER_BOUND('',#2268,.T.);
#1480=FACE_OUTER_BOUND('',#2270,.T.);
#1481=FACE_OUTER_BOUND('',#2271,.T.);
#1482=FACE_OUTER_BOUND('',#2272,.T.);
#1483=FACE_OUTER_BOUND('',#2273,.T.);
#1484=FACE_OUTER_BOUND('',#2274,.T.);
#1485=FACE_OUTER_BOUND('',#2275,.T.);
#1486=FACE_OUTER_BOUND('',#2276,.T.);
#1487=FACE_OUTER_BOUND('',#2277,.T.);
#1488=FACE_OUTER_BOUND('',#2278,.T.);
#1489=FACE_OUTER_BOUND('',#2279,.T.);
#1490=FACE_OUTER_BOUND('',#2280,.T.);
#1491=FACE_OUTER_BOUND('',#2281,.T.);
#1492=FACE_OUTER_BOUND('',#2282,.T.);
#1493=FACE_OUTER_BOUND('',#2283,.T.);
#1494=FACE_OUTER_BOUND('',#2284,.T.);
#1495=FACE_OUTER_BOUND('',#2285,.T.);
#1496=FACE_OUTER_BOUND('',#2286,.T.);
#1497=FACE_OUTER_BOUND('',#2287,.T.);
#1498=FACE_OUTER_BOUND('',#2288,.T.);
#1499=FACE_OUTER_BOUND('',#2289,.T.);
#1500=FACE_OUTER_BOUND('',#2290,.T.);
#1501=FACE_OUTER_BOUND('',#2291,.T.);
#1502=FACE_OUTER_BOUND('',#2292,.T.);
#1503=FACE_OUTER_BOUND('',#2293,.T.);
#1504=FACE_OUTER_BOUND('',#2294,.T.);
#1505=FACE_OUTER_BOUND('',#2295,.T.);
#1506=FACE_OUTER_BOUND('',#2296,.T.);
#1507=FACE_OUTER_BOUND('',#2297,.T.);
#1508=FACE_OUTER_BOUND('',#2298,.T.);
#1509=FACE_OUTER_BOUND('',#2299,.T.);
#1510=FACE_OUTER_BOUND('',#2300,.T.);
#1511=FACE_OUTER_BOUND('',#2301,.T.);
#1512=FACE_OUTER_BOUND('',#2302,.T.);
#1513=FACE_OUTER_BOUND('',#2303,.T.);
#1514=FACE_OUTER_BOUND('',#2304,.T.);
#1515=FACE_OUTER_BOUND('',#2305,.T.);
#1516=FACE_OUTER_BOUND('',#2306,.T.);
#1517=FACE_OUTER_BOUND('',#2308,.T.);
#1518=FACE_OUTER_BOUND('',#2310,.T.);
#1519=FACE_OUTER_BOUND('',#2311,.T.);
#1520=FACE_OUTER_BOUND('',#2312,.T.);
#1521=FACE_OUTER_BOUND('',#2313,.T.);
#1522=FACE_OUTER_BOUND('',#2314,.T.);
#1523=FACE_OUTER_BOUND('',#2315,.T.);
#1524=FACE_OUTER_BOUND('',#2316,.T.);
#1525=FACE_OUTER_BOUND('',#2317,.T.);
#1526=FACE_OUTER_BOUND('',#2318,.T.);
#1527=FACE_OUTER_BOUND('',#2319,.T.);
#1528=FACE_OUTER_BOUND('',#2321,.T.);
#1529=FACE_OUTER_BOUND('',#2322,.T.);
#1530=FACE_OUTER_BOUND('',#2323,.T.);
#1531=FACE_OUTER_BOUND('',#2324,.T.);
#1532=FACE_OUTER_BOUND('',#2325,.T.);
#1533=FACE_OUTER_BOUND('',#2326,.T.);
#1534=FACE_OUTER_BOUND('',#2327,.T.);
#1535=FACE_OUTER_BOUND('',#2328,.T.);
#1536=FACE_OUTER_BOUND('',#2329,.T.);
#1537=FACE_OUTER_BOUND('',#2330,.T.);
#1538=FACE_OUTER_BOUND('',#2331,.T.);
#1539=FACE_OUTER_BOUND('',#2332,.T.);
#1540=FACE_OUTER_BOUND('',#2333,.T.);
#1541=FACE_OUTER_BOUND('',#2334,.T.);
#1542=FACE_OUTER_BOUND('',#2335,.T.);
#1543=FACE_OUTER_BOUND('',#2337,.T.);
#1544=FACE_OUTER_BOUND('',#2338,.T.);
#1545=FACE_OUTER_BOUND('',#2339,.T.);
#1546=FACE_OUTER_BOUND('',#2340,.T.);
#1547=FACE_OUTER_BOUND('',#2342,.T.);
#1548=FACE_OUTER_BOUND('',#2343,.T.);
#1549=FACE_OUTER_BOUND('',#2344,.T.);
#1550=FACE_OUTER_BOUND('',#2345,.T.);
#1551=FACE_OUTER_BOUND('',#2346,.T.);
#1552=FACE_OUTER_BOUND('',#2347,.T.);
#1553=FACE_OUTER_BOUND('',#2348,.T.);
#1554=FACE_OUTER_BOUND('',#2349,.T.);
#1555=EDGE_LOOP('',(#7558,#7559,#7560,#7561));
#1556=EDGE_LOOP('',(#7562));
#1557=EDGE_LOOP('',(#7563,#7564,#7565,#7566));
#1558=EDGE_LOOP('',(#7567));
#1559=EDGE_LOOP('',(#7568,#7569,#7570,#7571));
#1560=EDGE_LOOP('',(#7572));
#1561=EDGE_LOOP('',(#7573,#7574,#7575,#7576));
#1562=EDGE_LOOP('',(#7577,#7578,#7579,#7580));
#1563=EDGE_LOOP('',(#7581));
#1564=EDGE_LOOP('',(#7582));
#1565=EDGE_LOOP('',(#7583,#7584,#7585,#7586,#7587,#7588,#7589,#7590));
#1566=EDGE_LOOP('',(#7591));
#1567=EDGE_LOOP('',(#7592,#7593,#7594,#7595));
#1568=EDGE_LOOP('',(#7596,#7597,#7598,#7599));
#1569=EDGE_LOOP('',(#7600,#7601,#7602,#7603));
#1570=EDGE_LOOP('',(#7604,#7605,#7606,#7607,#7608,#7609,#7610,#7611));
#1571=EDGE_LOOP('',(#7612,#7613,#7614,#7615,#7616,#7617,#7618,#7619));
#1572=EDGE_LOOP('',(#7620,#7621,#7622,#7623));
#1573=EDGE_LOOP('',(#7624,#7625,#7626,#7627));
#1574=EDGE_LOOP('',(#7628,#7629,#7630,#7631));
#1575=EDGE_LOOP('',(#7632));
#1576=EDGE_LOOP('',(#7633,#7634,#7635,#7636));
#1577=EDGE_LOOP('',(#7637));
#1578=EDGE_LOOP('',(#7638,#7639,#7640,#7641));
#1579=EDGE_LOOP('',(#7642,#7643,#7644,#7645));
#1580=EDGE_LOOP('',(#7646,#7647,#7648,#7649));
#1581=EDGE_LOOP('',(#7650,#7651,#7652,#7653));
#1582=EDGE_LOOP('',(#7654,#7655,#7656,#7657));
#1583=EDGE_LOOP('',(#7658,#7659,#7660,#7661,#7662,#7663,#7664,#7665));
#1584=EDGE_LOOP('',(#7666,#7667,#7668,#7669));
#1585=EDGE_LOOP('',(#7670,#7671,#7672,#7673));
#1586=EDGE_LOOP('',(#7674,#7675,#7676,#7677));
#1587=EDGE_LOOP('',(#7678,#7679,#7680,#7681));
#1588=EDGE_LOOP('',(#7682,#7683,#7684,#7685));
#1589=EDGE_LOOP('',(#7686,#7687,#7688,#7689,#7690,#7691,#7692,#7693,#7694,
#7695,#7696,#7697,#7698,#7699,#7700,#7701,#7702,#7703,#7704,#7705));
#1590=EDGE_LOOP('',(#7706,#7707,#7708,#7709));
#1591=EDGE_LOOP('',(#7710,#7711,#7712,#7713));
#1592=EDGE_LOOP('',(#7714,#7715,#7716,#7717));
#1593=EDGE_LOOP('',(#7718,#7719,#7720,#7721));
#1594=EDGE_LOOP('',(#7722,#7723,#7724,#7725));
#1595=EDGE_LOOP('',(#7726,#7727,#7728,#7729));
#1596=EDGE_LOOP('',(#7730,#7731,#7732,#7733));
#1597=EDGE_LOOP('',(#7734,#7735,#7736,#7737));
#1598=EDGE_LOOP('',(#7738,#7739,#7740,#7741));
#1599=EDGE_LOOP('',(#7742,#7743,#7744,#7745));
#1600=EDGE_LOOP('',(#7746,#7747,#7748,#7749));
#1601=EDGE_LOOP('',(#7750,#7751,#7752,#7753));
#1602=EDGE_LOOP('',(#7754,#7755,#7756,#7757));
#1603=EDGE_LOOP('',(#7758,#7759,#7760,#7761));
#1604=EDGE_LOOP('',(#7762,#7763,#7764,#7765));
#1605=EDGE_LOOP('',(#7766,#7767,#7768,#7769));
#1606=EDGE_LOOP('',(#7770,#7771,#7772,#7773));
#1607=EDGE_LOOP('',(#7774,#7775,#7776,#7777));
#1608=EDGE_LOOP('',(#7778,#7779,#7780,#7781));
#1609=EDGE_LOOP('',(#7782));
#1610=EDGE_LOOP('',(#7783,#7784,#7785,#7786,#7787,#7788,#7789,#7790,#7791,
#7792,#7793,#7794,#7795,#7796,#7797,#7798,#7799,#7800,#7801,#7802));
#1611=EDGE_LOOP('',(#7803,#7804,#7805,#7806));
#1612=EDGE_LOOP('',(#7807,#7808,#7809,#7810));
#1613=EDGE_LOOP('',(#7811,#7812,#7813,#7814));
#1614=EDGE_LOOP('',(#7815,#7816,#7817,#7818));
#1615=EDGE_LOOP('',(#7819,#7820,#7821,#7822));
#1616=EDGE_LOOP('',(#7823,#7824,#7825,#7826));
#1617=EDGE_LOOP('',(#7827,#7828,#7829,#7830));
#1618=EDGE_LOOP('',(#7831,#7832,#7833,#7834));
#1619=EDGE_LOOP('',(#7835,#7836,#7837,#7838));
#1620=EDGE_LOOP('',(#7839,#7840,#7841,#7842));
#1621=EDGE_LOOP('',(#7843,#7844,#7845,#7846));
#1622=EDGE_LOOP('',(#7847,#7848,#7849,#7850));
#1623=EDGE_LOOP('',(#7851,#7852,#7853,#7854,#7855,#7856));
#1624=EDGE_LOOP('',(#7857,#7858,#7859,#7860));
#1625=EDGE_LOOP('',(#7861,#7862,#7863,#7864));
#1626=EDGE_LOOP('',(#7865));
#1627=EDGE_LOOP('',(#7866,#7867,#7868,#7869,#7870,#7871,#7872,#7873,#7874,
#7875,#7876,#7877,#7878,#7879,#7880,#7881,#7882,#7883,#7884,#7885,#7886,
#7887,#7888,#7889,#7890));
#1628=EDGE_LOOP('',(#7891,#7892,#7893));
#1629=EDGE_LOOP('',(#7894,#7895,#7896));
#1630=EDGE_LOOP('',(#7897));
#1631=EDGE_LOOP('',(#7898));
#1632=EDGE_LOOP('',(#7899,#7900,#7901,#7902));
#1633=EDGE_LOOP('',(#7903,#7904,#7905,#7906));
#1634=EDGE_LOOP('',(#7907,#7908,#7909,#7910,#7911,#7912));
#1635=EDGE_LOOP('',(#7913,#7914,#7915,#7916,#7917,#7918,#7919,#7920));
#1636=EDGE_LOOP('',(#7921,#7922,#7923,#7924,#7925,#7926));
#1637=EDGE_LOOP('',(#7927,#7928,#7929,#7930,#7931,#7932,#7933,#7934,#7935,
#7936,#7937,#7938,#7939,#7940,#7941,#7942,#7943,#7944,#7945,#7946,#7947,
#7948,#7949,#7950,#7951));
#1638=EDGE_LOOP('',(#7952));
#1639=EDGE_LOOP('',(#7953));
#1640=EDGE_LOOP('',(#7954));
#1641=EDGE_LOOP('',(#7955));
#1642=EDGE_LOOP('',(#7956));
#1643=EDGE_LOOP('',(#7957));
#1644=EDGE_LOOP('',(#7958,#7959,#7960,#7961));
#1645=EDGE_LOOP('',(#7962,#7963,#7964,#7965));
#1646=EDGE_LOOP('',(#7966,#7967,#7968,#7969));
#1647=EDGE_LOOP('',(#7970,#7971,#7972,#7973));
#1648=EDGE_LOOP('',(#7974,#7975,#7976,#7977));
#1649=EDGE_LOOP('',(#7978,#7979));
#1650=EDGE_LOOP('',(#7980,#7981,#7982,#7983,#7984,#7985,#7986,#7987,#7988,
#7989));
#1651=EDGE_LOOP('',(#7990,#7991,#7992,#7993,#7994,#7995,#7996));
#1652=EDGE_LOOP('',(#7997,#7998,#7999,#8000,#8001,#8002,#8003,#8004,#8005,
#8006,#8007,#8008,#8009,#8010));
#1653=EDGE_LOOP('',(#8011,#8012,#8013,#8014));
#1654=EDGE_LOOP('',(#8015,#8016,#8017,#8018,#8019,#8020,#8021,#8022));
#1655=EDGE_LOOP('',(#8023,#8024,#8025,#8026,#8027,#8028,#8029,#8030,#8031,
#8032));
#1656=EDGE_LOOP('',(#8033,#8034,#8035,#8036,#8037,#8038,#8039));
#1657=EDGE_LOOP('',(#8040,#8041,#8042,#8043,#8044,#8045,#8046,#8047,#8048,
#8049,#8050,#8051,#8052,#8053));
#1658=EDGE_LOOP('',(#8054,#8055,#8056,#8057,#8058,#8059,#8060,#8061,#8062,
#8063,#8064));
#1659=EDGE_LOOP('',(#8065,#8066,#8067,#8068,#8069,#8070,#8071,#8072,#8073,
#8074));
#1660=EDGE_LOOP('',(#8075,#8076,#8077,#8078,#8079,#8080,#8081,#8082,#8083,
#8084,#8085,#8086,#8087,#8088));
#1661=EDGE_LOOP('',(#8089,#8090,#8091,#8092));
#1662=EDGE_LOOP('',(#8093,#8094));
#1663=EDGE_LOOP('',(#8095,#8096,#8097,#8098,#8099,#8100,#8101,#8102,#8103,
#8104));
#1664=EDGE_LOOP('',(#8105,#8106,#8107,#8108,#8109,#8110,#8111));
#1665=EDGE_LOOP('',(#8112,#8113,#8114,#8115,#8116,#8117,#8118,#8119,#8120,
#8121,#8122,#8123,#8124,#8125));
#1666=EDGE_LOOP('',(#8126,#8127,#8128,#8129));
#1667=EDGE_LOOP('',(#8130,#8131,#8132,#8133,#8134,#8135));
#1668=EDGE_LOOP('',(#8136,#8137,#8138,#8139,#8140,#8141));
#1669=EDGE_LOOP('',(#8142,#8143,#8144,#8145,#8146,#8147));
#1670=EDGE_LOOP('',(#8148,#8149,#8150,#8151,#8152,#8153));
#1671=EDGE_LOOP('',(#8154,#8155,#8156,#8157));
#1672=EDGE_LOOP('',(#8158,#8159,#8160,#8161));
#1673=EDGE_LOOP('',(#8162,#8163,#8164,#8165));
#1674=EDGE_LOOP('',(#8166,#8167));
#1675=EDGE_LOOP('',(#8168,#8169));
#1676=EDGE_LOOP('',(#8170,#8171));
#1677=EDGE_LOOP('',(#8172,#8173));
#1678=EDGE_LOOP('',(#8174,#8175,#8176,#8177));
#1679=EDGE_LOOP('',(#8178,#8179,#8180,#8181));
#1680=EDGE_LOOP('',(#8182,#8183,#8184,#8185));
#1681=EDGE_LOOP('',(#8186,#8187,#8188,#8189));
#1682=EDGE_LOOP('',(#8190,#8191,#8192,#8193,#8194,#8195,#8196,#8197));
#1683=EDGE_LOOP('',(#8198));
#1684=EDGE_LOOP('',(#8199));
#1685=EDGE_LOOP('',(#8200));
#1686=EDGE_LOOP('',(#8201));
#1687=EDGE_LOOP('',(#8202));
#1688=EDGE_LOOP('',(#8203,#8204,#8205,#8206,#8207));
#1689=EDGE_LOOP('',(#8208));
#1690=EDGE_LOOP('',(#8209,#8210,#8211,#8212,#8213));
#1691=EDGE_LOOP('',(#8214));
#1692=EDGE_LOOP('',(#8215,#8216,#8217,#8218,#8219));
#1693=EDGE_LOOP('',(#8220));
#1694=EDGE_LOOP('',(#8221,#8222,#8223,#8224,#8225));
#1695=EDGE_LOOP('',(#8226));
#1696=EDGE_LOOP('',(#8227));
#1697=EDGE_LOOP('',(#8228));
#1698=EDGE_LOOP('',(#8229,#8230,#8231,#8232,#8233));
#1699=EDGE_LOOP('',(#8234,#8235,#8236,#8237,#8238,#8239,#8240,#8241,#8242,
#8243,#8244,#8245,#8246,#8247,#8248,#8249,#8250,#8251,#8252,#8253,#8254,
#8255,#8256,#8257,#8258,#8259,#8260,#8261));
#1700=EDGE_LOOP('',(#8262,#8263,#8264,#8265));
#1701=EDGE_LOOP('',(#8266,#8267,#8268,#8269,#8270,#8271,#8272,#8273,#8274,
#8275,#8276,#8277,#8278,#8279,#8280,#8281,#8282,#8283,#8284,#8285,#8286,
#8287,#8288,#8289,#8290,#8291,#8292,#8293));
#1702=EDGE_LOOP('',(#8294,#8295,#8296,#8297,#8298,#8299,#8300,#8301,#8302));
#1703=EDGE_LOOP('',(#8303,#8304,#8305,#8306,#8307,#8308,#8309,#8310,#8311,
#8312,#8313,#8314,#8315,#8316,#8317,#8318,#8319,#8320,#8321,#8322,#8323,
#8324,#8325,#8326));
#1704=EDGE_LOOP('',(#8327,#8328,#8329,#8330));
#1705=EDGE_LOOP('',(#8331,#8332,#8333,#8334));
#1706=EDGE_LOOP('',(#8335,#8336,#8337,#8338));
#1707=EDGE_LOOP('',(#8339,#8340,#8341,#8342));
#1708=EDGE_LOOP('',(#8343,#8344,#8345,#8346));
#1709=EDGE_LOOP('',(#8347,#8348,#8349,#8350));
#1710=EDGE_LOOP('',(#8351,#8352,#8353,#8354));
#1711=EDGE_LOOP('',(#8355,#8356,#8357,#8358));
#1712=EDGE_LOOP('',(#8359,#8360,#8361,#8362));
#1713=EDGE_LOOP('',(#8363,#8364,#8365,#8366));
#1714=EDGE_LOOP('',(#8367,#8368,#8369,#8370));
#1715=EDGE_LOOP('',(#8371,#8372,#8373,#8374));
#1716=EDGE_LOOP('',(#8375,#8376,#8377,#8378));
#1717=EDGE_LOOP('',(#8379,#8380,#8381,#8382));
#1718=EDGE_LOOP('',(#8383,#8384,#8385,#8386));
#1719=EDGE_LOOP('',(#8387,#8388,#8389,#8390));
#1720=EDGE_LOOP('',(#8391,#8392,#8393,#8394));
#1721=EDGE_LOOP('',(#8395,#8396,#8397,#8398));
#1722=EDGE_LOOP('',(#8399,#8400,#8401,#8402));
#1723=EDGE_LOOP('',(#8403,#8404,#8405));
#1724=EDGE_LOOP('',(#8406,#8407,#8408));
#1725=EDGE_LOOP('',(#8409,#8410,#8411,#8412));
#1726=EDGE_LOOP('',(#8413,#8414,#8415,#8416));
#1727=EDGE_LOOP('',(#8417,#8418,#8419,#8420));
#1728=EDGE_LOOP('',(#8421,#8422,#8423,#8424));
#1729=EDGE_LOOP('',(#8425,#8426,#8427));
#1730=EDGE_LOOP('',(#8428,#8429,#8430));
#1731=EDGE_LOOP('',(#8431,#8432,#8433,#8434,#8435,#8436));
#1732=EDGE_LOOP('',(#8437,#8438,#8439,#8440));
#1733=EDGE_LOOP('',(#8441,#8442,#8443,#8444));
#1734=EDGE_LOOP('',(#8445,#8446,#8447,#8448));
#1735=EDGE_LOOP('',(#8449,#8450,#8451));
#1736=EDGE_LOOP('',(#8452,#8453,#8454));
#1737=EDGE_LOOP('',(#8455,#8456,#8457,#8458));
#1738=EDGE_LOOP('',(#8459,#8460,#8461,#8462));
#1739=EDGE_LOOP('',(#8463,#8464,#8465,#8466));
#1740=EDGE_LOOP('',(#8467,#8468,#8469,#8470));
#1741=EDGE_LOOP('',(#8471,#8472,#8473));
#1742=EDGE_LOOP('',(#8474,#8475,#8476));
#1743=EDGE_LOOP('',(#8477,#8478,#8479,#8480,#8481,#8482));
#1744=EDGE_LOOP('',(#8483,#8484,#8485,#8486));
#1745=EDGE_LOOP('',(#8487,#8488,#8489,#8490));
#1746=EDGE_LOOP('',(#8491,#8492,#8493,#8494));
#1747=EDGE_LOOP('',(#8495,#8496,#8497,#8498));
#1748=EDGE_LOOP('',(#8499,#8500,#8501,#8502));
#1749=EDGE_LOOP('',(#8503,#8504,#8505,#8506));
#1750=EDGE_LOOP('',(#8507,#8508,#8509,#8510));
#1751=EDGE_LOOP('',(#8511,#8512,#8513,#8514));
#1752=EDGE_LOOP('',(#8515,#8516,#8517,#8518));
#1753=EDGE_LOOP('',(#8519,#8520,#8521,#8522));
#1754=EDGE_LOOP('',(#8523,#8524,#8525,#8526));
#1755=EDGE_LOOP('',(#8527,#8528,#8529,#8530));
#1756=EDGE_LOOP('',(#8531,#8532,#8533,#8534));
#1757=EDGE_LOOP('',(#8535,#8536,#8537,#8538));
#1758=EDGE_LOOP('',(#8539,#8540,#8541,#8542));
#1759=EDGE_LOOP('',(#8543,#8544,#8545,#8546));
#1760=EDGE_LOOP('',(#8547,#8548,#8549,#8550));
#1761=EDGE_LOOP('',(#8551,#8552,#8553,#8554));
#1762=EDGE_LOOP('',(#8555,#8556,#8557,#8558));
#1763=EDGE_LOOP('',(#8559,#8560,#8561,#8562));
#1764=EDGE_LOOP('',(#8563,#8564,#8565,#8566));
#1765=EDGE_LOOP('',(#8567,#8568,#8569,#8570));
#1766=EDGE_LOOP('',(#8571,#8572,#8573,#8574));
#1767=EDGE_LOOP('',(#8575,#8576,#8577,#8578));
#1768=EDGE_LOOP('',(#8579,#8580,#8581,#8582));
#1769=EDGE_LOOP('',(#8583,#8584,#8585,#8586));
#1770=EDGE_LOOP('',(#8587,#8588,#8589,#8590));
#1771=EDGE_LOOP('',(#8591,#8592,#8593,#8594));
#1772=EDGE_LOOP('',(#8595,#8596,#8597));
#1773=EDGE_LOOP('',(#8598,#8599,#8600));
#1774=EDGE_LOOP('',(#8601,#8602,#8603,#8604));
#1775=EDGE_LOOP('',(#8605,#8606,#8607,#8608));
#1776=EDGE_LOOP('',(#8609,#8610,#8611,#8612));
#1777=EDGE_LOOP('',(#8613,#8614,#8615));
#1778=EDGE_LOOP('',(#8616,#8617,#8618,#8619));
#1779=EDGE_LOOP('',(#8620,#8621,#8622,#8623));
#1780=EDGE_LOOP('',(#8624,#8625,#8626));
#1781=EDGE_LOOP('',(#8627,#8628,#8629,#8630));
#1782=EDGE_LOOP('',(#8631,#8632,#8633,#8634));
#1783=EDGE_LOOP('',(#8635,#8636,#8637,#8638));
#1784=EDGE_LOOP('',(#8639,#8640,#8641,#8642));
#1785=EDGE_LOOP('',(#8643,#8644,#8645,#8646));
#1786=EDGE_LOOP('',(#8647,#8648,#8649,#8650));
#1787=EDGE_LOOP('',(#8651,#8652,#8653,#8654));
#1788=EDGE_LOOP('',(#8655,#8656,#8657,#8658,#8659));
#1789=EDGE_LOOP('',(#8660,#8661,#8662));
#1790=EDGE_LOOP('',(#8663,#8664,#8665,#8666));
#1791=EDGE_LOOP('',(#8667,#8668,#8669,#8670));
#1792=EDGE_LOOP('',(#8671,#8672,#8673));
#1793=EDGE_LOOP('',(#8674,#8675,#8676,#8677));
#1794=EDGE_LOOP('',(#8678,#8679,#8680,#8681));
#1795=EDGE_LOOP('',(#8682,#8683,#8684,#8685));
#1796=EDGE_LOOP('',(#8686,#8687,#8688,#8689));
#1797=EDGE_LOOP('',(#8690,#8691,#8692,#8693));
#1798=EDGE_LOOP('',(#8694,#8695,#8696,#8697));
#1799=EDGE_LOOP('',(#8698,#8699,#8700,#8701));
#1800=EDGE_LOOP('',(#8702,#8703,#8704,#8705));
#1801=EDGE_LOOP('',(#8706,#8707,#8708,#8709));
#1802=EDGE_LOOP('',(#8710,#8711,#8712,#8713));
#1803=EDGE_LOOP('',(#8714,#8715,#8716,#8717));
#1804=EDGE_LOOP('',(#8718,#8719,#8720,#8721));
#1805=EDGE_LOOP('',(#8722,#8723,#8724,#8725));
#1806=EDGE_LOOP('',(#8726,#8727,#8728,#8729));
#1807=EDGE_LOOP('',(#8730,#8731,#8732));
#1808=EDGE_LOOP('',(#8733,#8734,#8735));
#1809=EDGE_LOOP('',(#8736,#8737,#8738,#8739));
#1810=EDGE_LOOP('',(#8740,#8741,#8742,#8743,#8744));
#1811=EDGE_LOOP('',(#8745,#8746,#8747,#8748,#8749));
#1812=EDGE_LOOP('',(#8750,#8751,#8752,#8753,#8754));
#1813=EDGE_LOOP('',(#8755,#8756,#8757,#8758,#8759));
#1814=EDGE_LOOP('',(#8760,#8761,#8762,#8763,#8764));
#1815=EDGE_LOOP('',(#8765,#8766,#8767,#8768));
#1816=EDGE_LOOP('',(#8769,#8770,#8771,#8772));
#1817=EDGE_LOOP('',(#8773,#8774,#8775,#8776));
#1818=EDGE_LOOP('',(#8777,#8778,#8779,#8780));
#1819=EDGE_LOOP('',(#8781,#8782,#8783,#8784,#8785,#8786,#8787,#8788,#8789,
#8790,#8791,#8792,#8793,#8794,#8795,#8796,#8797,#8798,#8799,#8800,#8801,
#8802,#8803,#8804,#8805,#8806,#8807,#8808,#8809,#8810,#8811,#8812));
#1820=EDGE_LOOP('',(#8813,#8814,#8815,#8816));
#1821=EDGE_LOOP('',(#8817,#8818,#8819,#8820));
#1822=EDGE_LOOP('',(#8821,#8822,#8823,#8824));
#1823=EDGE_LOOP('',(#8825,#8826,#8827,#8828));
#1824=EDGE_LOOP('',(#8829,#8830,#8831,#8832));
#1825=EDGE_LOOP('',(#8833,#8834,#8835,#8836));
#1826=EDGE_LOOP('',(#8837,#8838,#8839,#8840));
#1827=EDGE_LOOP('',(#8841,#8842,#8843,#8844));
#1828=EDGE_LOOP('',(#8845,#8846,#8847,#8848));
#1829=EDGE_LOOP('',(#8849,#8850,#8851,#8852));
#1830=EDGE_LOOP('',(#8853,#8854,#8855,#8856));
#1831=EDGE_LOOP('',(#8857,#8858,#8859,#8860));
#1832=EDGE_LOOP('',(#8861,#8862,#8863,#8864));
#1833=EDGE_LOOP('',(#8865,#8866,#8867,#8868));
#1834=EDGE_LOOP('',(#8869,#8870,#8871,#8872));
#1835=EDGE_LOOP('',(#8873,#8874,#8875,#8876));
#1836=EDGE_LOOP('',(#8877,#8878,#8879,#8880));
#1837=EDGE_LOOP('',(#8881,#8882,#8883,#8884));
#1838=EDGE_LOOP('',(#8885,#8886,#8887,#8888));
#1839=EDGE_LOOP('',(#8889,#8890,#8891,#8892,#8893));
#1840=EDGE_LOOP('',(#8894,#8895,#8896,#8897));
#1841=EDGE_LOOP('',(#8898,#8899,#8900,#8901));
#1842=EDGE_LOOP('',(#8902,#8903,#8904,#8905));
#1843=EDGE_LOOP('',(#8906,#8907,#8908,#8909));
#1844=EDGE_LOOP('',(#8910,#8911,#8912,#8913));
#1845=EDGE_LOOP('',(#8914,#8915,#8916,#8917));
#1846=EDGE_LOOP('',(#8918,#8919,#8920,#8921));
#1847=EDGE_LOOP('',(#8922,#8923,#8924,#8925));
#1848=EDGE_LOOP('',(#8926,#8927,#8928,#8929));
#1849=EDGE_LOOP('',(#8930,#8931,#8932,#8933));
#1850=EDGE_LOOP('',(#8934,#8935,#8936,#8937));
#1851=EDGE_LOOP('',(#8938,#8939,#8940,#8941));
#1852=EDGE_LOOP('',(#8942,#8943,#8944,#8945));
#1853=EDGE_LOOP('',(#8946,#8947,#8948,#8949));
#1854=EDGE_LOOP('',(#8950,#8951,#8952,#8953));
#1855=EDGE_LOOP('',(#8954,#8955,#8956,#8957));
#1856=EDGE_LOOP('',(#8958,#8959,#8960,#8961,#8962));
#1857=EDGE_LOOP('',(#8963,#8964,#8965,#8966));
#1858=EDGE_LOOP('',(#8967,#8968,#8969,#8970));
#1859=EDGE_LOOP('',(#8971,#8972,#8973,#8974));
#1860=EDGE_LOOP('',(#8975,#8976,#8977,#8978));
#1861=EDGE_LOOP('',(#8979,#8980,#8981,#8982,#8983));
#1862=EDGE_LOOP('',(#8984,#8985,#8986,#8987));
#1863=EDGE_LOOP('',(#8988,#8989,#8990,#8991));
#1864=EDGE_LOOP('',(#8992,#8993,#8994,#8995));
#1865=EDGE_LOOP('',(#8996,#8997,#8998,#8999));
#1866=EDGE_LOOP('',(#9000,#9001,#9002,#9003));
#1867=EDGE_LOOP('',(#9004,#9005,#9006,#9007,#9008));
#1868=EDGE_LOOP('',(#9009,#9010,#9011,#9012));
#1869=EDGE_LOOP('',(#9013,#9014,#9015,#9016));
#1870=EDGE_LOOP('',(#9017,#9018,#9019,#9020));
#1871=EDGE_LOOP('',(#9021,#9022,#9023,#9024));
#1872=EDGE_LOOP('',(#9025,#9026,#9027,#9028));
#1873=EDGE_LOOP('',(#9029,#9030,#9031,#9032,#9033));
#1874=EDGE_LOOP('',(#9034,#9035,#9036,#9037));
#1875=EDGE_LOOP('',(#9038,#9039,#9040,#9041));
#1876=EDGE_LOOP('',(#9042,#9043,#9044,#9045,#9046,#9047,#9048));
#1877=EDGE_LOOP('',(#9049,#9050,#9051,#9052,#9053,#9054,#9055,#9056,#9057,
#9058,#9059,#9060,#9061,#9062));
#1878=EDGE_LOOP('',(#9063,#9064,#9065,#9066));
#1879=EDGE_LOOP('',(#9067,#9068,#9069,#9070));
#1880=EDGE_LOOP('',(#9071,#9072,#9073,#9074));
#1881=EDGE_LOOP('',(#9075,#9076,#9077,#9078,#9079,#9080,#9081,#9082,#9083,
#9084,#9085,#9086,#9087));
#1882=EDGE_LOOP('',(#9088,#9089,#9090,#9091,#9092,#9093,#9094,#9095,#9096));
#1883=EDGE_LOOP('',(#9097,#9098,#9099,#9100,#9101,#9102,#9103,#9104,#9105,
#9106,#9107,#9108,#9109,#9110));
#1884=EDGE_LOOP('',(#9111,#9112,#9113,#9114));
#1885=EDGE_LOOP('',(#9115,#9116,#9117,#9118));
#1886=EDGE_LOOP('',(#9119,#9120,#9121,#9122));
#1887=EDGE_LOOP('',(#9123,#9124,#9125,#9126,#9127,#9128,#9129,#9130,#9131,
#9132,#9133,#9134,#9135));
#1888=EDGE_LOOP('',(#9136,#9137,#9138,#9139,#9140,#9141,#9142));
#1889=EDGE_LOOP('',(#9143,#9144,#9145,#9146,#9147,#9148,#9149,#9150,#9151,
#9152,#9153,#9154,#9155,#9156));
#1890=EDGE_LOOP('',(#9157,#9158,#9159,#9160,#9161,#9162));
#1891=EDGE_LOOP('',(#9163,#9164,#9165,#9166));
#1892=EDGE_LOOP('',(#9167,#9168,#9169,#9170));
#1893=EDGE_LOOP('',(#9171,#9172,#9173,#9174,#9175,#9176,#9177,#9178,#9179,
#9180,#9181,#9182,#9183));
#1894=EDGE_LOOP('',(#9184,#9185,#9186,#9187,#9188,#9189,#9190));
#1895=EDGE_LOOP('',(#9191,#9192,#9193,#9194,#9195,#9196,#9197,#9198,#9199,
#9200,#9201,#9202,#9203,#9204));
#1896=EDGE_LOOP('',(#9205,#9206,#9207,#9208));
#1897=EDGE_LOOP('',(#9209,#9210,#9211,#9212));
#1898=EDGE_LOOP('',(#9213,#9214,#9215,#9216));
#1899=EDGE_LOOP('',(#9217,#9218,#9219,#9220,#9221,#9222,#9223,#9224,#9225,
#9226,#9227,#9228,#9229));
#1900=EDGE_LOOP('',(#9230,#9231,#9232,#9233));
#1901=EDGE_LOOP('',(#9234,#9235,#9236,#9237));
#1902=EDGE_LOOP('',(#9238,#9239,#9240,#9241));
#1903=EDGE_LOOP('',(#9242,#9243,#9244,#9245));
#1904=EDGE_LOOP('',(#9246,#9247,#9248,#9249));
#1905=EDGE_LOOP('',(#9250,#9251,#9252));
#1906=EDGE_LOOP('',(#9253,#9254,#9255,#9256,#9257));
#1907=EDGE_LOOP('',(#9258,#9259,#9260,#9261,#9262,#9263));
#1908=EDGE_LOOP('',(#9264,#9265,#9266,#9267));
#1909=EDGE_LOOP('',(#9268,#9269,#9270,#9271,#9272,#9273,#9274));
#1910=EDGE_LOOP('',(#9275,#9276,#9277,#9278));
#1911=EDGE_LOOP('',(#9279,#9280,#9281,#9282));
#1912=EDGE_LOOP('',(#9283,#9284,#9285,#9286));
#1913=EDGE_LOOP('',(#9287,#9288,#9289,#9290));
#1914=EDGE_LOOP('',(#9291,#9292,#9293,#9294));
#1915=EDGE_LOOP('',(#9295,#9296,#9297,#9298));
#1916=EDGE_LOOP('',(#9299,#9300,#9301,#9302));
#1917=EDGE_LOOP('',(#9303,#9304,#9305,#9306));
#1918=EDGE_LOOP('',(#9307,#9308,#9309,#9310));
#1919=EDGE_LOOP('',(#9311,#9312,#9313,#9314));
#1920=EDGE_LOOP('',(#9315,#9316,#9317,#9318));
#1921=EDGE_LOOP('',(#9319,#9320,#9321,#9322));
#1922=EDGE_LOOP('',(#9323,#9324,#9325,#9326));
#1923=EDGE_LOOP('',(#9327,#9328,#9329,#9330));
#1924=EDGE_LOOP('',(#9331,#9332,#9333,#9334));
#1925=EDGE_LOOP('',(#9335,#9336,#9337,#9338));
#1926=EDGE_LOOP('',(#9339,#9340,#9341,#9342));
#1927=EDGE_LOOP('',(#9343,#9344,#9345,#9346));
#1928=EDGE_LOOP('',(#9347,#9348,#9349,#9350));
#1929=EDGE_LOOP('',(#9351,#9352,#9353,#9354));
#1930=EDGE_LOOP('',(#9355,#9356,#9357,#9358));
#1931=EDGE_LOOP('',(#9359,#9360,#9361,#9362));
#1932=EDGE_LOOP('',(#9363,#9364,#9365,#9366));
#1933=EDGE_LOOP('',(#9367,#9368,#9369,#9370));
#1934=EDGE_LOOP('',(#9371,#9372,#9373,#9374));
#1935=EDGE_LOOP('',(#9375,#9376,#9377,#9378));
#1936=EDGE_LOOP('',(#9379,#9380,#9381,#9382));
#1937=EDGE_LOOP('',(#9383,#9384,#9385,#9386));
#1938=EDGE_LOOP('',(#9387,#9388,#9389,#9390));
#1939=EDGE_LOOP('',(#9391,#9392,#9393,#9394));
#1940=EDGE_LOOP('',(#9395,#9396,#9397,#9398));
#1941=EDGE_LOOP('',(#9399,#9400,#9401,#9402));
#1942=EDGE_LOOP('',(#9403,#9404,#9405,#9406));
#1943=EDGE_LOOP('',(#9407,#9408,#9409,#9410));
#1944=EDGE_LOOP('',(#9411,#9412,#9413,#9414));
#1945=EDGE_LOOP('',(#9415,#9416,#9417,#9418));
#1946=EDGE_LOOP('',(#9419,#9420,#9421,#9422));
#1947=EDGE_LOOP('',(#9423,#9424,#9425));
#1948=EDGE_LOOP('',(#9426,#9427,#9428,#9429,#9430));
#1949=EDGE_LOOP('',(#9431,#9432,#9433,#9434,#9435,#9436));
#1950=EDGE_LOOP('',(#9437,#9438,#9439,#9440));
#1951=EDGE_LOOP('',(#9441,#9442,#9443,#9444,#9445,#9446,#9447));
#1952=EDGE_LOOP('',(#9448,#9449,#9450,#9451));
#1953=EDGE_LOOP('',(#9452,#9453,#9454,#9455));
#1954=EDGE_LOOP('',(#9456,#9457,#9458,#9459));
#1955=EDGE_LOOP('',(#9460,#9461,#9462,#9463));
#1956=EDGE_LOOP('',(#9464,#9465,#9466,#9467));
#1957=EDGE_LOOP('',(#9468,#9469,#9470,#9471));
#1958=EDGE_LOOP('',(#9472,#9473,#9474,#9475));
#1959=EDGE_LOOP('',(#9476,#9477,#9478,#9479));
#1960=EDGE_LOOP('',(#9480,#9481,#9482,#9483));
#1961=EDGE_LOOP('',(#9484,#9485,#9486,#9487));
#1962=EDGE_LOOP('',(#9488,#9489,#9490,#9491));
#1963=EDGE_LOOP('',(#9492,#9493,#9494,#9495));
#1964=EDGE_LOOP('',(#9496,#9497,#9498,#9499));
#1965=EDGE_LOOP('',(#9500,#9501,#9502,#9503));
#1966=EDGE_LOOP('',(#9504,#9505,#9506,#9507));
#1967=EDGE_LOOP('',(#9508,#9509,#9510,#9511));
#1968=EDGE_LOOP('',(#9512,#9513,#9514,#9515));
#1969=EDGE_LOOP('',(#9516,#9517,#9518,#9519));
#1970=EDGE_LOOP('',(#9520,#9521,#9522,#9523));
#1971=EDGE_LOOP('',(#9524,#9525,#9526,#9527));
#1972=EDGE_LOOP('',(#9528,#9529,#9530,#9531));
#1973=EDGE_LOOP('',(#9532,#9533,#9534,#9535));
#1974=EDGE_LOOP('',(#9536,#9537,#9538,#9539));
#1975=EDGE_LOOP('',(#9540,#9541,#9542,#9543));
#1976=EDGE_LOOP('',(#9544,#9545,#9546,#9547));
#1977=EDGE_LOOP('',(#9548,#9549,#9550,#9551));
#1978=EDGE_LOOP('',(#9552,#9553,#9554,#9555));
#1979=EDGE_LOOP('',(#9556,#9557,#9558,#9559));
#1980=EDGE_LOOP('',(#9560,#9561,#9562,#9563));
#1981=EDGE_LOOP('',(#9564,#9565,#9566,#9567));
#1982=EDGE_LOOP('',(#9568,#9569,#9570,#9571));
#1983=EDGE_LOOP('',(#9572,#9573,#9574,#9575));
#1984=EDGE_LOOP('',(#9576,#9577,#9578,#9579));
#1985=EDGE_LOOP('',(#9580,#9581,#9582,#9583));
#1986=EDGE_LOOP('',(#9584,#9585,#9586,#9587));
#1987=EDGE_LOOP('',(#9588,#9589,#9590,#9591));
#1988=EDGE_LOOP('',(#9592,#9593,#9594,#9595));
#1989=EDGE_LOOP('',(#9596,#9597,#9598,#9599));
#1990=EDGE_LOOP('',(#9600,#9601,#9602,#9603));
#1991=EDGE_LOOP('',(#9604,#9605,#9606));
#1992=EDGE_LOOP('',(#9607,#9608,#9609,#9610,#9611));
#1993=EDGE_LOOP('',(#9612,#9613,#9614,#9615,#9616,#9617));
#1994=EDGE_LOOP('',(#9618,#9619,#9620,#9621));
#1995=EDGE_LOOP('',(#9622,#9623,#9624,#9625,#9626,#9627,#9628));
#1996=EDGE_LOOP('',(#9629,#9630,#9631,#9632));
#1997=EDGE_LOOP('',(#9633,#9634,#9635,#9636));
#1998=EDGE_LOOP('',(#9637,#9638,#9639,#9640));
#1999=EDGE_LOOP('',(#9641,#9642,#9643,#9644));
#2000=EDGE_LOOP('',(#9645,#9646,#9647,#9648));
#2001=EDGE_LOOP('',(#9649,#9650,#9651,#9652));
#2002=EDGE_LOOP('',(#9653,#9654,#9655,#9656));
#2003=EDGE_LOOP('',(#9657,#9658,#9659,#9660));
#2004=EDGE_LOOP('',(#9661,#9662,#9663,#9664));
#2005=EDGE_LOOP('',(#9665,#9666,#9667,#9668));
#2006=EDGE_LOOP('',(#9669,#9670,#9671,#9672));
#2007=EDGE_LOOP('',(#9673,#9674,#9675,#9676));
#2008=EDGE_LOOP('',(#9677,#9678,#9679,#9680));
#2009=EDGE_LOOP('',(#9681,#9682,#9683,#9684));
#2010=EDGE_LOOP('',(#9685,#9686,#9687,#9688));
#2011=EDGE_LOOP('',(#9689,#9690,#9691,#9692));
#2012=EDGE_LOOP('',(#9693,#9694,#9695,#9696));
#2013=EDGE_LOOP('',(#9697,#9698,#9699,#9700));
#2014=EDGE_LOOP('',(#9701,#9702,#9703,#9704));
#2015=EDGE_LOOP('',(#9705,#9706,#9707,#9708));
#2016=EDGE_LOOP('',(#9709,#9710,#9711,#9712));
#2017=EDGE_LOOP('',(#9713,#9714,#9715,#9716));
#2018=EDGE_LOOP('',(#9717,#9718,#9719,#9720));
#2019=EDGE_LOOP('',(#9721,#9722,#9723,#9724));
#2020=EDGE_LOOP('',(#9725,#9726,#9727,#9728));
#2021=EDGE_LOOP('',(#9729,#9730,#9731,#9732));
#2022=EDGE_LOOP('',(#9733,#9734,#9735,#9736));
#2023=EDGE_LOOP('',(#9737,#9738,#9739,#9740));
#2024=EDGE_LOOP('',(#9741,#9742,#9743,#9744));
#2025=EDGE_LOOP('',(#9745,#9746,#9747,#9748));
#2026=EDGE_LOOP('',(#9749,#9750,#9751,#9752));
#2027=EDGE_LOOP('',(#9753,#9754,#9755,#9756));
#2028=EDGE_LOOP('',(#9757,#9758,#9759,#9760));
#2029=EDGE_LOOP('',(#9761,#9762,#9763,#9764));
#2030=EDGE_LOOP('',(#9765,#9766,#9767,#9768));
#2031=EDGE_LOOP('',(#9769,#9770,#9771,#9772));
#2032=EDGE_LOOP('',(#9773,#9774,#9775,#9776));
#2033=EDGE_LOOP('',(#9777,#9778,#9779,#9780));
#2034=EDGE_LOOP('',(#9781,#9782,#9783,#9784));
#2035=EDGE_LOOP('',(#9785,#9786,#9787));
#2036=EDGE_LOOP('',(#9788,#9789,#9790,#9791,#9792));
#2037=EDGE_LOOP('',(#9793,#9794,#9795,#9796,#9797,#9798));
#2038=EDGE_LOOP('',(#9799,#9800,#9801,#9802));
#2039=EDGE_LOOP('',(#9803,#9804,#9805,#9806,#9807,#9808,#9809));
#2040=EDGE_LOOP('',(#9810,#9811,#9812,#9813));
#2041=EDGE_LOOP('',(#9814,#9815,#9816,#9817));
#2042=EDGE_LOOP('',(#9818,#9819,#9820,#9821));
#2043=EDGE_LOOP('',(#9822,#9823,#9824,#9825));
#2044=EDGE_LOOP('',(#9826,#9827,#9828,#9829));
#2045=EDGE_LOOP('',(#9830,#9831,#9832,#9833));
#2046=EDGE_LOOP('',(#9834,#9835,#9836,#9837));
#2047=EDGE_LOOP('',(#9838,#9839,#9840,#9841));
#2048=EDGE_LOOP('',(#9842,#9843,#9844,#9845));
#2049=EDGE_LOOP('',(#9846,#9847,#9848,#9849));
#2050=EDGE_LOOP('',(#9850,#9851,#9852,#9853));
#2051=EDGE_LOOP('',(#9854,#9855,#9856,#9857));
#2052=EDGE_LOOP('',(#9858,#9859,#9860,#9861));
#2053=EDGE_LOOP('',(#9862,#9863,#9864,#9865));
#2054=EDGE_LOOP('',(#9866,#9867,#9868,#9869));
#2055=EDGE_LOOP('',(#9870,#9871,#9872,#9873));
#2056=EDGE_LOOP('',(#9874,#9875,#9876,#9877));
#2057=EDGE_LOOP('',(#9878,#9879,#9880,#9881));
#2058=EDGE_LOOP('',(#9882,#9883,#9884,#9885));
#2059=EDGE_LOOP('',(#9886,#9887,#9888,#9889));
#2060=EDGE_LOOP('',(#9890,#9891,#9892,#9893));
#2061=EDGE_LOOP('',(#9894,#9895,#9896,#9897));
#2062=EDGE_LOOP('',(#9898,#9899,#9900,#9901));
#2063=EDGE_LOOP('',(#9902,#9903,#9904,#9905));
#2064=EDGE_LOOP('',(#9906,#9907,#9908,#9909));
#2065=EDGE_LOOP('',(#9910,#9911,#9912,#9913));
#2066=EDGE_LOOP('',(#9914,#9915,#9916,#9917));
#2067=EDGE_LOOP('',(#9918,#9919,#9920,#9921));
#2068=EDGE_LOOP('',(#9922,#9923,#9924,#9925));
#2069=EDGE_LOOP('',(#9926,#9927,#9928,#9929));
#2070=EDGE_LOOP('',(#9930,#9931,#9932,#9933));
#2071=EDGE_LOOP('',(#9934,#9935,#9936,#9937));
#2072=EDGE_LOOP('',(#9938,#9939,#9940,#9941));
#2073=EDGE_LOOP('',(#9942,#9943,#9944,#9945));
#2074=EDGE_LOOP('',(#9946,#9947,#9948,#9949));
#2075=EDGE_LOOP('',(#9950,#9951,#9952,#9953));
#2076=EDGE_LOOP('',(#9954,#9955,#9956,#9957));
#2077=EDGE_LOOP('',(#9958,#9959,#9960,#9961));
#2078=EDGE_LOOP('',(#9962,#9963,#9964,#9965));
#2079=EDGE_LOOP('',(#9966,#9967,#9968,#9969));
#2080=EDGE_LOOP('',(#9970,#9971,#9972,#9973));
#2081=EDGE_LOOP('',(#9974,#9975,#9976,#9977));
#2082=EDGE_LOOP('',(#9978,#9979,#9980,#9981));
#2083=EDGE_LOOP('',(#9982,#9983,#9984,#9985));
#2084=EDGE_LOOP('',(#9986,#9987,#9988,#9989));
#2085=EDGE_LOOP('',(#9990,#9991,#9992,#9993));
#2086=EDGE_LOOP('',(#9994,#9995,#9996,#9997));
#2087=EDGE_LOOP('',(#9998,#9999,#10000,#10001));
#2088=EDGE_LOOP('',(#10002,#10003,#10004,#10005));
#2089=EDGE_LOOP('',(#10006,#10007,#10008,#10009));
#2090=EDGE_LOOP('',(#10010,#10011,#10012,#10013));
#2091=EDGE_LOOP('',(#10014,#10015,#10016,#10017));
#2092=EDGE_LOOP('',(#10018,#10019,#10020,#10021));
#2093=EDGE_LOOP('',(#10022,#10023,#10024,#10025));
#2094=EDGE_LOOP('',(#10026,#10027,#10028,#10029));
#2095=EDGE_LOOP('',(#10030,#10031,#10032,#10033));
#2096=EDGE_LOOP('',(#10034,#10035,#10036,#10037));
#2097=EDGE_LOOP('',(#10038,#10039,#10040,#10041));
#2098=EDGE_LOOP('',(#10042,#10043,#10044,#10045));
#2099=EDGE_LOOP('',(#10046,#10047,#10048,#10049));
#2100=EDGE_LOOP('',(#10050,#10051,#10052,#10053));
#2101=EDGE_LOOP('',(#10054,#10055,#10056,#10057));
#2102=EDGE_LOOP('',(#10058,#10059,#10060,#10061));
#2103=EDGE_LOOP('',(#10062,#10063,#10064,#10065));
#2104=EDGE_LOOP('',(#10066,#10067,#10068,#10069));
#2105=EDGE_LOOP('',(#10070,#10071,#10072,#10073));
#2106=EDGE_LOOP('',(#10074,#10075,#10076,#10077));
#2107=EDGE_LOOP('',(#10078,#10079,#10080,#10081));
#2108=EDGE_LOOP('',(#10082,#10083,#10084,#10085));
#2109=EDGE_LOOP('',(#10086,#10087,#10088,#10089));
#2110=EDGE_LOOP('',(#10090,#10091,#10092,#10093));
#2111=EDGE_LOOP('',(#10094,#10095,#10096,#10097));
#2112=EDGE_LOOP('',(#10098,#10099,#10100,#10101));
#2113=EDGE_LOOP('',(#10102,#10103,#10104,#10105));
#2114=EDGE_LOOP('',(#10106,#10107,#10108,#10109));
#2115=EDGE_LOOP('',(#10110,#10111,#10112,#10113));
#2116=EDGE_LOOP('',(#10114,#10115,#10116,#10117));
#2117=EDGE_LOOP('',(#10118,#10119,#10120,#10121));
#2118=EDGE_LOOP('',(#10122,#10123,#10124,#10125));
#2119=EDGE_LOOP('',(#10126,#10127,#10128,#10129));
#2120=EDGE_LOOP('',(#10130,#10131,#10132,#10133));
#2121=EDGE_LOOP('',(#10134,#10135,#10136,#10137));
#2122=EDGE_LOOP('',(#10138,#10139,#10140,#10141));
#2123=EDGE_LOOP('',(#10142,#10143,#10144,#10145));
#2124=EDGE_LOOP('',(#10146,#10147,#10148,#10149));
#2125=EDGE_LOOP('',(#10150,#10151,#10152,#10153));
#2126=EDGE_LOOP('',(#10154,#10155,#10156,#10157));
#2127=EDGE_LOOP('',(#10158,#10159,#10160,#10161));
#2128=EDGE_LOOP('',(#10162,#10163,#10164,#10165));
#2129=EDGE_LOOP('',(#10166,#10167,#10168,#10169));
#2130=EDGE_LOOP('',(#10170,#10171,#10172,#10173));
#2131=EDGE_LOOP('',(#10174,#10175,#10176,#10177));
#2132=EDGE_LOOP('',(#10178,#10179,#10180,#10181));
#2133=EDGE_LOOP('',(#10182,#10183,#10184,#10185));
#2134=EDGE_LOOP('',(#10186,#10187,#10188,#10189));
#2135=EDGE_LOOP('',(#10190,#10191,#10192,#10193));
#2136=EDGE_LOOP('',(#10194,#10195,#10196,#10197));
#2137=EDGE_LOOP('',(#10198,#10199,#10200,#10201));
#2138=EDGE_LOOP('',(#10202,#10203,#10204,#10205));
#2139=EDGE_LOOP('',(#10206,#10207,#10208,#10209));
#2140=EDGE_LOOP('',(#10210,#10211,#10212,#10213));
#2141=EDGE_LOOP('',(#10214,#10215,#10216,#10217));
#2142=EDGE_LOOP('',(#10218,#10219,#10220,#10221));
#2143=EDGE_LOOP('',(#10222,#10223,#10224,#10225));
#2144=EDGE_LOOP('',(#10226,#10227,#10228,#10229));
#2145=EDGE_LOOP('',(#10230,#10231,#10232,#10233));
#2146=EDGE_LOOP('',(#10234,#10235,#10236,#10237));
#2147=EDGE_LOOP('',(#10238,#10239,#10240,#10241));
#2148=EDGE_LOOP('',(#10242,#10243,#10244,#10245));
#2149=EDGE_LOOP('',(#10246,#10247,#10248,#10249));
#2150=EDGE_LOOP('',(#10250,#10251,#10252,#10253));
#2151=EDGE_LOOP('',(#10254,#10255,#10256,#10257));
#2152=EDGE_LOOP('',(#10258,#10259,#10260,#10261));
#2153=EDGE_LOOP('',(#10262,#10263,#10264,#10265));
#2154=EDGE_LOOP('',(#10266,#10267,#10268,#10269));
#2155=EDGE_LOOP('',(#10270,#10271,#10272,#10273));
#2156=EDGE_LOOP('',(#10274,#10275,#10276,#10277));
#2157=EDGE_LOOP('',(#10278,#10279,#10280,#10281));
#2158=EDGE_LOOP('',(#10282,#10283,#10284,#10285));
#2159=EDGE_LOOP('',(#10286,#10287,#10288,#10289));
#2160=EDGE_LOOP('',(#10290,#10291,#10292,#10293));
#2161=EDGE_LOOP('',(#10294,#10295,#10296,#10297));
#2162=EDGE_LOOP('',(#10298,#10299,#10300,#10301));
#2163=EDGE_LOOP('',(#10302,#10303,#10304,#10305));
#2164=EDGE_LOOP('',(#10306,#10307,#10308,#10309));
#2165=EDGE_LOOP('',(#10310,#10311,#10312,#10313));
#2166=EDGE_LOOP('',(#10314,#10315,#10316,#10317));
#2167=EDGE_LOOP('',(#10318,#10319,#10320,#10321));
#2168=EDGE_LOOP('',(#10322,#10323,#10324,#10325));
#2169=EDGE_LOOP('',(#10326,#10327,#10328,#10329));
#2170=EDGE_LOOP('',(#10330,#10331,#10332,#10333));
#2171=EDGE_LOOP('',(#10334,#10335,#10336,#10337));
#2172=EDGE_LOOP('',(#10338,#10339,#10340,#10341));
#2173=EDGE_LOOP('',(#10342,#10343,#10344,#10345));
#2174=EDGE_LOOP('',(#10346,#10347,#10348,#10349));
#2175=EDGE_LOOP('',(#10350,#10351,#10352,#10353));
#2176=EDGE_LOOP('',(#10354,#10355,#10356,#10357));
#2177=EDGE_LOOP('',(#10358,#10359,#10360,#10361));
#2178=EDGE_LOOP('',(#10362,#10363,#10364,#10365));
#2179=EDGE_LOOP('',(#10366,#10367,#10368,#10369));
#2180=EDGE_LOOP('',(#10370,#10371,#10372,#10373));
#2181=EDGE_LOOP('',(#10374,#10375,#10376,#10377));
#2182=EDGE_LOOP('',(#10378,#10379,#10380,#10381));
#2183=EDGE_LOOP('',(#10382,#10383,#10384,#10385));
#2184=EDGE_LOOP('',(#10386,#10387,#10388,#10389));
#2185=EDGE_LOOP('',(#10390,#10391,#10392,#10393));
#2186=EDGE_LOOP('',(#10394,#10395,#10396,#10397));
#2187=EDGE_LOOP('',(#10398,#10399,#10400,#10401));
#2188=EDGE_LOOP('',(#10402,#10403,#10404,#10405));
#2189=EDGE_LOOP('',(#10406,#10407,#10408,#10409));
#2190=EDGE_LOOP('',(#10410,#10411,#10412,#10413));
#2191=EDGE_LOOP('',(#10414,#10415,#10416,#10417));
#2192=EDGE_LOOP('',(#10418,#10419,#10420,#10421));
#2193=EDGE_LOOP('',(#10422,#10423,#10424,#10425));
#2194=EDGE_LOOP('',(#10426,#10427,#10428,#10429));
#2195=EDGE_LOOP('',(#10430,#10431,#10432,#10433));
#2196=EDGE_LOOP('',(#10434,#10435,#10436,#10437));
#2197=EDGE_LOOP('',(#10438,#10439,#10440,#10441));
#2198=EDGE_LOOP('',(#10442,#10443,#10444,#10445));
#2199=EDGE_LOOP('',(#10446,#10447,#10448,#10449));
#2200=EDGE_LOOP('',(#10450,#10451,#10452,#10453));
#2201=EDGE_LOOP('',(#10454,#10455,#10456,#10457));
#2202=EDGE_LOOP('',(#10458,#10459,#10460,#10461));
#2203=EDGE_LOOP('',(#10462,#10463,#10464,#10465));
#2204=EDGE_LOOP('',(#10466,#10467,#10468,#10469));
#2205=EDGE_LOOP('',(#10470,#10471,#10472,#10473));
#2206=EDGE_LOOP('',(#10474,#10475,#10476,#10477));
#2207=EDGE_LOOP('',(#10478,#10479,#10480,#10481));
#2208=EDGE_LOOP('',(#10482,#10483,#10484,#10485));
#2209=EDGE_LOOP('',(#10486,#10487,#10488,#10489));
#2210=EDGE_LOOP('',(#10490,#10491,#10492,#10493));
#2211=EDGE_LOOP('',(#10494,#10495,#10496,#10497));
#2212=EDGE_LOOP('',(#10498,#10499,#10500,#10501));
#2213=EDGE_LOOP('',(#10502,#10503,#10504,#10505));
#2214=EDGE_LOOP('',(#10506,#10507,#10508,#10509));
#2215=EDGE_LOOP('',(#10510,#10511,#10512,#10513));
#2216=EDGE_LOOP('',(#10514,#10515,#10516,#10517));
#2217=EDGE_LOOP('',(#10518,#10519,#10520,#10521));
#2218=EDGE_LOOP('',(#10522,#10523,#10524,#10525));
#2219=EDGE_LOOP('',(#10526,#10527,#10528,#10529));
#2220=EDGE_LOOP('',(#10530,#10531,#10532,#10533));
#2221=EDGE_LOOP('',(#10534,#10535,#10536,#10537));
#2222=EDGE_LOOP('',(#10538,#10539,#10540,#10541));
#2223=EDGE_LOOP('',(#10542,#10543,#10544,#10545));
#2224=EDGE_LOOP('',(#10546,#10547,#10548,#10549));
#2225=EDGE_LOOP('',(#10550,#10551,#10552,#10553));
#2226=EDGE_LOOP('',(#10554,#10555,#10556,#10557));
#2227=EDGE_LOOP('',(#10558,#10559,#10560,#10561));
#2228=EDGE_LOOP('',(#10562,#10563,#10564,#10565));
#2229=EDGE_LOOP('',(#10566,#10567,#10568,#10569));
#2230=EDGE_LOOP('',(#10570,#10571,#10572,#10573));
#2231=EDGE_LOOP('',(#10574,#10575,#10576,#10577));
#2232=EDGE_LOOP('',(#10578,#10579,#10580,#10581));
#2233=EDGE_LOOP('',(#10582,#10583,#10584,#10585));
#2234=EDGE_LOOP('',(#10586,#10587,#10588,#10589));
#2235=EDGE_LOOP('',(#10590,#10591,#10592,#10593));
#2236=EDGE_LOOP('',(#10594,#10595,#10596,#10597));
#2237=EDGE_LOOP('',(#10598,#10599,#10600,#10601));
#2238=EDGE_LOOP('',(#10602,#10603,#10604,#10605));
#2239=EDGE_LOOP('',(#10606,#10607,#10608,#10609));
#2240=EDGE_LOOP('',(#10610,#10611,#10612,#10613));
#2241=EDGE_LOOP('',(#10614,#10615,#10616,#10617));
#2242=EDGE_LOOP('',(#10618,#10619,#10620,#10621));
#2243=EDGE_LOOP('',(#10622,#10623,#10624,#10625));
#2244=EDGE_LOOP('',(#10626,#10627,#10628,#10629));
#2245=EDGE_LOOP('',(#10630,#10631,#10632,#10633));
#2246=EDGE_LOOP('',(#10634,#10635,#10636,#10637));
#2247=EDGE_LOOP('',(#10638,#10639,#10640,#10641));
#2248=EDGE_LOOP('',(#10642,#10643,#10644,#10645,#10646));
#2249=EDGE_LOOP('',(#10647,#10648,#10649,#10650));
#2250=EDGE_LOOP('',(#10651,#10652,#10653,#10654));
#2251=EDGE_LOOP('',(#10655,#10656,#10657,#10658));
#2252=EDGE_LOOP('',(#10659,#10660,#10661,#10662));
#2253=EDGE_LOOP('',(#10663,#10664,#10665,#10666));
#2254=EDGE_LOOP('',(#10667,#10668,#10669,#10670));
#2255=EDGE_LOOP('',(#10671,#10672,#10673,#10674));
#2256=EDGE_LOOP('',(#10675,#10676,#10677,#10678));
#2257=EDGE_LOOP('',(#10679,#10680,#10681,#10682));
#2258=EDGE_LOOP('',(#10683,#10684,#10685,#10686));
#2259=EDGE_LOOP('',(#10687,#10688,#10689,#10690));
#2260=EDGE_LOOP('',(#10691,#10692,#10693,#10694));
#2261=EDGE_LOOP('',(#10695,#10696,#10697,#10698));
#2262=EDGE_LOOP('',(#10699,#10700,#10701,#10702));
#2263=EDGE_LOOP('',(#10703,#10704,#10705,#10706));
#2264=EDGE_LOOP('',(#10707,#10708,#10709,#10710));
#2265=EDGE_LOOP('',(#10711,#10712,#10713,#10714));
#2266=EDGE_LOOP('',(#10715,#10716,#10717));
#2267=EDGE_LOOP('',(#10718,#10719,#10720,#10721));
#2268=EDGE_LOOP('',(#10722,#10723,#10724,#10725,#10726,#10727,#10728,#10729,
#10730,#10731,#10732,#10733,#10734,#10735,#10736));
#2269=EDGE_LOOP('',(#10737,#10738,#10739,#10740,#10741,#10742,#10743,#10744,
#10745,#10746,#10747,#10748,#10749,#10750,#10751,#10752,#10753,#10754,#10755,
#10756,#10757,#10758,#10759,#10760,#10761,#10762,#10763,#10764,#10765,#10766,
#10767,#10768,#10769));
#2270=EDGE_LOOP('',(#10770,#10771,#10772,#10773));
#2271=EDGE_LOOP('',(#10774,#10775,#10776));
#2272=EDGE_LOOP('',(#10777,#10778,#10779,#10780));
#2273=EDGE_LOOP('',(#10781,#10782,#10783,#10784));
#2274=EDGE_LOOP('',(#10785,#10786,#10787,#10788));
#2275=EDGE_LOOP('',(#10789,#10790,#10791,#10792));
#2276=EDGE_LOOP('',(#10793,#10794,#10795));
#2277=EDGE_LOOP('',(#10796,#10797,#10798));
#2278=EDGE_LOOP('',(#10799,#10800,#10801,#10802));
#2279=EDGE_LOOP('',(#10803,#10804,#10805));
#2280=EDGE_LOOP('',(#10806,#10807,#10808));
#2281=EDGE_LOOP('',(#10809,#10810,#10811));
#2282=EDGE_LOOP('',(#10812,#10813,#10814,#10815));
#2283=EDGE_LOOP('',(#10816,#10817,#10818,#10819));
#2284=EDGE_LOOP('',(#10820,#10821,#10822));
#2285=EDGE_LOOP('',(#10823,#10824,#10825));
#2286=EDGE_LOOP('',(#10826,#10827,#10828,#10829));
#2287=EDGE_LOOP('',(#10830,#10831,#10832,#10833,#10834,#10835,#10836,#10837));
#2288=EDGE_LOOP('',(#10838,#10839,#10840,#10841));
#2289=EDGE_LOOP('',(#10842,#10843,#10844));
#2290=EDGE_LOOP('',(#10845,#10846,#10847));
#2291=EDGE_LOOP('',(#10848,#10849,#10850));
#2292=EDGE_LOOP('',(#10851,#10852,#10853,#10854));
#2293=EDGE_LOOP('',(#10855,#10856,#10857,#10858));
#2294=EDGE_LOOP('',(#10859,#10860,#10861,#10862));
#2295=EDGE_LOOP('',(#10863,#10864,#10865));
#2296=EDGE_LOOP('',(#10866,#10867,#10868));
#2297=EDGE_LOOP('',(#10869,#10870,#10871));
#2298=EDGE_LOOP('',(#10872,#10873,#10874));
#2299=EDGE_LOOP('',(#10875,#10876,#10877,#10878));
#2300=EDGE_LOOP('',(#10879,#10880,#10881,#10882));
#2301=EDGE_LOOP('',(#10883,#10884,#10885,#10886));
#2302=EDGE_LOOP('',(#10887,#10888,#10889,#10890));
#2303=EDGE_LOOP('',(#10891,#10892,#10893,#10894));
#2304=EDGE_LOOP('',(#10895,#10896,#10897,#10898));
#2305=EDGE_LOOP('',(#10899,#10900,#10901,#10902));
#2306=EDGE_LOOP('',(#10903,#10904,#10905,#10906));
#2307=EDGE_LOOP('',(#10907,#10908,#10909,#10910));
#2308=EDGE_LOOP('',(#10911,#10912,#10913,#10914));
#2309=EDGE_LOOP('',(#10915,#10916,#10917,#10918,#10919,#10920,#10921,#10922,
#10923,#10924,#10925,#10926,#10927,#10928,#10929));
#2310=EDGE_LOOP('',(#10930,#10931,#10932,#10933,#10934,#10935,#10936,#10937,
#10938,#10939,#10940,#10941,#10942,#10943,#10944,#10945,#10946,#10947,#10948,
#10949,#10950,#10951,#10952,#10953,#10954,#10955,#10956,#10957,#10958,#10959,
#10960,#10961));
#2311=EDGE_LOOP('',(#10962,#10963,#10964,#10965));
#2312=EDGE_LOOP('',(#10966,#10967,#10968,#10969));
#2313=EDGE_LOOP('',(#10970,#10971,#10972,#10973));
#2314=EDGE_LOOP('',(#10974,#10975,#10976,#10977));
#2315=EDGE_LOOP('',(#10978,#10979,#10980,#10981));
#2316=EDGE_LOOP('',(#10982,#10983,#10984,#10985));
#2317=EDGE_LOOP('',(#10986,#10987,#10988,#10989));
#2318=EDGE_LOOP('',(#10990,#10991,#10992,#10993));
#2319=EDGE_LOOP('',(#10994,#10995,#10996,#10997,#10998,#10999));
#2320=EDGE_LOOP('',(#11000,#11001,#11002,#11003));
#2321=EDGE_LOOP('',(#11004,#11005,#11006,#11007));
#2322=EDGE_LOOP('',(#11008,#11009,#11010));
#2323=EDGE_LOOP('',(#11011,#11012,#11013,#11014,#11015));
#2324=EDGE_LOOP('',(#11016,#11017,#11018));
#2325=EDGE_LOOP('',(#11019,#11020,#11021,#11022,#11023,#11024));
#2326=EDGE_LOOP('',(#11025,#11026,#11027));
#2327=EDGE_LOOP('',(#11028,#11029,#11030));
#2328=EDGE_LOOP('',(#11031,#11032,#11033,#11034));
#2329=EDGE_LOOP('',(#11035,#11036,#11037,#11038,#11039));
#2330=EDGE_LOOP('',(#11040,#11041,#11042,#11043,#11044));
#2331=EDGE_LOOP('',(#11045));
#2332=EDGE_LOOP('',(#11046,#11047,#11048,#11049));
#2333=EDGE_LOOP('',(#11050,#11051,#11052,#11053,#11054));
#2334=EDGE_LOOP('',(#11055,#11056,#11057,#11058,#11059,#11060));
#2335=EDGE_LOOP('',(#11061));
#2336=EDGE_LOOP('',(#11062));
#2337=EDGE_LOOP('',(#11063,#11064,#11065,#11066,#11067));
#2338=EDGE_LOOP('',(#11068));
#2339=EDGE_LOOP('',(#11069,#11070,#11071,#11072,#11073));
#2340=EDGE_LOOP('',(#11074));
#2341=EDGE_LOOP('',(#11075,#11076,#11077,#11078,#11079,#11080));
#2342=EDGE_LOOP('',(#11081,#11082,#11083,#11084,#11085));
#2343=EDGE_LOOP('',(#11086,#11087,#11088,#11089));
#2344=EDGE_LOOP('',(#11090,#11091,#11092,#11093));
#2345=EDGE_LOOP('',(#11094,#11095,#11096,#11097));
#2346=EDGE_LOOP('',(#11098,#11099,#11100,#11101));
#2347=EDGE_LOOP('',(#11102,#11103,#11104,#11105,#11106));
#2348=EDGE_LOOP('',(#11107,#11108,#11109,#11110));
#2349=EDGE_LOOP('',(#11111,#11112,#11113,#11114,#11115,#11116,#11117,#11118,
#11119));
#2350=LINE('',#18051,#3079);
#2351=LINE('',#18058,#3080);
#2352=LINE('',#18064,#3081);
#2353=LINE('',#18066,#3082);
#2354=LINE('',#18068,#3083);
#2355=LINE('',#18069,#3084);
#2356=LINE('',#18073,#3085);
#2357=LINE('',#18075,#3086);
#2358=LINE('',#18077,#3087);
#2359=LINE('',#18078,#3088);
#2360=LINE('',#18082,#3089);
#2361=LINE('',#18084,#3090);
#2362=LINE('',#18086,#3091);
#2363=LINE('',#18087,#3092);
#2364=LINE('',#18094,#3093);
#2365=LINE('',#18102,#3094);
#2366=LINE('',#18110,#3095);
#2367=LINE('',#18116,#3096);
#2368=LINE('',#18120,#3097);
#2369=LINE('',#18124,#3098);
#2370=LINE('',#18127,#3099);
#2371=LINE('',#18129,#3100);
#2372=LINE('',#18135,#3101);
#2373=LINE('',#18142,#3102);
#2374=LINE('',#18147,#3103);
#2375=LINE('',#18149,#3104);
#2376=LINE('',#18153,#3105);
#2377=LINE('',#18156,#3106);
#2378=LINE('',#18159,#3107);
#2379=LINE('',#18161,#3108);
#2380=LINE('',#18165,#3109);
#2381=LINE('',#18167,#3110);
#2382=LINE('',#18170,#3111);
#2383=LINE('',#18172,#3112);
#2384=LINE('',#18173,#3113);
#2385=LINE('',#18174,#3114);
#2386=LINE('',#18183,#3115);
#2387=LINE('',#18186,#3116);
#2388=LINE('',#18189,#3117);
#2389=LINE('',#18191,#3118);
#2390=LINE('',#18192,#3119);
#2391=LINE('',#18195,#3120);
#2392=LINE('',#18199,#3121);
#2393=LINE('',#18201,#3122);
#2394=LINE('',#18205,#3123);
#2395=LINE('',#18209,#3124);
#2396=LINE('',#18211,#3125);
#2397=LINE('',#18215,#3126);
#2398=LINE('',#18219,#3127);
#2399=LINE('',#18221,#3128);
#2400=LINE('',#18225,#3129);
#2401=LINE('',#18228,#3130);
#2402=LINE('',#18231,#3131);
#2403=LINE('',#18234,#3132);
#2404=LINE('',#18237,#3133);
#2405=LINE('',#18238,#3134);
#2406=LINE('',#18241,#3135);
#2407=LINE('',#18245,#3136);
#2408=LINE('',#18246,#3137);
#2409=LINE('',#18249,#3138);
#2410=LINE('',#18252,#3139);
#2411=LINE('',#18255,#3140);
#2412=LINE('',#18256,#3141);
#2413=LINE('',#18259,#3142);
#2414=LINE('',#18262,#3143);
#2415=LINE('',#18264,#3144);
#2416=LINE('',#18267,#3145);
#2417=LINE('',#18271,#3146);
#2418=LINE('',#18272,#3147);
#2419=LINE('',#18275,#3148);
#2420=LINE('',#18278,#3149);
#2421=LINE('',#18280,#3150);
#2422=LINE('',#18283,#3151);
#2423=LINE('',#18286,#3152);
#2424=LINE('',#18288,#3153);
#2425=LINE('',#18290,#3154);
#2426=LINE('',#18293,#3155);
#2427=LINE('',#18294,#3156);
#2428=LINE('',#18296,#3157);
#2429=LINE('',#18298,#3158);
#2430=LINE('',#18303,#3159);
#2431=LINE('',#18309,#3160);
#2432=LINE('',#18311,#3161);
#2433=LINE('',#18313,#3162);
#2434=LINE('',#18314,#3163);
#2435=LINE('',#18318,#3164);
#2436=LINE('',#18320,#3165);
#2437=LINE('',#18322,#3166);
#2438=LINE('',#18323,#3167);
#2439=LINE('',#18330,#3168);
#2440=LINE('',#18332,#3169);
#2441=LINE('',#18334,#3170);
#2442=LINE('',#18335,#3171);
#2443=LINE('',#18339,#3172);
#2444=LINE('',#18341,#3173);
#2445=LINE('',#18343,#3174);
#2446=LINE('',#18344,#3175);
#2447=LINE('',#18351,#3176);
#2448=LINE('',#18353,#3177);
#2449=LINE('',#18355,#3178);
#2450=LINE('',#18356,#3179);
#2451=LINE('',#18360,#3180);
#2452=LINE('',#18362,#3181);
#2453=LINE('',#18364,#3182);
#2454=LINE('',#18365,#3183);
#2455=LINE('',#18372,#3184);
#2456=LINE('',#18374,#3185);
#2457=LINE('',#18376,#3186);
#2458=LINE('',#18377,#3187);
#2459=LINE('',#18381,#3188);
#2460=LINE('',#18383,#3189);
#2461=LINE('',#18385,#3190);
#2462=LINE('',#18386,#3191);
#2463=LINE('',#18407,#3192);
#2464=LINE('',#18430,#3193);
#2465=LINE('',#18541,#3194);
#2466=LINE('',#18543,#3195);
#2467=LINE('',#18546,#3196);
#2468=LINE('',#18583,#3197);
#2469=LINE('',#18626,#3198);
#2470=LINE('',#18663,#3199);
#2471=LINE('',#18665,#3200);
#2472=LINE('',#18673,#3201);
#2473=LINE('',#18677,#3202);
#2474=LINE('',#18682,#3203);
#2475=LINE('',#18686,#3204);
#2476=LINE('',#18691,#3205);
#2477=LINE('',#18695,#3206);
#2478=LINE('',#18700,#3207);
#2479=LINE('',#18704,#3208);
#2480=LINE('',#18710,#3209);
#2481=LINE('',#18713,#3210);
#2482=LINE('',#18717,#3211);
#2483=LINE('',#18725,#3212);
#2484=LINE('',#18729,#3213);
#2485=LINE('',#18733,#3214);
#2486=LINE('',#18737,#3215);
#2487=LINE('',#18741,#3216);
#2488=LINE('',#18743,#3217);
#2489=LINE('',#18747,#3218);
#2490=LINE('',#18751,#3219);
#2491=LINE('',#18755,#3220);
#2492=LINE('',#18759,#3221);
#2493=LINE('',#18761,#3222);
#2494=LINE('',#18763,#3223);
#2495=LINE('',#18767,#3224);
#2496=LINE('',#18769,#3225);
#2497=LINE('',#18771,#3226);
#2498=LINE('',#18775,#3227);
#2499=LINE('',#18779,#3228);
#2500=LINE('',#18784,#3229);
#2501=LINE('',#18788,#3230);
#2502=LINE('',#18792,#3231);
#2503=LINE('',#18796,#3232);
#2504=LINE('',#18800,#3233);
#2505=LINE('',#18804,#3234);
#2506=LINE('',#18812,#3235);
#2507=LINE('',#18816,#3236);
#2508=LINE('',#18820,#3237);
#2509=LINE('',#18824,#3238);
#2510=LINE('',#18828,#3239);
#2511=LINE('',#18830,#3240);
#2512=LINE('',#18834,#3241);
#2513=LINE('',#18838,#3242);
#2514=LINE('',#18842,#3243);
#2515=LINE('',#18846,#3244);
#2516=LINE('',#18848,#3245);
#2517=LINE('',#18850,#3246);
#2518=LINE('',#18854,#3247);
#2519=LINE('',#18856,#3248);
#2520=LINE('',#18858,#3249);
#2521=LINE('',#18863,#3250);
#2522=LINE('',#18867,#3251);
#2523=LINE('',#18871,#3252);
#2524=LINE('',#18875,#3253);
#2525=LINE('',#18879,#3254);
#2526=LINE('',#18881,#3255);
#2527=LINE('',#18885,#3256);
#2528=LINE('',#18889,#3257);
#2529=LINE('',#18897,#3258);
#2530=LINE('',#18901,#3259);
#2531=LINE('',#18905,#3260);
#2532=LINE('',#18909,#3261);
#2533=LINE('',#18913,#3262);
#2534=LINE('',#18917,#3263);
#2535=LINE('',#18919,#3264);
#2536=LINE('',#18921,#3265);
#2537=LINE('',#18925,#3266);
#2538=LINE('',#18927,#3267);
#2539=LINE('',#18929,#3268);
#2540=LINE('',#18933,#3269);
#2541=LINE('',#18937,#3270);
#2542=LINE('',#18943,#3271);
#2543=LINE('',#18946,#3272);
#2544=LINE('',#18950,#3273);
#2545=LINE('',#18958,#3274);
#2546=LINE('',#18962,#3275);
#2547=LINE('',#18966,#3276);
#2548=LINE('',#18970,#3277);
#2549=LINE('',#18974,#3278);
#2550=LINE('',#18976,#3279);
#2551=LINE('',#18980,#3280);
#2552=LINE('',#18984,#3281);
#2553=LINE('',#18988,#3282);
#2554=LINE('',#18992,#3283);
#2555=LINE('',#18994,#3284);
#2556=LINE('',#18996,#3285);
#2557=LINE('',#19000,#3286);
#2558=LINE('',#19002,#3287);
#2559=LINE('',#19004,#3288);
#2560=LINE('',#19008,#3289);
#2561=LINE('',#19012,#3290);
#2562=LINE('',#19017,#3291);
#2563=LINE('',#19037,#3292);
#2564=LINE('',#19042,#3293);
#2565=LINE('',#19062,#3294);
#2566=LINE('',#19067,#3295);
#2567=LINE('',#19087,#3296);
#2568=LINE('',#19092,#3297);
#2569=LINE('',#19112,#3298);
#2570=LINE('',#19119,#3299);
#2571=LINE('',#19122,#3300);
#2572=LINE('',#19128,#3301);
#2573=LINE('',#19131,#3302);
#2574=LINE('',#19137,#3303);
#2575=LINE('',#19140,#3304);
#2576=LINE('',#19145,#3305);
#2577=LINE('',#19150,#3306);
#2578=LINE('',#19155,#3307);
#2579=LINE('',#19160,#3308);
#2580=LINE('',#19164,#3309);
#2581=LINE('',#19166,#3310);
#2582=LINE('',#19168,#3311);
#2583=LINE('',#19169,#3312);
#2584=LINE('',#19173,#3313);
#2585=LINE('',#19175,#3314);
#2586=LINE('',#19177,#3315);
#2587=LINE('',#19178,#3316);
#2588=LINE('',#19182,#3317);
#2589=LINE('',#19184,#3318);
#2590=LINE('',#19186,#3319);
#2591=LINE('',#19187,#3320);
#2592=LINE('',#19191,#3321);
#2593=LINE('',#19193,#3322);
#2594=LINE('',#19195,#3323);
#2595=LINE('',#19196,#3324);
#2596=LINE('',#19200,#3325);
#2597=LINE('',#19204,#3326);
#2598=LINE('',#19208,#3327);
#2599=LINE('',#19212,#3328);
#2600=LINE('',#19228,#3329);
#2601=LINE('',#19239,#3330);
#2602=LINE('',#19250,#3331);
#2603=LINE('',#19261,#3332);
#2604=LINE('',#19277,#3333);
#2605=LINE('',#19286,#3334);
#2606=LINE('',#19320,#3335);
#2607=LINE('',#19324,#3336);
#2608=LINE('',#19329,#3337);
#2609=LINE('',#19363,#3338);
#2610=LINE('',#19367,#3339);
#2611=LINE('',#19401,#3340);
#2612=LINE('',#19405,#3341);
#2613=LINE('',#19438,#3342);
#2614=LINE('',#19444,#3343);
#2615=LINE('',#19447,#3344);
#2616=LINE('',#19452,#3345);
#2617=LINE('',#19456,#3346);
#2618=LINE('',#19500,#3347);
#2619=LINE('',#19504,#3348);
#2620=LINE('',#19548,#3349);
#2621=LINE('',#19552,#3350);
#2622=LINE('',#19596,#3351);
#2623=LINE('',#19600,#3352);
#2624=LINE('',#19644,#3353);
#2625=LINE('',#19669,#3354);
#2626=LINE('',#19677,#3355);
#2627=LINE('',#19681,#3356);
#2628=LINE('',#19689,#3357);
#2629=LINE('',#19693,#3358);
#2630=LINE('',#19701,#3359);
#2631=LINE('',#19705,#3360);
#2632=LINE('',#19712,#3361);
#2633=LINE('',#19716,#3362);
#2634=LINE('',#19718,#3363);
#2635=LINE('',#19720,#3364);
#2636=LINE('',#19721,#3365);
#2637=LINE('',#19725,#3366);
#2638=LINE('',#19730,#3367);
#2639=LINE('',#19732,#3368);
#2640=LINE('',#19733,#3369);
#2641=LINE('',#19737,#3370);
#2642=LINE('',#19739,#3371);
#2643=LINE('',#19741,#3372);
#2644=LINE('',#19742,#3373);
#2645=LINE('',#19746,#3374);
#2646=LINE('',#19751,#3375);
#2647=LINE('',#19753,#3376);
#2648=LINE('',#19754,#3377);
#2649=LINE('',#19758,#3378);
#2650=LINE('',#19760,#3379);
#2651=LINE('',#19762,#3380);
#2652=LINE('',#19763,#3381);
#2653=LINE('',#19767,#3382);
#2654=LINE('',#19772,#3383);
#2655=LINE('',#19774,#3384);
#2656=LINE('',#19775,#3385);
#2657=LINE('',#19779,#3386);
#2658=LINE('',#19781,#3387);
#2659=LINE('',#19783,#3388);
#2660=LINE('',#19784,#3389);
#2661=LINE('',#19788,#3390);
#2662=LINE('',#19793,#3391);
#2663=LINE('',#19795,#3392);
#2664=LINE('',#19796,#3393);
#2665=LINE('',#19800,#3394);
#2666=LINE('',#19819,#3395);
#2667=LINE('',#19820,#3396);
#2668=LINE('',#19824,#3397);
#2669=LINE('',#19843,#3398);
#2670=LINE('',#19844,#3399);
#2671=LINE('',#19848,#3400);
#2672=LINE('',#19867,#3401);
#2673=LINE('',#19868,#3402);
#2674=LINE('',#19872,#3403);
#2675=LINE('',#19891,#3404);
#2676=LINE('',#19892,#3405);
#2677=LINE('',#21550,#3406);
#2678=LINE('',#21552,#3407);
#2679=LINE('',#21556,#3408);
#2680=LINE('',#21560,#3409);
#2681=LINE('',#21567,#3410);
#2682=LINE('',#21571,#3411);
#2683=LINE('',#21575,#3412);
#2684=LINE('',#21579,#3413);
#2685=LINE('',#21581,#3414);
#2686=LINE('',#21583,#3415);
#2687=LINE('',#21587,#3416);
#2688=LINE('',#21589,#3417);
#2689=LINE('',#21590,#3418);
#2690=LINE('',#21596,#3419);
#2691=LINE('',#21599,#3420);
#2692=LINE('',#21602,#3421);
#2693=LINE('',#21606,#3422);
#2694=LINE('',#21613,#3423);
#2695=LINE('',#21616,#3424);
#2696=LINE('',#21626,#3425);
#2697=LINE('',#21630,#3426);
#2698=LINE('',#21634,#3427);
#2699=LINE('',#21638,#3428);
#2700=LINE('',#21640,#3429);
#2701=LINE('',#21643,#3430);
#2702=LINE('',#21647,#3431);
#2703=LINE('',#21651,#3432);
#2704=LINE('',#21653,#3433);
#2705=LINE('',#21657,#3434);
#2706=LINE('',#21668,#3435);
#2707=LINE('',#21672,#3436);
#2708=LINE('',#21676,#3437);
#2709=LINE('',#21680,#3438);
#2710=LINE('',#21682,#3439);
#2711=LINE('',#21684,#3440);
#2712=LINE('',#21688,#3441);
#2713=LINE('',#21690,#3442);
#2714=LINE('',#21691,#3443);
#2715=LINE('',#21697,#3444);
#2716=LINE('',#21700,#3445);
#2717=LINE('',#21703,#3446);
#2718=LINE('',#21707,#3447);
#2719=LINE('',#21714,#3448);
#2720=LINE('',#21717,#3449);
#2721=LINE('',#21727,#3450);
#2722=LINE('',#21731,#3451);
#2723=LINE('',#21735,#3452);
#2724=LINE('',#21739,#3453);
#2725=LINE('',#21741,#3454);
#2726=LINE('',#21744,#3455);
#2727=LINE('',#21748,#3456);
#2728=LINE('',#21750,#3457);
#2729=LINE('',#21754,#3458);
#2730=LINE('',#21758,#3459);
#2731=LINE('',#21765,#3460);
#2732=LINE('',#21769,#3461);
#2733=LINE('',#21773,#3462);
#2734=LINE('',#21777,#3463);
#2735=LINE('',#21779,#3464);
#2736=LINE('',#21781,#3465);
#2737=LINE('',#21785,#3466);
#2738=LINE('',#21787,#3467);
#2739=LINE('',#21788,#3468);
#2740=LINE('',#21794,#3469);
#2741=LINE('',#21819,#3470);
#2742=LINE('',#21822,#3471);
#2743=LINE('',#21826,#3472);
#2744=LINE('',#21833,#3473);
#2745=LINE('',#21836,#3474);
#2746=LINE('',#21846,#3475);
#2747=LINE('',#21850,#3476);
#2748=LINE('',#21854,#3477);
#2749=LINE('',#21858,#3478);
#2750=LINE('',#21860,#3479);
#2751=LINE('',#21863,#3480);
#2752=LINE('',#21867,#3481);
#2753=LINE('',#21869,#3482);
#2754=LINE('',#21873,#3483);
#2755=LINE('',#21877,#3484);
#2756=LINE('',#21884,#3485);
#2757=LINE('',#21888,#3486);
#2758=LINE('',#21892,#3487);
#2759=LINE('',#21896,#3488);
#2760=LINE('',#21898,#3489);
#2761=LINE('',#21900,#3490);
#2762=LINE('',#21904,#3491);
#2763=LINE('',#21906,#3492);
#2764=LINE('',#21907,#3493);
#2765=LINE('',#21913,#3494);
#2766=LINE('',#21916,#3495);
#2767=LINE('',#21919,#3496);
#2768=LINE('',#21923,#3497);
#2769=LINE('',#21930,#3498);
#2770=LINE('',#21933,#3499);
#2771=LINE('',#21943,#3500);
#2772=LINE('',#21947,#3501);
#2773=LINE('',#21951,#3502);
#2774=LINE('',#21955,#3503);
#2775=LINE('',#21957,#3504);
#2776=LINE('',#21960,#3505);
#2777=LINE('',#21965,#3506);
#2778=LINE('',#21976,#3507);
#2779=LINE('',#21988,#3508);
#2780=LINE('',#21991,#3509);
#2781=LINE('',#21996,#3510);
#2782=LINE('',#22025,#3511);
#2783=LINE('',#22038,#3512);
#2784=LINE('',#22041,#3513);
#2785=LINE('',#22049,#3514);
#2786=LINE('',#22053,#3515);
#2787=LINE('',#22066,#3516);
#2788=LINE('',#22069,#3517);
#2789=LINE('',#22077,#3518);
#2790=LINE('',#22082,#3519);
#2791=LINE('',#22090,#3520);
#2792=LINE('',#22093,#3521);
#2793=LINE('',#22101,#3522);
#2794=LINE('',#22106,#3523);
#2795=LINE('',#22109,#3524);
#2796=LINE('',#22122,#3525);
#2797=LINE('',#22125,#3526);
#2798=LINE('',#22138,#3527);
#2799=LINE('',#22141,#3528);
#2800=LINE('',#22149,#3529);
#2801=LINE('',#22160,#3530);
#2802=LINE('',#22172,#3531);
#2803=LINE('',#22175,#3532);
#2804=LINE('',#22180,#3533);
#2805=LINE('',#22209,#3534);
#2806=LINE('',#22222,#3535);
#2807=LINE('',#22225,#3536);
#2808=LINE('',#22233,#3537);
#2809=LINE('',#22242,#3538);
#2810=LINE('',#22245,#3539);
#2811=LINE('',#22258,#3540);
#2812=LINE('',#22295,#3541);
#2813=LINE('',#22300,#3542);
#2814=LINE('',#22308,#3543);
#2815=LINE('',#22311,#3544);
#2816=LINE('',#22319,#3545);
#2817=LINE('',#22324,#3546);
#2818=LINE('',#22327,#3547);
#2819=LINE('',#22340,#3548);
#2820=LINE('',#22343,#3549);
#2821=LINE('',#22356,#3550);
#2822=LINE('',#22359,#3551);
#2823=LINE('',#22367,#3552);
#2824=LINE('',#22378,#3553);
#2825=LINE('',#22390,#3554);
#2826=LINE('',#22393,#3555);
#2827=LINE('',#22398,#3556);
#2828=LINE('',#22427,#3557);
#2829=LINE('',#22440,#3558);
#2830=LINE('',#22443,#3559);
#2831=LINE('',#22451,#3560);
#2832=LINE('',#22455,#3561);
#2833=LINE('',#22468,#3562);
#2834=LINE('',#22471,#3563);
#2835=LINE('',#22479,#3564);
#2836=LINE('',#22484,#3565);
#2837=LINE('',#22492,#3566);
#2838=LINE('',#22495,#3567);
#2839=LINE('',#22503,#3568);
#2840=LINE('',#22508,#3569);
#2841=LINE('',#22511,#3570);
#2842=LINE('',#22524,#3571);
#2843=LINE('',#22527,#3572);
#2844=LINE('',#22567,#3573);
#2845=LINE('',#22570,#3574);
#2846=LINE('',#22578,#3575);
#2847=LINE('',#22589,#3576);
#2848=LINE('',#22601,#3577);
#2849=LINE('',#22604,#3578);
#2850=LINE('',#22609,#3579);
#2851=LINE('',#22638,#3580);
#2852=LINE('',#22651,#3581);
#2853=LINE('',#22654,#3582);
#2854=LINE('',#22662,#3583);
#2855=LINE('',#22666,#3584);
#2856=LINE('',#22679,#3585);
#2857=LINE('',#22682,#3586);
#2858=LINE('',#22690,#3587);
#2859=LINE('',#22695,#3588);
#2860=LINE('',#22703,#3589);
#2861=LINE('',#22706,#3590);
#2862=LINE('',#22714,#3591);
#2863=LINE('',#22719,#3592);
#2864=LINE('',#22722,#3593);
#2865=LINE('',#22735,#3594);
#2866=LINE('',#22738,#3595);
#2867=LINE('',#22751,#3596);
#2868=LINE('',#22754,#3597);
#2869=LINE('',#23136,#3598);
#2870=LINE('',#23139,#3599);
#2871=LINE('',#23143,#3600);
#2872=LINE('',#23147,#3601);
#2873=LINE('',#23152,#3602);
#2874=LINE('',#23156,#3603);
#2875=LINE('',#23163,#3604);
#2876=LINE('',#23166,#3605);
#2877=LINE('',#23170,#3606);
#2878=LINE('',#23172,#3607);
#2879=LINE('',#23174,#3608);
#2880=LINE('',#23176,#3609);
#2881=LINE('',#23177,#3610);
#2882=LINE('',#23185,#3611);
#2883=LINE('',#23188,#3612);
#2884=LINE('',#23196,#3613);
#2885=LINE('',#23199,#3614);
#2886=LINE('',#23203,#3615);
#2887=LINE('',#23205,#3616);
#2888=LINE('',#23207,#3617);
#2889=LINE('',#23208,#3618);
#2890=LINE('',#23212,#3619);
#2891=LINE('',#23214,#3620);
#2892=LINE('',#23216,#3621);
#2893=LINE('',#23217,#3622);
#2894=LINE('',#23221,#3623);
#2895=LINE('',#23223,#3624);
#2896=LINE('',#23225,#3625);
#2897=LINE('',#23226,#3626);
#2898=LINE('',#23230,#3627);
#2899=LINE('',#23232,#3628);
#2900=LINE('',#23234,#3629);
#2901=LINE('',#23235,#3630);
#2902=LINE('',#23239,#3631);
#2903=LINE('',#23243,#3632);
#2904=LINE('',#23248,#3633);
#2905=LINE('',#23250,#3634);
#2906=LINE('',#23252,#3635);
#2907=LINE('',#23253,#3636);
#2908=LINE('',#23256,#3637);
#2909=LINE('',#23258,#3638);
#2910=LINE('',#23259,#3639);
#2911=LINE('',#23262,#3640);
#2912=LINE('',#23264,#3641);
#2913=LINE('',#23265,#3642);
#2914=LINE('',#23268,#3643);
#2915=LINE('',#23270,#3644);
#2916=LINE('',#23271,#3645);
#2917=LINE('',#23275,#3646);
#2918=LINE('',#23277,#3647);
#2919=LINE('',#23279,#3648);
#2920=LINE('',#23280,#3649);
#2921=LINE('',#23284,#3650);
#2922=LINE('',#23286,#3651);
#2923=LINE('',#23288,#3652);
#2924=LINE('',#23289,#3653);
#2925=LINE('',#23292,#3654);
#2926=LINE('',#23294,#3655);
#2927=LINE('',#23295,#3656);
#2928=LINE('',#23298,#3657);
#2929=LINE('',#23300,#3658);
#2930=LINE('',#23301,#3659);
#2931=LINE('',#23304,#3660);
#2932=LINE('',#23306,#3661);
#2933=LINE('',#23307,#3662);
#2934=LINE('',#23310,#3663);
#2935=LINE('',#23312,#3664);
#2936=LINE('',#23313,#3665);
#2937=LINE('',#23316,#3666);
#2938=LINE('',#23317,#3667);
#2939=LINE('',#23320,#3668);
#2940=LINE('',#23322,#3669);
#2941=LINE('',#23323,#3670);
#2942=LINE('',#23326,#3671);
#2943=LINE('',#23327,#3672);
#2944=LINE('',#23328,#3673);
#2945=LINE('',#23329,#3674);
#2946=LINE('',#23330,#3675);
#2947=LINE('',#23331,#3676);
#2948=LINE('',#23334,#3677);
#2949=LINE('',#23336,#3678);
#2950=LINE('',#23338,#3679);
#2951=LINE('',#23339,#3680);
#2952=LINE('',#23340,#3681);
#2953=LINE('',#23341,#3682);
#2954=LINE('',#23343,#3683);
#2955=LINE('',#23345,#3684);
#2956=LINE('',#23346,#3685);
#2957=LINE('',#23347,#3686);
#2958=LINE('',#23348,#3687);
#2959=LINE('',#23349,#3688);
#2960=LINE('',#23350,#3689);
#2961=LINE('',#23351,#3690);
#2962=LINE('',#23353,#3691);
#2963=LINE('',#23355,#3692);
#2964=LINE('',#23357,#3693);
#2965=LINE('',#23358,#3694);
#2966=LINE('',#23359,#3695);
#2967=LINE('',#23361,#3696);
#2968=LINE('',#23363,#3697);
#2969=LINE('',#23365,#3698);
#2970=LINE('',#23368,#3699);
#2971=LINE('',#23369,#3700);
#2972=LINE('',#23372,#3701);
#2973=LINE('',#23373,#3702);
#2974=LINE('',#23375,#3703);
#2975=LINE('',#23378,#3704);
#2976=LINE('',#23379,#3705);
#2977=LINE('',#23381,#3706);
#2978=LINE('',#23384,#3707);
#2979=LINE('',#23385,#3708);
#2980=LINE('',#23388,#3709);
#2981=LINE('',#23390,#3710);
#2982=LINE('',#23391,#3711);
#2983=LINE('',#23393,#3712);
#2984=LINE('',#23394,#3713);
#2985=LINE('',#23398,#3714);
#2986=LINE('',#23399,#3715);
#2987=LINE('',#23402,#3716);
#2988=LINE('',#23403,#3717);
#2989=LINE('',#23405,#3718);
#2990=LINE('',#23406,#3719);
#2991=LINE('',#23409,#3720);
#2992=LINE('',#23410,#3721);
#2993=LINE('',#23413,#3722);
#2994=LINE('',#23414,#3723);
#2995=LINE('',#23418,#3724);
#2996=LINE('',#23419,#3725);
#2997=LINE('',#23420,#3726);
#2998=LINE('',#23423,#3727);
#2999=LINE('',#23424,#3728);
#3000=LINE('',#23427,#3729);
#3001=LINE('',#23429,#3730);
#3002=LINE('',#23431,#3731);
#3003=LINE('',#23433,#3732);
#3004=LINE('',#23436,#3733);
#3005=LINE('',#23437,#3734);
#3006=LINE('',#23440,#3735);
#3007=LINE('',#23441,#3736);
#3008=LINE('',#23443,#3737);
#3009=LINE('',#23444,#3738);
#3010=LINE('',#23448,#3739);
#3011=LINE('',#23449,#3740);
#3012=LINE('',#23451,#3741);
#3013=LINE('',#23453,#3742);
#3014=LINE('',#23455,#3743);
#3015=LINE('',#23457,#3744);
#3016=LINE('',#23459,#3745);
#3017=LINE('',#23463,#3746);
#3018=LINE('',#23465,#3747);
#3019=LINE('',#23467,#3748);
#3020=LINE('',#23468,#3749);
#3021=LINE('',#23471,#3750);
#3022=LINE('',#23473,#3751);
#3023=LINE('',#23475,#3752);
#3024=LINE('',#23476,#3753);
#3025=LINE('',#23480,#3754);
#3026=LINE('',#23482,#3755);
#3027=LINE('',#23484,#3756);
#3028=LINE('',#23485,#3757);
#3029=LINE('',#23488,#3758);
#3030=LINE('',#23489,#3759);
#3031=LINE('',#23491,#3760);
#3032=LINE('',#23493,#3761);
#3033=LINE('',#23497,#3762);
#3034=LINE('',#23499,#3763);
#3035=LINE('',#23500,#3764);
#3036=LINE('',#23503,#3765);
#3037=LINE('',#23504,#3766);
#3038=LINE('',#23507,#3767);
#3039=LINE('',#23508,#3768);
#3040=LINE('',#23510,#3769);
#3041=LINE('',#23514,#3770);
#3042=LINE('',#23516,#3771);
#3043=LINE('',#23518,#3772);
#3044=LINE('',#23520,#3773);
#3045=LINE('',#23522,#3774);
#3046=LINE('',#23523,#3775);
#3047=LINE('',#23526,#3776);
#3048=LINE('',#23528,#3777);
#3049=LINE('',#23529,#3778);
#3050=LINE('',#23533,#3779);
#3051=LINE('',#23534,#3780);
#3052=LINE('',#23535,#3781);
#3053=LINE('',#23538,#3782);
#3054=LINE('',#23539,#3783);
#3055=LINE('',#23540,#3784);
#3056=LINE('',#23544,#3785);
#3057=LINE('',#23546,#3786);
#3058=LINE('',#23547,#3787);
#3059=LINE('',#23548,#3788);
#3060=LINE('',#23550,#3789);
#3061=LINE('',#23553,#3790);
#3062=LINE('',#23561,#3791);
#3063=LINE('',#23582,#3792);
#3064=LINE('',#23589,#3793);
#3065=LINE('',#23602,#3794);
#3066=LINE('',#23604,#3795);
#3067=LINE('',#23606,#3796);
#3068=LINE('',#23608,#3797);
#3069=LINE('',#23610,#3798);
#3070=LINE('',#23611,#3799);
#3071=LINE('',#23613,#3800);
#3072=LINE('',#23620,#3801);
#3073=LINE('',#23621,#3802);
#3074=LINE('',#23627,#3803);
#3075=LINE('',#23633,#3804);
#3076=LINE('',#23639,#3805);
#3077=LINE('',#23646,#3806);
#3078=LINE('',#23656,#3807);
#3079=VECTOR('',#13984,1.);
#3080=VECTOR('',#13993,1.);
#3081=VECTOR('',#14000,10.);
#3082=VECTOR('',#14001,10.);
#3083=VECTOR('',#14002,10.);
#3084=VECTOR('',#14003,10.);
#3085=VECTOR('',#14006,10.);
#3086=VECTOR('',#14007,10.);
#3087=VECTOR('',#14008,10.);
#3088=VECTOR('',#14009,10.);
#3089=VECTOR('',#14012,10.);
#3090=VECTOR('',#14013,10.);
#3091=VECTOR('',#14014,10.);
#3092=VECTOR('',#14015,10.);
#3093=VECTOR('',#14022,10.);
#3094=VECTOR('',#14033,10.);
#3095=VECTOR('',#14046,10.);
#3096=VECTOR('',#14051,10.);
#3097=VECTOR('',#14054,10.);
#3098=VECTOR('',#14057,10.);
#3099=VECTOR('',#14060,10.);
#3100=VECTOR('',#14063,10.);
#3101=VECTOR('',#14070,1.);
#3102=VECTOR('',#14079,0.999999999999999);
#3103=VECTOR('',#14086,10.);
#3104=VECTOR('',#14087,10.);
#3105=VECTOR('',#14092,10.);
#3106=VECTOR('',#14095,10.);
#3107=VECTOR('',#14098,10.);
#3108=VECTOR('',#14099,10.);
#3109=VECTOR('',#14104,10.);
#3110=VECTOR('',#14105,10.);
#3111=VECTOR('',#14110,10.);
#3112=VECTOR('',#14113,10.);
#3113=VECTOR('',#14114,10.);
#3114=VECTOR('',#14115,10.);
#3115=VECTOR('',#14126,10.);
#3116=VECTOR('',#14129,10.);
#3117=VECTOR('',#14132,10.);
#3118=VECTOR('',#14133,10.);
#3119=VECTOR('',#14134,10.);
#3120=VECTOR('',#14137,10.);
#3121=VECTOR('',#14140,10.);
#3122=VECTOR('',#14141,10.);
#3123=VECTOR('',#14144,10.);
#3124=VECTOR('',#14147,10.);
#3125=VECTOR('',#14148,10.);
#3126=VECTOR('',#14151,10.);
#3127=VECTOR('',#14154,10.);
#3128=VECTOR('',#14155,10.);
#3129=VECTOR('',#14158,10.);
#3130=VECTOR('',#14161,10.);
#3131=VECTOR('',#14164,10.);
#3132=VECTOR('',#14167,10.);
#3133=VECTOR('',#14170,10.);
#3134=VECTOR('',#14171,10.);
#3135=VECTOR('',#14174,10.);
#3136=VECTOR('',#14179,10.);
#3137=VECTOR('',#14180,10.);
#3138=VECTOR('',#14183,10.);
#3139=VECTOR('',#14186,10.);
#3140=VECTOR('',#14189,10.);
#3141=VECTOR('',#14190,10.);
#3142=VECTOR('',#14193,10.);
#3143=VECTOR('',#14196,10.);
#3144=VECTOR('',#14199,10.);
#3145=VECTOR('',#14202,10.);
#3146=VECTOR('',#14207,10.);
#3147=VECTOR('',#14208,10.);
#3148=VECTOR('',#14211,10.);
#3149=VECTOR('',#14214,10.);
#3150=VECTOR('',#14217,10.);
#3151=VECTOR('',#14220,10.);
#3152=VECTOR('',#14223,10.);
#3153=VECTOR('',#14226,10.);
#3154=VECTOR('',#14229,10.);
#3155=VECTOR('',#14232,10.);
#3156=VECTOR('',#14233,10.);
#3157=VECTOR('',#14236,10.);
#3158=VECTOR('',#14239,10.);
#3159=VECTOR('',#14244,8.);
#3160=VECTOR('',#14251,10.);
#3161=VECTOR('',#14252,10.);
#3162=VECTOR('',#14253,10.);
#3163=VECTOR('',#14254,10.);
#3164=VECTOR('',#14257,10.);
#3165=VECTOR('',#14258,10.);
#3166=VECTOR('',#14259,10.);
#3167=VECTOR('',#14260,10.);
#3168=VECTOR('',#14269,10.);
#3169=VECTOR('',#14270,10.);
#3170=VECTOR('',#14271,10.);
#3171=VECTOR('',#14272,10.);
#3172=VECTOR('',#14275,10.);
#3173=VECTOR('',#14276,10.);
#3174=VECTOR('',#14277,10.);
#3175=VECTOR('',#14278,10.);
#3176=VECTOR('',#14287,10.);
#3177=VECTOR('',#14288,10.);
#3178=VECTOR('',#14289,10.);
#3179=VECTOR('',#14290,10.);
#3180=VECTOR('',#14293,10.);
#3181=VECTOR('',#14294,10.);
#3182=VECTOR('',#14295,10.);
#3183=VECTOR('',#14296,10.);
#3184=VECTOR('',#14305,10.);
#3185=VECTOR('',#14306,10.);
#3186=VECTOR('',#14307,10.);
#3187=VECTOR('',#14308,10.);
#3188=VECTOR('',#14311,10.);
#3189=VECTOR('',#14312,10.);
#3190=VECTOR('',#14313,10.);
#3191=VECTOR('',#14314,10.);
#3192=VECTOR('',#14347,20.5);
#3193=VECTOR('',#14348,20.5);
#3194=VECTOR('',#14359,1.75);
#3195=VECTOR('',#14362,0.9);
#3196=VECTOR('',#14365,0.9);
#3197=VECTOR('',#14368,0.9);
#3198=VECTOR('',#14371,0.9);
#3199=VECTOR('',#14376,16.5);
#3200=VECTOR('',#14377,16.5);
#3201=VECTOR('',#14388,0.492189624484995);
#3202=VECTOR('',#14391,0.590790744241577);
#3203=VECTOR('',#14396,0.492189624484997);
#3204=VECTOR('',#14399,0.590790744241579);
#3205=VECTOR('',#14404,0.492189624484996);
#3206=VECTOR('',#14407,0.590790744241577);
#3207=VECTOR('',#14412,0.492189624484996);
#3208=VECTOR('',#14415,0.590790744241579);
#3209=VECTOR('',#14422,2.06318646009932);
#3210=VECTOR('',#14423,0.70130899118943);
#3211=VECTOR('',#14426,1.29048415081092);
#3212=VECTOR('',#14433,0.55708524708567);
#3213=VECTOR('',#14436,0.180000000000001);
#3214=VECTOR('',#14439,0.499999999999999);
#3215=VECTOR('',#14442,1.80331413496832);
#3216=VECTOR('',#14445,1.59118332350258);
#3217=VECTOR('',#14446,0.287869188534264);
#3218=VECTOR('',#14449,0.5);
#3219=VECTOR('',#14452,1.80331413496831);
#3220=VECTOR('',#14455,0.499999999999999);
#3221=VECTOR('',#14458,0.363763308119582);
#3222=VECTOR('',#14459,0.553289564138007);
#3223=VECTOR('',#14460,0.0878691885342653);
#3224=VECTOR('',#14463,0.163763308119584);
#3225=VECTOR('',#14464,0.553289564138004);
#3226=VECTOR('',#14465,0.287869188534264);
#3227=VECTOR('',#14468,1.29100898298868);
#3228=VECTOR('',#14471,1.29100898298868);
#3229=VECTOR('',#14476,0.164107238828919);
#3230=VECTOR('',#14479,1.29100898298868);
#3231=VECTOR('',#14482,1.29100898298868);
#3232=VECTOR('',#14485,1.47262571610369);
#3233=VECTOR('',#14488,0.70130899118943);
#3234=VECTOR('',#14491,1.29048415081092);
#3235=VECTOR('',#14498,0.557085247085671);
#3236=VECTOR('',#14501,0.180000000000001);
#3237=VECTOR('',#14504,0.499999999999999);
#3238=VECTOR('',#14507,1.80331413496831);
#3239=VECTOR('',#14510,1.59118332350258);
#3240=VECTOR('',#14511,0.287869188534264);
#3241=VECTOR('',#14514,0.5);
#3242=VECTOR('',#14517,1.80331413496831);
#3243=VECTOR('',#14520,0.499999999999999);
#3244=VECTOR('',#14523,0.363763308119583);
#3245=VECTOR('',#14524,0.553289564138007);
#3246=VECTOR('',#14525,0.0878691885342653);
#3247=VECTOR('',#14528,0.163763308119584);
#3248=VECTOR('',#14529,0.553289564138005);
#3249=VECTOR('',#14530,0.287869188534264);
#3250=VECTOR('',#14535,0.5);
#3251=VECTOR('',#14538,1.52807370450671);
#3252=VECTOR('',#14541,0.329141565517709);
#3253=VECTOR('',#14544,1.80331413496832);
#3254=VECTOR('',#14547,1.59118332350258);
#3255=VECTOR('',#14548,0.287869188534265);
#3256=VECTOR('',#14551,0.70130899118943);
#3257=VECTOR('',#14554,1.29048415081092);
#3258=VECTOR('',#14561,0.557085247085669);
#3259=VECTOR('',#14564,0.180000000000002);
#3260=VECTOR('',#14567,0.5);
#3261=VECTOR('',#14570,1.80331413496831);
#3262=VECTOR('',#14573,0.5);
#3263=VECTOR('',#14576,0.363763308119584);
#3264=VECTOR('',#14577,0.553289564138007);
#3265=VECTOR('',#14578,0.0878691885342649);
#3266=VECTOR('',#14581,0.163763308119585);
#3267=VECTOR('',#14582,0.553289564138004);
#3268=VECTOR('',#14583,0.287869188534265);
#3269=VECTOR('',#14586,1.29100898298868);
#3270=VECTOR('',#14589,1.29100898298868);
#3271=VECTOR('',#14596,2.06318646009935);
#3272=VECTOR('',#14597,0.70130899118943);
#3273=VECTOR('',#14600,1.29048415081092);
#3274=VECTOR('',#14607,0.557085247085668);
#3275=VECTOR('',#14610,0.180000000000003);
#3276=VECTOR('',#14613,0.5);
#3277=VECTOR('',#14616,1.80331413496831);
#3278=VECTOR('',#14619,1.59118332350258);
#3279=VECTOR('',#14620,0.287869188534265);
#3280=VECTOR('',#14623,0.5);
#3281=VECTOR('',#14626,1.80331413496831);
#3282=VECTOR('',#14629,0.5);
#3283=VECTOR('',#14632,0.363763308119584);
#3284=VECTOR('',#14633,0.553289564138007);
#3285=VECTOR('',#14634,0.0878691885342649);
#3286=VECTOR('',#14637,0.163763308119585);
#3287=VECTOR('',#14638,0.553289564138004);
#3288=VECTOR('',#14639,0.287869188534265);
#3289=VECTOR('',#14642,1.29100898298868);
#3290=VECTOR('',#14645,1.29100898298868);
#3291=VECTOR('',#14650,1.30683979885371);
#3292=VECTOR('',#14653,1.30683979885372);
#3293=VECTOR('',#14658,1.30683979885371);
#3294=VECTOR('',#14661,1.30683979885372);
#3295=VECTOR('',#14666,1.30683979885371);
#3296=VECTOR('',#14669,1.30683979885372);
#3297=VECTOR('',#14674,1.30683979885371);
#3298=VECTOR('',#14677,1.30683979885372);
#3299=VECTOR('',#14684,0.671231517720806);
#3300=VECTOR('',#14687,0.671231517720806);
#3301=VECTOR('',#14692,0.671231517720807);
#3302=VECTOR('',#14695,0.671231517720806);
#3303=VECTOR('',#14700,0.671231517720808);
#3304=VECTOR('',#14703,0.671231517720807);
#3305=VECTOR('',#14708,8.97997772825746);
#3306=VECTOR('',#14713,8.97997772825746);
#3307=VECTOR('',#14718,8.97997772825746);
#3308=VECTOR('',#14723,8.97997772825746);
#3309=VECTOR('',#14726,8.97997772825746);
#3310=VECTOR('',#14727,1.6);
#3311=VECTOR('',#14728,8.97997772825746);
#3312=VECTOR('',#14729,1.6);
#3313=VECTOR('',#14732,8.97997772825747);
#3314=VECTOR('',#14733,1.6);
#3315=VECTOR('',#14734,8.97997772825747);
#3316=VECTOR('',#14735,1.6);
#3317=VECTOR('',#14738,8.97997772825746);
#3318=VECTOR('',#14739,1.6);
#3319=VECTOR('',#14740,8.97997772825746);
#3320=VECTOR('',#14741,1.6);
#3321=VECTOR('',#14744,8.97997772825745);
#3322=VECTOR('',#14745,1.6);
#3323=VECTOR('',#14746,8.97997772825745);
#3324=VECTOR('',#14747,1.6);
#3325=VECTOR('',#14750,9.53310023025039);
#3326=VECTOR('',#14753,9.53310023025038);
#3327=VECTOR('',#14756,9.53310023025038);
#3328=VECTOR('',#14759,9.53310023025039);
#3329=VECTOR('',#14776,1.6);
#3330=VECTOR('',#14789,1.6);
#3331=VECTOR('',#14802,1.6);
#3332=VECTOR('',#14815,1.6);
#3333=VECTOR('',#14834,3.256);
#3334=VECTOR('',#14843,1.20000000003984);
#3335=VECTOR('',#14846,1.20000000003984);
#3336=VECTOR('',#14849,2.4);
#3337=VECTOR('',#14854,1.20000000003984);
#3338=VECTOR('',#14857,1.20000000003984);
#3339=VECTOR('',#14860,1.20000000003984);
#3340=VECTOR('',#14863,1.20000000003984);
#3341=VECTOR('',#14866,1.20000000003984);
#3342=VECTOR('',#14869,1.20000000003984);
#3343=VECTOR('',#14874,0.671231517720805);
#3344=VECTOR('',#14877,0.671231517720808);
#3345=VECTOR('',#14882,8.);
#3346=VECTOR('',#14885,1.6);
#3347=VECTOR('',#14888,1.6);
#3348=VECTOR('',#14891,1.6);
#3349=VECTOR('',#14894,1.6);
#3350=VECTOR('',#14897,1.6);
#3351=VECTOR('',#14900,1.6);
#3352=VECTOR('',#14903,1.6);
#3353=VECTOR('',#14906,1.6);
#3354=VECTOR('',#14931,0.756385865284777);
#3355=VECTOR('',#14938,0.756385865284777);
#3356=VECTOR('',#14941,0.756385865284777);
#3357=VECTOR('',#14948,0.756385865284778);
#3358=VECTOR('',#14951,0.756385865284775);
#3359=VECTOR('',#14958,0.756385865284778);
#3360=VECTOR('',#14961,0.756385865284777);
#3361=VECTOR('',#14968,0.756385865284778);
#3362=VECTOR('',#14971,0.756385865284777);
#3363=VECTOR('',#14972,1.2);
#3364=VECTOR('',#14973,0.756385865284777);
#3365=VECTOR('',#14974,1.2);
#3366=VECTOR('',#14977,1.2);
#3367=VECTOR('',#14984,0.756385865284777);
#3368=VECTOR('',#14985,1.2);
#3369=VECTOR('',#14986,0.756385865284775);
#3370=VECTOR('',#14989,0.756385865284777);
#3371=VECTOR('',#14990,1.2);
#3372=VECTOR('',#14991,0.756385865284777);
#3373=VECTOR('',#14992,1.2);
#3374=VECTOR('',#14995,1.2);
#3375=VECTOR('',#15002,0.756385865284777);
#3376=VECTOR('',#15003,1.2);
#3377=VECTOR('',#15004,0.756385865284777);
#3378=VECTOR('',#15007,0.756385865284777);
#3379=VECTOR('',#15008,1.2);
#3380=VECTOR('',#15009,0.756385865284777);
#3381=VECTOR('',#15010,1.2);
#3382=VECTOR('',#15013,1.2);
#3383=VECTOR('',#15020,0.756385865284777);
#3384=VECTOR('',#15021,1.2);
#3385=VECTOR('',#15022,0.756385865284777);
#3386=VECTOR('',#15025,0.756385865284777);
#3387=VECTOR('',#15026,1.2);
#3388=VECTOR('',#15027,0.756385865284777);
#3389=VECTOR('',#15028,1.2);
#3390=VECTOR('',#15031,1.2);
#3391=VECTOR('',#15038,0.756385865284777);
#3392=VECTOR('',#15039,1.2);
#3393=VECTOR('',#15040,0.756385865284777);
#3394=VECTOR('',#15043,1.31158083504943);
#3395=VECTOR('',#15044,1.31158083504943);
#3396=VECTOR('',#15045,2.0631864600992);
#3397=VECTOR('',#15048,1.31158083504943);
#3398=VECTOR('',#15049,1.31158083504943);
#3399=VECTOR('',#15050,2.06318646009923);
#3400=VECTOR('',#15053,1.31158083504942);
#3401=VECTOR('',#15054,1.31158083504942);
#3402=VECTOR('',#15055,2.06318646009922);
#3403=VECTOR('',#15058,1.31158083504943);
#3404=VECTOR('',#15059,1.31158083504943);
#3405=VECTOR('',#15060,2.06318646009921);
#3406=VECTOR('',#15615,0.410130893666875);
#3407=VECTOR('',#15616,1.71344502863519);
#3408=VECTOR('',#15619,1.80331413496831);
#3409=VECTOR('',#15622,0.5);
#3410=VECTOR('',#15629,0.5);
#3411=VECTOR('',#15632,1.80331413496831);
#3412=VECTOR('',#15635,0.5);
#3413=VECTOR('',#15638,0.410130893666875);
#3414=VECTOR('',#15639,0.754071358529859);
#3415=VECTOR('',#15640,0.24228339737883);
#3416=VECTOR('',#15643,0.210130893666875);
#3417=VECTOR('',#15644,0.754071358529861);
#3418=VECTOR('',#15645,0.442283397378829);
#3419=VECTOR('',#15650,1.29100898298868);
#3420=VECTOR('',#15653,1.29100898298868);
#3421=VECTOR('',#15654,1.29100898298868);
#3422=VECTOR('',#15657,1.29100898298868);
#3423=VECTOR('',#15664,1.29100898298868);
#3424=VECTOR('',#15667,1.29100898298868);
#3425=VECTOR('',#15676,1.29048415081092);
#3426=VECTOR('',#15679,0.701308991189431);
#3427=VECTOR('',#15682,0.180000000000002);
#3428=VECTOR('',#15685,0.0901308936668792);
#3429=VECTOR('',#15686,0.611439884856307);
#3430=VECTOR('',#15689,1.29048415081092);
#3431=VECTOR('',#15692,0.5);
#3432=VECTOR('',#15695,0.410130893666875);
#3433=VECTOR('',#15696,1.71344502863519);
#3434=VECTOR('',#15699,1.80331413496832);
#3435=VECTOR('',#15710,0.5);
#3436=VECTOR('',#15713,1.80331413496831);
#3437=VECTOR('',#15716,0.5);
#3438=VECTOR('',#15719,0.410130893666875);
#3439=VECTOR('',#15720,0.754071358529859);
#3440=VECTOR('',#15721,0.24228339737883);
#3441=VECTOR('',#15724,0.210130893666875);
#3442=VECTOR('',#15725,0.754071358529862);
#3443=VECTOR('',#15726,0.442283397378829);
#3444=VECTOR('',#15731,1.29100898298868);
#3445=VECTOR('',#15734,1.29100898298868);
#3446=VECTOR('',#15735,1.29100898298868);
#3447=VECTOR('',#15738,1.29100898298868);
#3448=VECTOR('',#15745,1.29100898298868);
#3449=VECTOR('',#15748,1.29100898298868);
#3450=VECTOR('',#15757,1.29048415081092);
#3451=VECTOR('',#15760,0.70130899118943);
#3452=VECTOR('',#15763,0.180000000000002);
#3453=VECTOR('',#15766,0.0901308936668793);
#3454=VECTOR('',#15767,0.611439884856307);
#3455=VECTOR('',#15770,1.29048415081092);
#3456=VECTOR('',#15773,0.410130893666875);
#3457=VECTOR('',#15774,1.71344502863519);
#3458=VECTOR('',#15777,1.80331413496831);
#3459=VECTOR('',#15780,0.499999999999999);
#3460=VECTOR('',#15787,0.499999999999999);
#3461=VECTOR('',#15790,1.80331413496831);
#3462=VECTOR('',#15793,0.5);
#3463=VECTOR('',#15796,0.410130893666875);
#3464=VECTOR('',#15797,0.754071358529859);
#3465=VECTOR('',#15798,0.24228339737883);
#3466=VECTOR('',#15801,0.210130893666874);
#3467=VECTOR('',#15802,0.754071358529861);
#3468=VECTOR('',#15803,0.442283397378828);
#3469=VECTOR('',#15808,1.29100898298868);
#3470=VECTOR('',#15813,1.29100898298868);
#3471=VECTOR('',#15814,1.29100898298868);
#3472=VECTOR('',#15817,1.29100898298868);
#3473=VECTOR('',#15824,1.29100898298868);
#3474=VECTOR('',#15827,1.29100898298868);
#3475=VECTOR('',#15836,1.29048415081092);
#3476=VECTOR('',#15839,0.70130899118943);
#3477=VECTOR('',#15842,0.180000000000001);
#3478=VECTOR('',#15845,0.0901308936668777);
#3479=VECTOR('',#15846,0.611439884856305);
#3480=VECTOR('',#15849,1.29048415081092);
#3481=VECTOR('',#15852,0.410130893666875);
#3482=VECTOR('',#15853,1.71344502863519);
#3483=VECTOR('',#15856,1.80331413496832);
#3484=VECTOR('',#15859,0.499999999999999);
#3485=VECTOR('',#15866,0.499999999999999);
#3486=VECTOR('',#15869,1.80331413496831);
#3487=VECTOR('',#15872,0.5);
#3488=VECTOR('',#15875,0.410130893666875);
#3489=VECTOR('',#15876,0.754071358529859);
#3490=VECTOR('',#15877,0.24228339737883);
#3491=VECTOR('',#15880,0.210130893666874);
#3492=VECTOR('',#15881,0.754071358529862);
#3493=VECTOR('',#15882,0.442283397378828);
#3494=VECTOR('',#15887,1.29100898298868);
#3495=VECTOR('',#15890,1.29100898298868);
#3496=VECTOR('',#15891,1.29100898298868);
#3497=VECTOR('',#15894,1.29100898298868);
#3498=VECTOR('',#15901,1.29100898298868);
#3499=VECTOR('',#15904,1.29100898298868);
#3500=VECTOR('',#15913,1.29048415081092);
#3501=VECTOR('',#15916,0.70130899118943);
#3502=VECTOR('',#15919,0.180000000000001);
#3503=VECTOR('',#15922,0.0901308936668777);
#3504=VECTOR('',#15923,0.611439884856306);
#3505=VECTOR('',#15926,1.29048415081092);
#3506=VECTOR('',#15931,1.29100898298868);
#3507=VECTOR('',#15948,1.29100898298868);
#3508=VECTOR('',#15961,0.0290000411005686);
#3509=VECTOR('',#15966,0.550309032289998);
#3510=VECTOR('',#15973,1.29048415081092);
#3511=VECTOR('',#15994,0.180000000000001);
#3512=VECTOR('',#16013,1.29048415081092);
#3513=VECTOR('',#16016,0.70130899118943);
#3514=VECTOR('',#16027,1.65231417606888);
#3515=VECTOR('',#16032,0.34900004110057);
#3516=VECTOR('',#16051,1.80331413496832);
#3517=VECTOR('',#16054,0.499999999999999);
#3518=VECTOR('',#16065,0.14900004110057);
#3519=VECTOR('',#16072,0.653680461333934);
#3520=VECTOR('',#16083,0.403023352749206);
#3521=VECTOR('',#16086,0.203023352749208);
#3522=VECTOR('',#16097,0.653680461333932);
#3523=VECTOR('',#16104,0.499999999999999);
#3524=VECTOR('',#16107,0.34900004110057);
#3525=VECTOR('',#16126,1.80331413496831);
#3526=VECTOR('',#16129,0.5);
#3527=VECTOR('',#16148,1.29100898298868);
#3528=VECTOR('',#16151,1.29100898298868);
#3529=VECTOR('',#16162,1.29100898298868);
#3530=VECTOR('',#16179,1.29100898298868);
#3531=VECTOR('',#16192,0.0290000411005706);
#3532=VECTOR('',#16197,0.550309032289998);
#3533=VECTOR('',#16204,1.29048415081092);
#3534=VECTOR('',#16225,0.180000000000002);
#3535=VECTOR('',#16244,1.29048415081092);
#3536=VECTOR('',#16247,0.70130899118943);
#3537=VECTOR('',#16258,0.34900004110057);
#3538=VECTOR('',#16271,1.65231417606888);
#3539=VECTOR('',#16274,0.5);
#3540=VECTOR('',#16293,1.80331413496832);
#3541=VECTOR('',#16304,0.14900004110057);
#3542=VECTOR('',#16311,0.653680461333935);
#3543=VECTOR('',#16322,0.403023352749207);
#3544=VECTOR('',#16325,0.203023352749207);
#3545=VECTOR('',#16336,0.653680461333932);
#3546=VECTOR('',#16343,0.5);
#3547=VECTOR('',#16346,0.34900004110057);
#3548=VECTOR('',#16365,1.80331413496831);
#3549=VECTOR('',#16368,0.5);
#3550=VECTOR('',#16387,1.29100898298868);
#3551=VECTOR('',#16390,1.29100898298868);
#3552=VECTOR('',#16401,1.29100898298868);
#3553=VECTOR('',#16418,1.29100898298868);
#3554=VECTOR('',#16431,0.0290000411005686);
#3555=VECTOR('',#16436,0.550309032289998);
#3556=VECTOR('',#16443,1.29048415081092);
#3557=VECTOR('',#16464,0.180000000000001);
#3558=VECTOR('',#16483,1.29048415081092);
#3559=VECTOR('',#16486,0.70130899118943);
#3560=VECTOR('',#16497,1.65231417606889);
#3561=VECTOR('',#16502,0.34900004110057);
#3562=VECTOR('',#16521,1.80331413496832);
#3563=VECTOR('',#16524,0.499999999999999);
#3564=VECTOR('',#16535,0.14900004110057);
#3565=VECTOR('',#16542,0.653680461333935);
#3566=VECTOR('',#16553,0.403023352749206);
#3567=VECTOR('',#16556,0.203023352749208);
#3568=VECTOR('',#16567,0.653680461333932);
#3569=VECTOR('',#16574,0.499999999999999);
#3570=VECTOR('',#16577,0.349000041100571);
#3571=VECTOR('',#16596,1.80331413496831);
#3572=VECTOR('',#16599,0.5);
#3573=VECTOR('',#16626,1.29100898298868);
#3574=VECTOR('',#16629,1.29100898298868);
#3575=VECTOR('',#16640,1.29100898298868);
#3576=VECTOR('',#16657,1.29100898298868);
#3577=VECTOR('',#16670,0.0290000411005708);
#3578=VECTOR('',#16675,0.550309032289997);
#3579=VECTOR('',#16682,1.29048415081092);
#3580=VECTOR('',#16703,0.180000000000002);
#3581=VECTOR('',#16722,1.29048415081092);
#3582=VECTOR('',#16725,0.701308991189431);
#3583=VECTOR('',#16736,1.65231417606889);
#3584=VECTOR('',#16741,0.34900004110057);
#3585=VECTOR('',#16760,1.80331413496832);
#3586=VECTOR('',#16763,0.5);
#3587=VECTOR('',#16774,0.14900004110057);
#3588=VECTOR('',#16781,0.653680461333935);
#3589=VECTOR('',#16792,0.403023352749207);
#3590=VECTOR('',#16795,0.203023352749207);
#3591=VECTOR('',#16806,0.653680461333933);
#3592=VECTOR('',#16813,0.5);
#3593=VECTOR('',#16816,0.34900004110057);
#3594=VECTOR('',#16835,1.80331413496831);
#3595=VECTOR('',#16838,0.5);
#3596=VECTOR('',#16857,1.29100898298868);
#3597=VECTOR('',#16860,1.29100898298868);
#3598=VECTOR('',#17557,10.);
#3599=VECTOR('',#17560,10.);
#3600=VECTOR('',#17563,10.);
#3601=VECTOR('',#17566,10.);
#3602=VECTOR('',#17571,10.);
#3603=VECTOR('',#17574,10.);
#3604=VECTOR('',#17581,10.);
#3605=VECTOR('',#17584,10.);
#3606=VECTOR('',#17587,10.);
#3607=VECTOR('',#17588,10.);
#3608=VECTOR('',#17589,10.);
#3609=VECTOR('',#17590,10.);
#3610=VECTOR('',#17591,10.);
#3611=VECTOR('',#17594,10.);
#3612=VECTOR('',#17597,10.);
#3613=VECTOR('',#17600,10.);
#3614=VECTOR('',#17603,10.);
#3615=VECTOR('',#17606,10.);
#3616=VECTOR('',#17607,10.);
#3617=VECTOR('',#17608,10.);
#3618=VECTOR('',#17609,10.);
#3619=VECTOR('',#17612,10.);
#3620=VECTOR('',#17613,10.);
#3621=VECTOR('',#17614,10.);
#3622=VECTOR('',#17615,10.);
#3623=VECTOR('',#17618,10.);
#3624=VECTOR('',#17619,10.);
#3625=VECTOR('',#17620,10.);
#3626=VECTOR('',#17621,10.);
#3627=VECTOR('',#17624,10.);
#3628=VECTOR('',#17625,10.);
#3629=VECTOR('',#17626,10.);
#3630=VECTOR('',#17627,10.);
#3631=VECTOR('',#17630,10.);
#3632=VECTOR('',#17633,10.);
#3633=VECTOR('',#17638,10.);
#3634=VECTOR('',#17639,10.);
#3635=VECTOR('',#17640,10.);
#3636=VECTOR('',#17641,10.);
#3637=VECTOR('',#17644,10.);
#3638=VECTOR('',#17645,10.);
#3639=VECTOR('',#17646,10.);
#3640=VECTOR('',#17649,10.);
#3641=VECTOR('',#17650,10.);
#3642=VECTOR('',#17651,10.);
#3643=VECTOR('',#17654,10.);
#3644=VECTOR('',#17655,10.);
#3645=VECTOR('',#17656,10.);
#3646=VECTOR('',#17659,10.);
#3647=VECTOR('',#17660,10.);
#3648=VECTOR('',#17661,10.);
#3649=VECTOR('',#17662,10.);
#3650=VECTOR('',#17665,10.);
#3651=VECTOR('',#17666,10.);
#3652=VECTOR('',#17667,10.);
#3653=VECTOR('',#17668,10.);
#3654=VECTOR('',#17671,10.);
#3655=VECTOR('',#17672,10.);
#3656=VECTOR('',#17673,10.);
#3657=VECTOR('',#17676,10.);
#3658=VECTOR('',#17677,10.);
#3659=VECTOR('',#17678,10.);
#3660=VECTOR('',#17681,10.);
#3661=VECTOR('',#17682,10.);
#3662=VECTOR('',#17683,10.);
#3663=VECTOR('',#17686,10.);
#3664=VECTOR('',#17687,10.);
#3665=VECTOR('',#17688,10.);
#3666=VECTOR('',#17691,10.);
#3667=VECTOR('',#17692,10.);
#3668=VECTOR('',#17695,10.);
#3669=VECTOR('',#17696,10.);
#3670=VECTOR('',#17697,10.);
#3671=VECTOR('',#17700,10.);
#3672=VECTOR('',#17701,10.);
#3673=VECTOR('',#17702,10.);
#3674=VECTOR('',#17703,10.);
#3675=VECTOR('',#17704,10.);
#3676=VECTOR('',#17705,10.);
#3677=VECTOR('',#17706,10.);
#3678=VECTOR('',#17707,10.);
#3679=VECTOR('',#17708,10.);
#3680=VECTOR('',#17709,10.);
#3681=VECTOR('',#17710,10.);
#3682=VECTOR('',#17711,10.);
#3683=VECTOR('',#17712,10.);
#3684=VECTOR('',#17713,10.);
#3685=VECTOR('',#17714,10.);
#3686=VECTOR('',#17715,10.);
#3687=VECTOR('',#17716,10.);
#3688=VECTOR('',#17717,10.);
#3689=VECTOR('',#17718,10.);
#3690=VECTOR('',#17719,10.);
#3691=VECTOR('',#17720,10.);
#3692=VECTOR('',#17721,10.);
#3693=VECTOR('',#17722,10.);
#3694=VECTOR('',#17723,10.);
#3695=VECTOR('',#17724,10.);
#3696=VECTOR('',#17727,10.);
#3697=VECTOR('',#17730,10.);
#3698=VECTOR('',#17733,10.);
#3699=VECTOR('',#17736,10.);
#3700=VECTOR('',#17737,10.);
#3701=VECTOR('',#17740,10.);
#3702=VECTOR('',#17741,10.);
#3703=VECTOR('',#17744,10.);
#3704=VECTOR('',#17747,10.);
#3705=VECTOR('',#17748,10.);
#3706=VECTOR('',#17751,10.);
#3707=VECTOR('',#17754,10.);
#3708=VECTOR('',#17755,10.);
#3709=VECTOR('',#17758,10.);
#3710=VECTOR('',#17759,10.);
#3711=VECTOR('',#17760,10.);
#3712=VECTOR('',#17763,10.);
#3713=VECTOR('',#17764,10.);
#3714=VECTOR('',#17769,10.);
#3715=VECTOR('',#17770,10.);
#3716=VECTOR('',#17773,10.);
#3717=VECTOR('',#17774,10.);
#3718=VECTOR('',#17777,10.);
#3719=VECTOR('',#17778,10.);
#3720=VECTOR('',#17783,10.);
#3721=VECTOR('',#17784,10.);
#3722=VECTOR('',#17787,10.);
#3723=VECTOR('',#17788,10.);
#3724=VECTOR('',#17793,10.);
#3725=VECTOR('',#17794,10.);
#3726=VECTOR('',#17795,10.);
#3727=VECTOR('',#17798,10.);
#3728=VECTOR('',#17799,10.);
#3729=VECTOR('',#17804,10.);
#3730=VECTOR('',#17807,10.);
#3731=VECTOR('',#17810,10.);
#3732=VECTOR('',#17813,10.);
#3733=VECTOR('',#17816,10.);
#3734=VECTOR('',#17817,10.);
#3735=VECTOR('',#17820,10.);
#3736=VECTOR('',#17821,10.);
#3737=VECTOR('',#17824,10.);
#3738=VECTOR('',#17825,10.);
#3739=VECTOR('',#17830,10.);
#3740=VECTOR('',#17831,10.);
#3741=VECTOR('',#17834,10.);
#3742=VECTOR('',#17837,10.);
#3743=VECTOR('',#17840,10.);
#3744=VECTOR('',#17843,10.);
#3745=VECTOR('',#17846,10.);
#3746=VECTOR('',#17849,10.);
#3747=VECTOR('',#17850,10.);
#3748=VECTOR('',#17851,10.);
#3749=VECTOR('',#17852,10.);
#3750=VECTOR('',#17853,10.);
#3751=VECTOR('',#17854,10.);
#3752=VECTOR('',#17855,10.);
#3753=VECTOR('',#17856,10.);
#3754=VECTOR('',#17859,10.);
#3755=VECTOR('',#17860,10.);
#3756=VECTOR('',#17861,10.);
#3757=VECTOR('',#17862,10.);
#3758=VECTOR('',#17867,10.);
#3759=VECTOR('',#17868,10.);
#3760=VECTOR('',#17871,10.);
#3761=VECTOR('',#17874,10.);
#3762=VECTOR('',#17879,10.);
#3763=VECTOR('',#17880,10.);
#3764=VECTOR('',#17881,10.);
#3765=VECTOR('',#17884,10.);
#3766=VECTOR('',#17885,10.);
#3767=VECTOR('',#17888,10.);
#3768=VECTOR('',#17889,10.);
#3769=VECTOR('',#17892,10.);
#3770=VECTOR('',#17895,10.);
#3771=VECTOR('',#17896,10.);
#3772=VECTOR('',#17897,10.);
#3773=VECTOR('',#17898,10.);
#3774=VECTOR('',#17899,10.);
#3775=VECTOR('',#17900,10.);
#3776=VECTOR('',#17903,10.);
#3777=VECTOR('',#17904,10.);
#3778=VECTOR('',#17905,10.);
#3779=VECTOR('',#17908,10.);
#3780=VECTOR('',#17909,10.);
#3781=VECTOR('',#17910,10.);
#3782=VECTOR('',#17913,10.);
#3783=VECTOR('',#17914,10.);
#3784=VECTOR('',#17915,10.);
#3785=VECTOR('',#17920,10.);
#3786=VECTOR('',#17921,10.);
#3787=VECTOR('',#17922,10.);
#3788=VECTOR('',#17923,10.);
#3789=VECTOR('',#17926,10.);
#3790=VECTOR('',#17931,10.);
#3791=VECTOR('',#17940,0.75);
#3792=VECTOR('',#17969,0.799999999999997);
#3793=VECTOR('',#17978,0.692646249999998);
#3794=VECTOR('',#17993,10.);
#3795=VECTOR('',#17994,10.);
#3796=VECTOR('',#17995,10.);
#3797=VECTOR('',#17996,10.);
#3798=VECTOR('',#17997,10.);
#3799=VECTOR('',#17998,10.);
#3800=VECTOR('',#18001,1.5);
#3801=VECTOR('',#18004,10.);
#3802=VECTOR('',#18005,10.);
#3803=VECTOR('',#18008,10.);
#3804=VECTOR('',#18011,10.);
#3805=VECTOR('',#18014,10.);
#3806=VECTOR('',#18017,10.);
#3807=VECTOR('',#18022,0.43301270189222);
#3808=CIRCLE('',#12309,1.);
#3809=CIRCLE('',#12310,1.);
#3810=CIRCLE('',#12313,1.);
#3811=CIRCLE('',#12314,1.);
#3812=CIRCLE('',#12320,20.5);
#3813=CIRCLE('',#12321,15.);
#3814=CIRCLE('',#12322,15.);
#3815=CIRCLE('',#12323,15.);
#3816=CIRCLE('',#12324,15.);
#3817=CIRCLE('',#12325,1.75);
#3818=CIRCLE('',#12327,15.);
#3819=CIRCLE('',#12329,15.);
#3820=CIRCLE('',#12331,15.);
#3821=CIRCLE('',#12333,15.);
#3822=CIRCLE('',#12334,0.5);
#3823=CIRCLE('',#12335,0.5);
#3824=CIRCLE('',#12336,0.5);
#3825=CIRCLE('',#12337,0.5);
#3826=CIRCLE('',#12341,1.);
#3827=CIRCLE('',#12342,1.);
#3828=CIRCLE('',#12345,0.999999999999999);
#3829=CIRCLE('',#12346,0.999999999999999);
#3830=CIRCLE('',#12349,0.5);
#3831=CIRCLE('',#12351,0.5);
#3832=CIRCLE('',#12353,0.5);
#3833=CIRCLE('',#12355,0.5);
#3834=CIRCLE('',#12362,0.25);
#3835=CIRCLE('',#12363,0.25);
#3836=CIRCLE('',#12366,0.25);
#3837=CIRCLE('',#12367,0.25);
#3838=CIRCLE('',#12368,0.25);
#3839=CIRCLE('',#12369,0.25);
#3840=CIRCLE('',#12370,0.25);
#3841=CIRCLE('',#12371,0.25);
#3842=CIRCLE('',#12372,0.25);
#3843=CIRCLE('',#12374,0.25);
#3844=CIRCLE('',#12377,0.25);
#3845=CIRCLE('',#12380,0.25);
#3846=CIRCLE('',#12383,0.25);
#3847=CIRCLE('',#12386,0.25);
#3848=CIRCLE('',#12389,0.25);
#3849=CIRCLE('',#12392,0.25);
#3850=CIRCLE('',#12399,8.);
#3851=CIRCLE('',#12400,8.);
#3852=CIRCLE('',#12405,16.5);
#3853=CIRCLE('',#12406,20.5);
#3854=CIRCLE('',#12410,16.5);
#3855=CIRCLE('',#12411,20.5);
#3856=CIRCLE('',#12415,16.5);
#3857=CIRCLE('',#12416,20.5);
#3858=CIRCLE('',#12420,20.5);
#3859=CIRCLE('',#12421,16.5);
#3860=CIRCLE('',#12423,16.5);
#3861=CIRCLE('',#12424,16.5);
#3862=CIRCLE('',#12425,20.5);
#3863=CIRCLE('',#12426,20.5);
#3864=CIRCLE('',#12428,20.5);
#3865=CIRCLE('',#12429,16.5);
#3866=CIRCLE('',#12431,20.5);
#3867=CIRCLE('',#12432,16.5);
#3868=CIRCLE('',#12433,0.9);
#3869=CIRCLE('',#12435,20.5);
#3870=CIRCLE('',#12437,1.75);
#3871=CIRCLE('',#12438,0.9);
#3872=CIRCLE('',#12445,16.5);
#3873=CIRCLE('',#12446,16.5);
#3874=CIRCLE('',#12451,0.170000000000001);
#3875=CIRCLE('',#12452,0.0800000000000005);
#3876=CIRCLE('',#12454,0.170000000000001);
#3877=CIRCLE('',#12455,0.0800000000000007);
#3878=CIRCLE('',#12457,0.170000000000001);
#3879=CIRCLE('',#12458,0.0800000000000005);
#3880=CIRCLE('',#12460,0.170000000000001);
#3881=CIRCLE('',#12461,0.0800000000000007);
#3882=CIRCLE('',#12463,2.2);
#3883=CIRCLE('',#12464,0.42);
#3884=CIRCLE('',#12465,0.4206549004456);
#3885=CIRCLE('',#12466,0.17);
#3886=CIRCLE('',#12467,0.0806549004455991);
#3887=CIRCLE('',#12468,0.170000000000001);
#3888=CIRCLE('',#12469,0.169999999999999);
#3889=CIRCLE('',#12470,0.17);
#3890=CIRCLE('',#12471,0.17);
#3891=CIRCLE('',#12472,0.17);
#3892=CIRCLE('',#12473,0.17);
#3893=CIRCLE('',#12474,0.170000000000001);
#3894=CIRCLE('',#12475,0.169999999999998);
#3895=CIRCLE('',#12476,0.17);
#3896=CIRCLE('',#12477,0.17);
#3897=CIRCLE('',#12478,0.42);
#3898=CIRCLE('',#12479,0.42);
#3899=CIRCLE('',#12481,0.42);
#3900=CIRCLE('',#12482,0.42);
#3901=CIRCLE('',#12483,0.42);
#3902=CIRCLE('',#12484,2.2);
#3903=CIRCLE('',#12485,0.42);
#3904=CIRCLE('',#12486,0.4206549004456);
#3905=CIRCLE('',#12487,0.17);
#3906=CIRCLE('',#12488,0.0806549004455991);
#3907=CIRCLE('',#12489,0.170000000000001);
#3908=CIRCLE('',#12490,0.169999999999999);
#3909=CIRCLE('',#12491,0.17);
#3910=CIRCLE('',#12492,0.17);
#3911=CIRCLE('',#12493,0.17);
#3912=CIRCLE('',#12494,0.17);
#3913=CIRCLE('',#12495,0.170000000000001);
#3914=CIRCLE('',#12496,0.169999999999998);
#3915=CIRCLE('',#12497,0.17);
#3916=CIRCLE('',#12498,0.17);
#3917=CIRCLE('',#12500,0.17);
#3918=CIRCLE('',#12501,2.2);
#3919=CIRCLE('',#12502,0.17);
#3920=CIRCLE('',#12503,0.17);
#3921=CIRCLE('',#12504,0.17);
#3922=CIRCLE('',#12505,0.42);
#3923=CIRCLE('',#12506,0.420654900445599);
#3924=CIRCLE('',#12507,0.17);
#3925=CIRCLE('',#12508,0.0806549004455994);
#3926=CIRCLE('',#12509,0.170000000000001);
#3927=CIRCLE('',#12510,0.169999999999999);
#3928=CIRCLE('',#12511,0.17);
#3929=CIRCLE('',#12512,0.17);
#3930=CIRCLE('',#12513,0.169999999999998);
#3931=CIRCLE('',#12514,0.17);
#3932=CIRCLE('',#12515,0.17);
#3933=CIRCLE('',#12516,0.419999999999999);
#3934=CIRCLE('',#12517,0.419999999999999);
#3935=CIRCLE('',#12519,2.2);
#3936=CIRCLE('',#12520,0.42);
#3937=CIRCLE('',#12521,0.420654900445599);
#3938=CIRCLE('',#12522,0.17);
#3939=CIRCLE('',#12523,0.0806549004455994);
#3940=CIRCLE('',#12524,0.170000000000001);
#3941=CIRCLE('',#12525,0.169999999999999);
#3942=CIRCLE('',#12526,0.17);
#3943=CIRCLE('',#12527,0.17);
#3944=CIRCLE('',#12528,0.17);
#3945=CIRCLE('',#12529,0.17);
#3946=CIRCLE('',#12530,0.17);
#3947=CIRCLE('',#12531,0.169999999999998);
#3948=CIRCLE('',#12532,0.17);
#3949=CIRCLE('',#12533,0.17);
#3950=CIRCLE('',#12534,0.419999999999999);
#3951=CIRCLE('',#12535,0.419999999999999);
#3952=CIRCLE('',#12537,2.4);
#3953=CIRCLE('',#12538,2.4);
#3954=CIRCLE('',#12540,2.4);
#3955=CIRCLE('',#12541,2.4);
#3956=CIRCLE('',#12543,2.4);
#3957=CIRCLE('',#12544,2.4);
#3958=CIRCLE('',#12546,2.4);
#3959=CIRCLE('',#12547,2.4);
#3960=CIRCLE('',#12549,2.3);
#3961=CIRCLE('',#12550,0.4);
#3962=CIRCLE('',#12552,2.3);
#3963=CIRCLE('',#12553,0.4);
#3964=CIRCLE('',#12555,2.3);
#3965=CIRCLE('',#12556,0.4);
#3966=CIRCLE('',#12558,7.9);
#3967=CIRCLE('',#12560,7.9);
#3968=CIRCLE('',#12562,7.9);
#3969=CIRCLE('',#12564,7.9);
#3970=CIRCLE('',#12570,7.9);
#3971=CIRCLE('',#12571,7.9);
#3972=CIRCLE('',#12572,7.9);
#3973=CIRCLE('',#12573,7.9);
#3974=CIRCLE('',#12574,1.7);
#3975=CIRCLE('',#12575,1.7);
#3976=CIRCLE('',#12576,1.7);
#3977=CIRCLE('',#12577,1.7);
#3978=CIRCLE('',#12578,3.356);
#3979=CIRCLE('',#12580,1.6);
#3980=CIRCLE('',#12581,1.6);
#3981=CIRCLE('',#12582,1.6);
#3982=CIRCLE('',#12584,1.5);
#3983=CIRCLE('',#12586,1.6);
#3984=CIRCLE('',#12587,1.6);
#3985=CIRCLE('',#12588,1.6);
#3986=CIRCLE('',#12590,1.5);
#3987=CIRCLE('',#12592,1.6);
#3988=CIRCLE('',#12593,1.6);
#3989=CIRCLE('',#12594,1.6);
#3990=CIRCLE('',#12596,1.5);
#3991=CIRCLE('',#12598,1.6);
#3992=CIRCLE('',#12599,1.6);
#3993=CIRCLE('',#12600,1.6);
#3994=CIRCLE('',#12602,1.5);
#3995=CIRCLE('',#12604,3.156);
#3996=CIRCLE('',#12605,2.6);
#3997=CIRCLE('',#12607,3.256);
#3998=CIRCLE('',#12608,3.256);
#3999=CIRCLE('',#12609,3.256);
#4000=CIRCLE('',#12611,2.4);
#4001=CIRCLE('',#12612,2.4);
#4002=CIRCLE('',#12613,2.4);
#4003=CIRCLE('',#12614,2.4);
#4004=CIRCLE('',#12615,2.4);
#4005=CIRCLE('',#12616,2.4);
#4006=CIRCLE('',#12617,2.4);
#4007=CIRCLE('',#12618,2.4);
#4008=CIRCLE('',#12619,2.4);
#4009=CIRCLE('',#12620,2.4);
#4010=CIRCLE('',#12622,2.3);
#4011=CIRCLE('',#12623,0.4);
#4012=CIRCLE('',#12625,8.);
#4013=CIRCLE('',#12626,8.);
#4014=CIRCLE('',#12627,8.);
#4015=CIRCLE('',#12628,8.);
#4016=CIRCLE('',#12629,8.);
#4017=CIRCLE('',#12630,8.);
#4018=CIRCLE('',#12631,8.);
#4019=CIRCLE('',#12632,8.);
#4020=CIRCLE('',#12633,8.);
#4021=CIRCLE('',#12634,8.);
#4022=CIRCLE('',#12636,7.9);
#4023=CIRCLE('',#12637,2.5);
#4024=CIRCLE('',#12638,7.9);
#4025=CIRCLE('',#12639,7.9);
#4026=CIRCLE('',#12640,2.5);
#4027=CIRCLE('',#12641,7.9);
#4028=CIRCLE('',#12642,2.5);
#4029=CIRCLE('',#12643,7.9);
#4030=CIRCLE('',#12644,2.5);
#4031=CIRCLE('',#12645,0.4);
#4032=CIRCLE('',#12646,0.2);
#4033=CIRCLE('',#12647,2.5);
#4034=CIRCLE('',#12648,0.2);
#4035=CIRCLE('',#12649,0.4);
#4036=CIRCLE('',#12650,0.2);
#4037=CIRCLE('',#12651,2.5);
#4038=CIRCLE('',#12652,0.2);
#4039=CIRCLE('',#12653,0.4);
#4040=CIRCLE('',#12654,0.2);
#4041=CIRCLE('',#12655,2.5);
#4042=CIRCLE('',#12656,0.2);
#4043=CIRCLE('',#12657,0.4);
#4044=CIRCLE('',#12658,0.2);
#4045=CIRCLE('',#12659,2.5);
#4046=CIRCLE('',#12660,0.2);
#4047=CIRCLE('',#12663,0.5);
#4048=CIRCLE('',#12664,0.5);
#4049=CIRCLE('',#12668,0.5);
#4050=CIRCLE('',#12669,0.5);
#4051=CIRCLE('',#12673,0.5);
#4052=CIRCLE('',#12674,0.5);
#4053=CIRCLE('',#12678,0.5);
#4054=CIRCLE('',#12679,0.5);
#4055=CIRCLE('',#12686,0.2);
#4056=CIRCLE('',#12688,0.2);
#4057=CIRCLE('',#12689,0.2);
#4058=CIRCLE('',#12691,0.2);
#4059=CIRCLE('',#12693,0.2);
#4060=CIRCLE('',#12695,0.2);
#4061=CIRCLE('',#12698,0.2);
#4062=CIRCLE('',#12700,0.2);
#4063=CIRCLE('',#12701,0.2);
#4064=CIRCLE('',#12703,0.2);
#4065=CIRCLE('',#12705,0.2);
#4066=CIRCLE('',#12707,0.2);
#4067=CIRCLE('',#12710,0.2);
#4068=CIRCLE('',#12712,0.2);
#4069=CIRCLE('',#12713,0.2);
#4070=CIRCLE('',#12715,0.2);
#4071=CIRCLE('',#12717,0.2);
#4072=CIRCLE('',#12719,0.2);
#4073=CIRCLE('',#12722,0.2);
#4074=CIRCLE('',#12724,0.2);
#4075=CIRCLE('',#12725,0.2);
#4076=CIRCLE('',#12727,0.2);
#4077=CIRCLE('',#12729,0.2);
#4078=CIRCLE('',#12731,0.2);
#4079=CIRCLE('',#12734,0.2);
#4080=CIRCLE('',#12735,0.1);
#4081=CIRCLE('',#12736,0.1);
#4082=CIRCLE('',#12738,0.1);
#4083=CIRCLE('',#12740,0.1);
#4084=CIRCLE('',#12741,0.1);
#4085=CIRCLE('',#12743,0.1);
#4086=CIRCLE('',#12745,0.1);
#4087=CIRCLE('',#12746,0.1);
#4088=CIRCLE('',#12748,0.1);
#4089=CIRCLE('',#12750,0.1);
#4090=CIRCLE('',#12751,0.1);
#4091=CIRCLE('',#12753,0.1);
#4092=CIRCLE('',#12756,0.1);
#4093=CIRCLE('',#12757,0.1);
#4094=CIRCLE('',#12758,0.1);
#4095=CIRCLE('',#12760,0.1);
#4096=CIRCLE('',#12762,0.1);
#4097=CIRCLE('',#12763,0.1);
#4098=CIRCLE('',#12765,0.1);
#4099=CIRCLE('',#12767,0.1);
#4100=CIRCLE('',#12768,0.1);
#4101=CIRCLE('',#12770,0.1);
#4102=CIRCLE('',#12772,0.1);
#4103=CIRCLE('',#12773,0.1);
#4104=CIRCLE('',#12775,0.1);
#4105=CIRCLE('',#12778,0.1);
#4106=CIRCLE('',#12779,0.1);
#4107=CIRCLE('',#12781,0.1);
#4108=CIRCLE('',#12782,0.1);
#4109=CIRCLE('',#12784,0.1);
#4110=CIRCLE('',#12786,0.1);
#4111=CIRCLE('',#12788,0.1);
#4112=CIRCLE('',#12791,0.1);
#4113=CIRCLE('',#12793,0.1);
#4114=CIRCLE('',#12794,0.1);
#4115=CIRCLE('',#12795,0.1);
#4116=CIRCLE('',#12796,0.1);
#4117=CIRCLE('',#12797,0.1);
#4118=CIRCLE('',#12799,0.1);
#4119=CIRCLE('',#12800,0.1);
#4120=CIRCLE('',#12801,0.1);
#4121=CIRCLE('',#12803,0.1);
#4122=CIRCLE('',#12805,0.1);
#4123=CIRCLE('',#12807,0.1);
#4124=CIRCLE('',#12809,0.1);
#4125=CIRCLE('',#12811,0.1);
#4126=CIRCLE('',#12813,0.1);
#4127=CIRCLE('',#12815,0.1);
#4128=CIRCLE('',#12817,0.1);
#4129=CIRCLE('',#12819,0.1);
#4130=CIRCLE('',#12821,0.1);
#4131=CIRCLE('',#12823,0.1);
#4132=CIRCLE('',#12827,0.1);
#4133=CIRCLE('',#12828,0.1);
#4134=CIRCLE('',#12829,0.1);
#4135=CIRCLE('',#12831,0.1);
#4136=CIRCLE('',#12834,0.1);
#4137=CIRCLE('',#12835,0.1);
#4138=CIRCLE('',#12836,0.1);
#4139=CIRCLE('',#12838,0.1);
#4140=CIRCLE('',#12840,0.1);
#4141=CIRCLE('',#12842,0.1);
#4142=CIRCLE('',#12843,0.1);
#4143=CIRCLE('',#12845,0.1);
#4144=CIRCLE('',#12847,0.1);
#4145=CIRCLE('',#12850,0.1);
#4146=CIRCLE('',#12852,0.1);
#4147=CIRCLE('',#12854,0.1);
#4148=CIRCLE('',#12856,0.1);
#4149=CIRCLE('',#12858,0.1);
#4150=CIRCLE('',#12860,0.1);
#4151=CIRCLE('',#12862,0.1);
#4152=CIRCLE('',#12864,0.1);
#4153=CIRCLE('',#12866,0.1);
#4154=CIRCLE('',#12868,0.1);
#4155=CIRCLE('',#12870,0.1);
#4156=CIRCLE('',#12872,0.1);
#4157=CIRCLE('',#12873,0.1);
#4158=CIRCLE('',#12875,0.1);
#4159=CIRCLE('',#12877,0.1);
#4160=CIRCLE('',#12879,0.1);
#4161=CIRCLE('',#12881,0.1);
#4162=CIRCLE('',#12883,0.1);
#4163=CIRCLE('',#12885,0.1);
#4164=CIRCLE('',#12887,0.1);
#4165=CIRCLE('',#12889,0.1);
#4166=CIRCLE('',#12891,0.1);
#4167=CIRCLE('',#12893,0.1);
#4168=CIRCLE('',#12895,0.1);
#4169=CIRCLE('',#12897,0.1);
#4170=CIRCLE('',#12899,0.1);
#4171=CIRCLE('',#12901,0.1);
#4172=CIRCLE('',#12903,0.1);
#4173=CIRCLE('',#12905,0.1);
#4174=CIRCLE('',#12907,0.1);
#4175=CIRCLE('',#12909,0.1);
#4176=CIRCLE('',#12911,0.1);
#4177=CIRCLE('',#12913,0.1);
#4178=CIRCLE('',#12915,0.1);
#4179=CIRCLE('',#12917,0.1);
#4180=CIRCLE('',#12919,0.1);
#4181=CIRCLE('',#12921,0.1);
#4182=CIRCLE('',#12923,0.1);
#4183=CIRCLE('',#12925,0.1);
#4184=CIRCLE('',#12927,0.1);
#4185=CIRCLE('',#12929,0.1);
#4186=CIRCLE('',#12931,0.1);
#4187=CIRCLE('',#12933,0.1);
#4188=CIRCLE('',#12934,0.1);
#4189=CIRCLE('',#12936,0.1);
#4190=CIRCLE('',#12937,0.1);
#4191=CIRCLE('',#12938,0.1);
#4192=CIRCLE('',#12939,0.1);
#4193=CIRCLE('',#12940,0.1);
#4194=CIRCLE('',#12941,0.1);
#4195=CIRCLE('',#12942,0.1);
#4196=CIRCLE('',#12944,0.1);
#4197=CIRCLE('',#12945,0.1);
#4198=CIRCLE('',#12946,0.1);
#4199=CIRCLE('',#12947,0.1);
#4200=CIRCLE('',#12948,0.1);
#4201=CIRCLE('',#12949,0.1);
#4202=CIRCLE('',#12951,0.1);
#4203=CIRCLE('',#12952,0.1);
#4204=CIRCLE('',#12953,0.1);
#4205=CIRCLE('',#12954,0.1);
#4206=CIRCLE('',#12955,0.1);
#4207=CIRCLE('',#12956,0.1);
#4208=CIRCLE('',#12958,0.1);
#4209=CIRCLE('',#12959,0.1);
#4210=CIRCLE('',#12960,0.1);
#4211=CIRCLE('',#12962,0.0720204102886722);
#4212=CIRCLE('',#12963,0.0720204102886727);
#4213=CIRCLE('',#12964,0.0720204102886726);
#4214=CIRCLE('',#12966,0.0720204102886704);
#4215=CIRCLE('',#12967,0.072020410288673);
#4216=CIRCLE('',#12968,0.0720204102886729);
#4217=CIRCLE('',#12969,0.072020410288673);
#4218=CIRCLE('',#12970,0.072020410288673);
#4219=CIRCLE('',#12972,0.322020410288672);
#4220=CIRCLE('',#12973,0.322020410288672);
#4221=CIRCLE('',#12974,0.177979589711326);
#4222=CIRCLE('',#12975,0.177979589711326);
#4223=CIRCLE('',#12977,0.079999999999999);
#4224=CIRCLE('',#12978,0.0799999999999987);
#4225=CIRCLE('',#12980,0.178634490156927);
#4226=CIRCLE('',#12981,0.0720204102886726);
#4227=CIRCLE('',#12982,0.322675310734272);
#4228=CIRCLE('',#12983,0.322020410288673);
#4229=CIRCLE('',#12984,0.0720204102886721);
#4230=CIRCLE('',#12985,0.0720204102886739);
#4231=CIRCLE('',#12986,0.177979589711328);
#4232=CIRCLE('',#12988,0.0720204102886726);
#4233=CIRCLE('',#12989,0.0720204102886722);
#4234=CIRCLE('',#12990,0.0720204102886727);
#4235=CIRCLE('',#12992,0.0720204102886727);
#4236=CIRCLE('',#12994,0.0720204102886704);
#4237=CIRCLE('',#12995,0.072020410288673);
#4238=CIRCLE('',#12996,0.0720204102886729);
#4239=CIRCLE('',#12997,0.072020410288673);
#4240=CIRCLE('',#12998,0.072020410288673);
#4241=CIRCLE('',#13000,0.322020410288672);
#4242=CIRCLE('',#13001,0.322020410288672);
#4243=CIRCLE('',#13002,0.177979589711326);
#4244=CIRCLE('',#13003,0.177979589711326);
#4245=CIRCLE('',#13005,0.079999999999999);
#4246=CIRCLE('',#13006,0.0799999999999987);
#4247=CIRCLE('',#13008,0.178634490156927);
#4248=CIRCLE('',#13009,0.0720204102886726);
#4249=CIRCLE('',#13010,0.322675310734272);
#4250=CIRCLE('',#13011,0.322020410288673);
#4251=CIRCLE('',#13012,0.0720204102886721);
#4252=CIRCLE('',#13013,0.0720204102886739);
#4253=CIRCLE('',#13014,0.177979589711328);
#4254=CIRCLE('',#13016,0.0720204102886722);
#4255=CIRCLE('',#13017,0.0720204102886724);
#4256=CIRCLE('',#13018,0.0720204102886726);
#4257=CIRCLE('',#13020,0.0720204102886704);
#4258=CIRCLE('',#13021,0.0720204102886733);
#4259=CIRCLE('',#13022,0.0720204102886728);
#4260=CIRCLE('',#13023,0.072020410288673);
#4261=CIRCLE('',#13024,0.072020410288673);
#4262=CIRCLE('',#13026,0.322020410288672);
#4263=CIRCLE('',#13027,0.322020410288673);
#4264=CIRCLE('',#13028,0.322020410288673);
#4265=CIRCLE('',#13029,0.177979589711326);
#4266=CIRCLE('',#13030,0.177979589711326);
#4267=CIRCLE('',#13032,0.079999999999999);
#4268=CIRCLE('',#13033,0.0799999999999988);
#4269=CIRCLE('',#13035,0.178634490156926);
#4270=CIRCLE('',#13036,0.0720204102886723);
#4271=CIRCLE('',#13037,0.322675310734272);
#4272=CIRCLE('',#13038,0.322020410288673);
#4273=CIRCLE('',#13039,0.072020410288672);
#4274=CIRCLE('',#13040,0.0720204102886739);
#4275=CIRCLE('',#13041,0.177979589711328);
#4276=CIRCLE('',#13043,0.0720204102886722);
#4277=CIRCLE('',#13044,0.0720204102886724);
#4278=CIRCLE('',#13045,0.0720204102886726);
#4279=CIRCLE('',#13047,0.0720204102886704);
#4280=CIRCLE('',#13048,0.0720204102886733);
#4281=CIRCLE('',#13049,0.0720204102886728);
#4282=CIRCLE('',#13050,0.072020410288673);
#4283=CIRCLE('',#13051,0.072020410288673);
#4284=CIRCLE('',#13053,0.322020410288672);
#4285=CIRCLE('',#13054,0.322020410288673);
#4286=CIRCLE('',#13055,0.177979589711326);
#4287=CIRCLE('',#13056,0.177979589711326);
#4288=CIRCLE('',#13058,0.079999999999999);
#4289=CIRCLE('',#13059,0.0799999999999988);
#4290=CIRCLE('',#13061,0.178634490156926);
#4291=CIRCLE('',#13062,0.0720204102886723);
#4292=CIRCLE('',#13063,0.322675310734272);
#4293=CIRCLE('',#13064,0.322020410288673);
#4294=CIRCLE('',#13065,0.072020410288672);
#4295=CIRCLE('',#13066,0.0720204102886739);
#4296=CIRCLE('',#13067,0.177979589711328);
#4297=CIRCLE('',#13069,0.05);
#4298=CIRCLE('',#13070,0.05);
#4299=CIRCLE('',#13072,0.128989794855663);
#4300=CIRCLE('',#13073,0.05);
#4301=CIRCLE('',#13075,0.05);
#4302=CIRCLE('',#13076,0.128989794855662);
#4303=CIRCLE('',#13079,0.05);
#4304=CIRCLE('',#13080,0.128989794855664);
#4305=CIRCLE('',#13081,0.05);
#4306=CIRCLE('',#13084,0.05);
#4307=CIRCLE('',#13088,0.05);
#4308=CIRCLE('',#13090,0.05);
#4309=CIRCLE('',#13091,0.129644695301263);
#4310=CIRCLE('',#13093,0.121010205144338);
#4311=CIRCLE('',#13094,0.05);
#4312=CIRCLE('',#13096,0.05);
#4313=CIRCLE('',#13097,0.121010205144336);
#4314=CIRCLE('',#13099,0.05);
#4315=CIRCLE('',#13101,0.05);
#4316=CIRCLE('',#13102,0.371665105589935);
#4317=CIRCLE('',#13104,0.121010205144336);
#4318=CIRCLE('',#13105,0.05);
#4319=CIRCLE('',#13107,0.05);
#4320=CIRCLE('',#13109,0.05);
#4321=CIRCLE('',#13111,0.371010205144337);
#4322=CIRCLE('',#13113,0.05);
#4323=CIRCLE('',#13116,0.05);
#4324=CIRCLE('',#13118,0.05);
#4325=CIRCLE('',#13119,0.121010205144336);
#4326=CIRCLE('',#13121,0.121010205144336);
#4327=CIRCLE('',#13122,0.05);
#4328=CIRCLE('',#13124,0.05);
#4329=CIRCLE('',#13126,0.05);
#4330=CIRCLE('',#13128,0.121010205144336);
#4331=CIRCLE('',#13131,0.05);
#4332=CIRCLE('',#13135,0.121010205144337);
#4333=CIRCLE('',#13136,0.05);
#4334=CIRCLE('',#13138,0.05);
#4335=CIRCLE('',#13142,0.05);
#4336=CIRCLE('',#13143,0.121010205144334);
#4337=CIRCLE('',#13147,0.05);
#4338=CIRCLE('',#13149,0.05);
#4339=CIRCLE('',#13151,0.05);
#4340=CIRCLE('',#13152,0.121010205144337);
#4341=CIRCLE('',#13154,0.121010205144337);
#4342=CIRCLE('',#13155,0.05);
#4343=CIRCLE('',#13157,0.05);
#4344=CIRCLE('',#13159,0.05);
#4345=CIRCLE('',#13161,0.121010205144336);
#4346=CIRCLE('',#13163,0.05);
#4347=CIRCLE('',#13164,0.371010205144336);
#4348=CIRCLE('',#13165,0.05);
#4349=CIRCLE('',#13167,0.05);
#4350=CIRCLE('',#13169,0.05);
#4351=CIRCLE('',#13171,0.371010205144336);
#4352=CIRCLE('',#13173,0.05);
#4353=CIRCLE('',#13174,0.05);
#4354=CIRCLE('',#13176,0.128989794855663);
#4355=CIRCLE('',#13177,0.05);
#4356=CIRCLE('',#13179,0.05);
#4357=CIRCLE('',#13180,0.128989794855662);
#4358=CIRCLE('',#13183,0.05);
#4359=CIRCLE('',#13184,0.128989794855664);
#4360=CIRCLE('',#13185,0.05);
#4361=CIRCLE('',#13188,0.05);
#4362=CIRCLE('',#13192,0.05);
#4363=CIRCLE('',#13194,0.05);
#4364=CIRCLE('',#13195,0.129644695301263);
#4365=CIRCLE('',#13197,0.121010205144338);
#4366=CIRCLE('',#13198,0.05);
#4367=CIRCLE('',#13200,0.05);
#4368=CIRCLE('',#13201,0.121010205144336);
#4369=CIRCLE('',#13203,0.05);
#4370=CIRCLE('',#13205,0.05);
#4371=CIRCLE('',#13206,0.371665105589936);
#4372=CIRCLE('',#13208,0.121010205144336);
#4373=CIRCLE('',#13209,0.05);
#4374=CIRCLE('',#13211,0.05);
#4375=CIRCLE('',#13213,0.05);
#4376=CIRCLE('',#13215,0.371010205144336);
#4377=CIRCLE('',#13218,0.05);
#4378=CIRCLE('',#13220,0.121010205144336);
#4379=CIRCLE('',#13221,0.05);
#4380=CIRCLE('',#13223,0.05);
#4381=CIRCLE('',#13225,0.05);
#4382=CIRCLE('',#13227,0.05);
#4383=CIRCLE('',#13228,0.121010205144336);
#4384=CIRCLE('',#13230,0.121010205144336);
#4385=CIRCLE('',#13231,0.05);
#4386=CIRCLE('',#13233,0.05);
#4387=CIRCLE('',#13234,0.05);
#4388=CIRCLE('',#13236,0.121010205144336);
#4389=CIRCLE('',#13239,0.05);
#4390=CIRCLE('',#13243,0.121010205144337);
#4391=CIRCLE('',#13244,0.05);
#4392=CIRCLE('',#13246,0.05);
#4393=CIRCLE('',#13250,0.05);
#4394=CIRCLE('',#13251,0.121010205144334);
#4395=CIRCLE('',#13255,0.05);
#4396=CIRCLE('',#13257,0.05);
#4397=CIRCLE('',#13259,0.05);
#4398=CIRCLE('',#13260,0.121010205144337);
#4399=CIRCLE('',#13262,0.121010205144337);
#4400=CIRCLE('',#13263,0.05);
#4401=CIRCLE('',#13265,0.05);
#4402=CIRCLE('',#13267,0.05);
#4403=CIRCLE('',#13269,0.121010205144337);
#4404=CIRCLE('',#13271,0.05);
#4405=CIRCLE('',#13272,0.371010205144335);
#4406=CIRCLE('',#13273,0.05);
#4407=CIRCLE('',#13275,0.05);
#4408=CIRCLE('',#13277,0.05);
#4409=CIRCLE('',#13279,0.371010205144336);
#4410=CIRCLE('',#13281,0.05);
#4411=CIRCLE('',#13282,0.05);
#4412=CIRCLE('',#13284,0.128989794855663);
#4413=CIRCLE('',#13285,0.05);
#4414=CIRCLE('',#13287,0.05);
#4415=CIRCLE('',#13288,0.128989794855662);
#4416=CIRCLE('',#13291,0.05);
#4417=CIRCLE('',#13292,0.128989794855664);
#4418=CIRCLE('',#13293,0.05);
#4419=CIRCLE('',#13296,0.05);
#4420=CIRCLE('',#13300,0.05);
#4421=CIRCLE('',#13302,0.05);
#4422=CIRCLE('',#13303,0.129644695301263);
#4423=CIRCLE('',#13305,0.121010205144338);
#4424=CIRCLE('',#13306,0.05);
#4425=CIRCLE('',#13308,0.05);
#4426=CIRCLE('',#13309,0.121010205144336);
#4427=CIRCLE('',#13311,0.05);
#4428=CIRCLE('',#13313,0.05);
#4429=CIRCLE('',#13314,0.371665105589936);
#4430=CIRCLE('',#13316,0.121010205144336);
#4431=CIRCLE('',#13317,0.05);
#4432=CIRCLE('',#13319,0.05);
#4433=CIRCLE('',#13321,0.05);
#4434=CIRCLE('',#13323,0.371010205144337);
#4435=CIRCLE('',#13325,0.05);
#4436=CIRCLE('',#13328,0.05);
#4437=CIRCLE('',#13330,0.05);
#4438=CIRCLE('',#13331,0.121010205144336);
#4439=CIRCLE('',#13333,0.121010205144336);
#4440=CIRCLE('',#13334,0.05);
#4441=CIRCLE('',#13336,0.05);
#4442=CIRCLE('',#13338,0.05);
#4443=CIRCLE('',#13340,0.121010205144336);
#4444=CIRCLE('',#13343,0.05);
#4445=CIRCLE('',#13347,0.121010205144337);
#4446=CIRCLE('',#13348,0.05);
#4447=CIRCLE('',#13350,0.05);
#4448=CIRCLE('',#13354,0.05);
#4449=CIRCLE('',#13355,0.121010205144334);
#4450=CIRCLE('',#13359,0.05);
#4451=CIRCLE('',#13361,0.05);
#4452=CIRCLE('',#13363,0.05);
#4453=CIRCLE('',#13364,0.121010205144337);
#4454=CIRCLE('',#13366,0.121010205144337);
#4455=CIRCLE('',#13367,0.05);
#4456=CIRCLE('',#13369,0.05);
#4457=CIRCLE('',#13371,0.05);
#4458=CIRCLE('',#13373,0.121010205144337);
#4459=CIRCLE('',#13374,0.05);
#4460=CIRCLE('',#13375,0.05);
#4461=CIRCLE('',#13377,0.05);
#4462=CIRCLE('',#13378,0.371010205144336);
#4463=CIRCLE('',#13380,0.371010205144336);
#4464=CIRCLE('',#13381,0.05);
#4465=CIRCLE('',#13383,0.05);
#4466=CIRCLE('',#13385,0.05);
#4467=CIRCLE('',#13387,0.371010205144335);
#4468=CIRCLE('',#13389,0.05);
#4469=CIRCLE('',#13390,0.05);
#4470=CIRCLE('',#13392,0.128989794855663);
#4471=CIRCLE('',#13393,0.05);
#4472=CIRCLE('',#13395,0.05);
#4473=CIRCLE('',#13396,0.128989794855662);
#4474=CIRCLE('',#13399,0.05);
#4475=CIRCLE('',#13400,0.128989794855664);
#4476=CIRCLE('',#13401,0.05);
#4477=CIRCLE('',#13404,0.05);
#4478=CIRCLE('',#13408,0.05);
#4479=CIRCLE('',#13410,0.05);
#4480=CIRCLE('',#13411,0.129644695301263);
#4481=CIRCLE('',#13413,0.121010205144338);
#4482=CIRCLE('',#13414,0.05);
#4483=CIRCLE('',#13416,0.05);
#4484=CIRCLE('',#13417,0.121010205144336);
#4485=CIRCLE('',#13419,0.05);
#4486=CIRCLE('',#13421,0.05);
#4487=CIRCLE('',#13422,0.371665105589935);
#4488=CIRCLE('',#13424,0.121010205144336);
#4489=CIRCLE('',#13425,0.05);
#4490=CIRCLE('',#13427,0.05);
#4491=CIRCLE('',#13429,0.05);
#4492=CIRCLE('',#13431,0.371010205144337);
#4493=CIRCLE('',#13433,0.05);
#4494=CIRCLE('',#13436,0.05);
#4495=CIRCLE('',#13438,0.05);
#4496=CIRCLE('',#13439,0.121010205144336);
#4497=CIRCLE('',#13441,0.121010205144336);
#4498=CIRCLE('',#13442,0.05);
#4499=CIRCLE('',#13444,0.05);
#4500=CIRCLE('',#13446,0.05);
#4501=CIRCLE('',#13448,0.121010205144336);
#4502=CIRCLE('',#13451,0.05);
#4503=CIRCLE('',#13455,0.121010205144337);
#4504=CIRCLE('',#13456,0.05);
#4505=CIRCLE('',#13458,0.05);
#4506=CIRCLE('',#13462,0.05);
#4507=CIRCLE('',#13463,0.121010205144334);
#4508=CIRCLE('',#13467,0.05);
#4509=CIRCLE('',#13469,0.05);
#4510=CIRCLE('',#13471,0.05);
#4511=CIRCLE('',#13472,0.121010205144337);
#4512=CIRCLE('',#13474,0.121010205144337);
#4513=CIRCLE('',#13475,0.05);
#4514=CIRCLE('',#13477,0.05);
#4515=CIRCLE('',#13479,0.05);
#4516=CIRCLE('',#13481,0.121010205144337);
#4517=CIRCLE('',#13483,0.05);
#4518=CIRCLE('',#13484,0.371010205144335);
#4519=CIRCLE('',#13485,0.05);
#4520=CIRCLE('',#13487,0.05);
#4521=CIRCLE('',#13489,0.05);
#4522=CIRCLE('',#13491,0.371010205144335);
#4523=CIRCLE('',#13493,0.05);
#4524=CIRCLE('',#13494,0.05);
#4525=CIRCLE('',#13496,0.05);
#4526=CIRCLE('',#13498,0.05);
#4527=CIRCLE('',#13501,0.05);
#4528=CIRCLE('',#13502,0.05);
#4529=CIRCLE('',#13504,0.05);
#4530=CIRCLE('',#13506,0.05);
#4531=CIRCLE('',#13509,0.05);
#4532=CIRCLE('',#13510,0.05);
#4533=CIRCLE('',#13512,0.05);
#4534=CIRCLE('',#13516,0.05);
#4535=CIRCLE('',#13518,0.05);
#4536=CIRCLE('',#13520,0.05);
#4537=CIRCLE('',#13522,0.05);
#4538=CIRCLE('',#13524,0.05);
#4539=CIRCLE('',#13526,0.05);
#4540=CIRCLE('',#13528,0.05);
#4541=CIRCLE('',#13530,0.05);
#4542=CIRCLE('',#13532,0.05);
#4543=CIRCLE('',#13538,0.05);
#4544=CIRCLE('',#13540,0.05);
#4545=CIRCLE('',#13542,0.05);
#4546=CIRCLE('',#13544,0.05);
#4547=CIRCLE('',#13548,0.05);
#4548=CIRCLE('',#13552,0.05);
#4549=CIRCLE('',#13554,0.05);
#4550=CIRCLE('',#13556,0.05);
#4551=CIRCLE('',#13558,0.05);
#4552=CIRCLE('',#13560,0.05);
#4553=CIRCLE('',#13563,0.05);
#4554=CIRCLE('',#13564,0.05);
#4555=CIRCLE('',#13566,0.05);
#4556=CIRCLE('',#13568,0.05);
#4557=CIRCLE('',#13570,0.05);
#4558=CIRCLE('',#13574,0.05);
#4559=CIRCLE('',#13577,0.05);
#4560=CIRCLE('',#13578,0.05);
#4561=CIRCLE('',#13580,0.05);
#4562=CIRCLE('',#13582,0.05);
#4563=CIRCLE('',#13585,0.05);
#4564=CIRCLE('',#13586,0.05);
#4565=CIRCLE('',#13588,0.05);
#4566=CIRCLE('',#13590,0.05);
#4567=CIRCLE('',#13593,0.05);
#4568=CIRCLE('',#13594,0.05);
#4569=CIRCLE('',#13596,0.05);
#4570=CIRCLE('',#13600,0.05);
#4571=CIRCLE('',#13602,0.05);
#4572=CIRCLE('',#13604,0.05);
#4573=CIRCLE('',#13606,0.05);
#4574=CIRCLE('',#13608,0.05);
#4575=CIRCLE('',#13610,0.05);
#4576=CIRCLE('',#13612,0.05);
#4577=CIRCLE('',#13614,0.05);
#4578=CIRCLE('',#13616,0.05);
#4579=CIRCLE('',#13622,0.05);
#4580=CIRCLE('',#13624,0.05);
#4581=CIRCLE('',#13626,0.05);
#4582=CIRCLE('',#13628,0.05);
#4583=CIRCLE('',#13632,0.05);
#4584=CIRCLE('',#13636,0.05);
#4585=CIRCLE('',#13638,0.05);
#4586=CIRCLE('',#13640,0.05);
#4587=CIRCLE('',#13642,0.05);
#4588=CIRCLE('',#13644,0.05);
#4589=CIRCLE('',#13647,0.05);
#4590=CIRCLE('',#13648,0.05);
#4591=CIRCLE('',#13649,0.05);
#4592=CIRCLE('',#13651,0.05);
#4593=CIRCLE('',#13653,0.05);
#4594=CIRCLE('',#13655,0.05);
#4595=CIRCLE('',#13657,0.05);
#4596=CIRCLE('',#13661,0.05);
#4597=CIRCLE('',#13664,0.05);
#4598=CIRCLE('',#13665,0.05);
#4599=CIRCLE('',#13667,0.05);
#4600=CIRCLE('',#13669,0.05);
#4601=CIRCLE('',#13672,0.05);
#4602=CIRCLE('',#13673,0.05);
#4603=CIRCLE('',#13675,0.05);
#4604=CIRCLE('',#13676,0.05);
#4605=CIRCLE('',#13678,0.05);
#4606=CIRCLE('',#13680,0.05);
#4607=CIRCLE('',#13683,0.05);
#4608=CIRCLE('',#13684,0.05);
#4609=CIRCLE('',#13686,0.05);
#4610=CIRCLE('',#13690,0.05);
#4611=CIRCLE('',#13692,0.05);
#4612=CIRCLE('',#13694,0.05);
#4613=CIRCLE('',#13696,0.05);
#4614=CIRCLE('',#13698,0.05);
#4615=CIRCLE('',#13700,0.05);
#4616=CIRCLE('',#13702,0.05);
#4617=CIRCLE('',#13704,0.05);
#4618=CIRCLE('',#13706,0.05);
#4619=CIRCLE('',#13712,0.05);
#4620=CIRCLE('',#13714,0.05);
#4621=CIRCLE('',#13716,0.05);
#4622=CIRCLE('',#13718,0.05);
#4623=CIRCLE('',#13722,0.05);
#4624=CIRCLE('',#13726,0.05);
#4625=CIRCLE('',#13728,0.05);
#4626=CIRCLE('',#13730,0.05);
#4627=CIRCLE('',#13732,0.05);
#4628=CIRCLE('',#13734,0.05);
#4629=CIRCLE('',#13737,0.05);
#4630=CIRCLE('',#13738,0.05);
#4631=CIRCLE('',#13740,0.05);
#4632=CIRCLE('',#13742,0.05);
#4633=CIRCLE('',#13744,0.05);
#4634=CIRCLE('',#13748,0.05);
#4635=CIRCLE('',#13751,0.05);
#4636=CIRCLE('',#13752,0.05);
#4637=CIRCLE('',#13754,0.05);
#4638=CIRCLE('',#13756,0.05);
#4639=CIRCLE('',#13759,0.05);
#4640=CIRCLE('',#13760,0.05);
#4641=CIRCLE('',#13762,0.05);
#4642=CIRCLE('',#13764,0.05);
#4643=CIRCLE('',#13767,0.05);
#4644=CIRCLE('',#13768,0.05);
#4645=CIRCLE('',#13770,0.05);
#4646=CIRCLE('',#13774,0.05);
#4647=CIRCLE('',#13776,0.05);
#4648=CIRCLE('',#13778,0.05);
#4649=CIRCLE('',#13780,0.05);
#4650=CIRCLE('',#13782,0.05);
#4651=CIRCLE('',#13784,0.05);
#4652=CIRCLE('',#13786,0.05);
#4653=CIRCLE('',#13788,0.05);
#4654=CIRCLE('',#13790,0.05);
#4655=CIRCLE('',#13796,0.05);
#4656=CIRCLE('',#13798,0.05);
#4657=CIRCLE('',#13800,0.05);
#4658=CIRCLE('',#13802,0.05);
#4659=CIRCLE('',#13806,0.05);
#4660=CIRCLE('',#13810,0.05);
#4661=CIRCLE('',#13812,0.05);
#4662=CIRCLE('',#13814,0.05);
#4663=CIRCLE('',#13816,0.05);
#4664=CIRCLE('',#13818,0.05);
#4665=CIRCLE('',#13821,0.05);
#4666=CIRCLE('',#13822,0.05);
#4667=CIRCLE('',#13824,0.05);
#4668=CIRCLE('',#13826,0.05);
#4669=CIRCLE('',#13828,0.05);
#4670=CIRCLE('',#13832,0.05);
#4671=CIRCLE('',#13836,3.20068149946372);
#4672=CIRCLE('',#13837,3.20068149946372);
#4673=CIRCLE('',#13839,3.20068149946372);
#4674=CIRCLE('',#13840,3.20068149946372);
#4675=CIRCLE('',#13842,3.20068149946372);
#4676=CIRCLE('',#13843,3.20068149946372);
#4677=CIRCLE('',#13845,3.20068149946372);
#4678=CIRCLE('',#13846,3.20068149946372);
#4679=CIRCLE('',#13849,2.35281346467126);
#4680=CIRCLE('',#13851,2.35281346467126);
#4681=CIRCLE('',#13857,3.20068149946372);
#4682=CIRCLE('',#13858,3.20068149946372);
#4683=CIRCLE('',#13931,0.75);
#4684=CIRCLE('',#13932,0.75);
#4685=CIRCLE('',#13933,0.75);
#4686=CIRCLE('',#13936,2.5);
#4687=CIRCLE('',#13939,0.899999999999997);
#4688=CIRCLE('',#13940,0.1);
#4689=CIRCLE('',#13941,0.799999999999997);
#4690=CIRCLE('',#13942,0.799999999999997);
#4691=CIRCLE('',#13944,0.799999999999997);
#4692=CIRCLE('',#13945,0.799999999999997);
#4693=CIRCLE('',#13947,1.5);
#4694=CIRCLE('',#13949,0.585292499999999);
#4695=CIRCLE('',#13952,1.5);
#4696=CIRCLE('',#13953,1.5);
#4697=CIRCLE('',#13954,0.16);
#4698=CIRCLE('',#13955,1.34);
#4699=VERTEX_POINT('',#18048);
#4700=VERTEX_POINT('',#18050);
#4701=VERTEX_POINT('',#18055);
#4702=VERTEX_POINT('',#18057);
#4703=VERTEX_POINT('',#18062);
#4704=VERTEX_POINT('',#18063);
#4705=VERTEX_POINT('',#18065);
#4706=VERTEX_POINT('',#18067);
#4707=VERTEX_POINT('',#18071);
#4708=VERTEX_POINT('',#18072);
#4709=VERTEX_POINT('',#18074);
#4710=VERTEX_POINT('',#18076);
#4711=VERTEX_POINT('',#18080);
#4712=VERTEX_POINT('',#18081);
#4713=VERTEX_POINT('',#18083);
#4714=VERTEX_POINT('',#18085);
#4715=VERTEX_POINT('',#18089);
#4716=VERTEX_POINT('',#18091);
#4717=VERTEX_POINT('',#18093);
#4718=VERTEX_POINT('',#18098);
#4719=VERTEX_POINT('',#18101);
#4720=VERTEX_POINT('',#18109);
#4721=VERTEX_POINT('',#18112);
#4722=VERTEX_POINT('',#18113);
#4723=VERTEX_POINT('',#18115);
#4724=VERTEX_POINT('',#18117);
#4725=VERTEX_POINT('',#18119);
#4726=VERTEX_POINT('',#18121);
#4727=VERTEX_POINT('',#18123);
#4728=VERTEX_POINT('',#18125);
#4729=VERTEX_POINT('',#18132);
#4730=VERTEX_POINT('',#18134);
#4731=VERTEX_POINT('',#18139);
#4732=VERTEX_POINT('',#18141);
#4733=VERTEX_POINT('',#18146);
#4734=VERTEX_POINT('',#18148);
#4735=VERTEX_POINT('',#18152);
#4736=VERTEX_POINT('',#18154);
#4737=VERTEX_POINT('',#18158);
#4738=VERTEX_POINT('',#18160);
#4739=VERTEX_POINT('',#18164);
#4740=VERTEX_POINT('',#18166);
#4741=VERTEX_POINT('',#18179);
#4742=VERTEX_POINT('',#18180);
#4743=VERTEX_POINT('',#18182);
#4744=VERTEX_POINT('',#18184);
#4745=VERTEX_POINT('',#18188);
#4746=VERTEX_POINT('',#18190);
#4747=VERTEX_POINT('',#18194);
#4748=VERTEX_POINT('',#18196);
#4749=VERTEX_POINT('',#18198);
#4750=VERTEX_POINT('',#18200);
#4751=VERTEX_POINT('',#18202);
#4752=VERTEX_POINT('',#18204);
#4753=VERTEX_POINT('',#18206);
#4754=VERTEX_POINT('',#18208);
#4755=VERTEX_POINT('',#18210);
#4756=VERTEX_POINT('',#18212);
#4757=VERTEX_POINT('',#18214);
#4758=VERTEX_POINT('',#18216);
#4759=VERTEX_POINT('',#18218);
#4760=VERTEX_POINT('',#18220);
#4761=VERTEX_POINT('',#18222);
#4762=VERTEX_POINT('',#18224);
#4763=VERTEX_POINT('',#18226);
#4764=VERTEX_POINT('',#18230);
#4765=VERTEX_POINT('',#18232);
#4766=VERTEX_POINT('',#18236);
#4767=VERTEX_POINT('',#18240);
#4768=VERTEX_POINT('',#18244);
#4769=VERTEX_POINT('',#18248);
#4770=VERTEX_POINT('',#18250);
#4771=VERTEX_POINT('',#18254);
#4772=VERTEX_POINT('',#18258);
#4773=VERTEX_POINT('',#18260);
#4774=VERTEX_POINT('',#18266);
#4775=VERTEX_POINT('',#18270);
#4776=VERTEX_POINT('',#18274);
#4777=VERTEX_POINT('',#18276);
#4778=VERTEX_POINT('',#18282);
#4779=VERTEX_POINT('',#18284);
#4780=VERTEX_POINT('',#18292);
#4781=VERTEX_POINT('',#18300);
#4782=VERTEX_POINT('',#18302);
#4783=VERTEX_POINT('',#18307);
#4784=VERTEX_POINT('',#18308);
#4785=VERTEX_POINT('',#18310);
#4786=VERTEX_POINT('',#18312);
#4787=VERTEX_POINT('',#18316);
#4788=VERTEX_POINT('',#18317);
#4789=VERTEX_POINT('',#18319);
#4790=VERTEX_POINT('',#18321);
#4791=VERTEX_POINT('',#18328);
#4792=VERTEX_POINT('',#18329);
#4793=VERTEX_POINT('',#18331);
#4794=VERTEX_POINT('',#18333);
#4795=VERTEX_POINT('',#18337);
#4796=VERTEX_POINT('',#18338);
#4797=VERTEX_POINT('',#18340);
#4798=VERTEX_POINT('',#18342);
#4799=VERTEX_POINT('',#18349);
#4800=VERTEX_POINT('',#18350);
#4801=VERTEX_POINT('',#18352);
#4802=VERTEX_POINT('',#18354);
#4803=VERTEX_POINT('',#18358);
#4804=VERTEX_POINT('',#18359);
#4805=VERTEX_POINT('',#18361);
#4806=VERTEX_POINT('',#18363);
#4807=VERTEX_POINT('',#18370);
#4808=VERTEX_POINT('',#18371);
#4809=VERTEX_POINT('',#18373);
#4810=VERTEX_POINT('',#18375);
#4811=VERTEX_POINT('',#18379);
#4812=VERTEX_POINT('',#18380);
#4813=VERTEX_POINT('',#18382);
#4814=VERTEX_POINT('',#18384);
#4815=VERTEX_POINT('',#18391);
#4816=VERTEX_POINT('',#18394);
#4817=VERTEX_POINT('',#18403);
#4818=VERTEX_POINT('',#18406);
#4819=VERTEX_POINT('',#18408);
#4820=VERTEX_POINT('',#18419);
#4821=VERTEX_POINT('',#18451);
#4822=VERTEX_POINT('',#18452);
#4823=VERTEX_POINT('',#18463);
#4824=VERTEX_POINT('',#18493);
#4825=VERTEX_POINT('',#18494);
#4826=VERTEX_POINT('',#18505);
#4827=VERTEX_POINT('',#18536);
#4828=VERTEX_POINT('',#18538);
#4829=VERTEX_POINT('',#18545);
#4830=VERTEX_POINT('',#18582);
#4831=VERTEX_POINT('',#18584);
#4832=VERTEX_POINT('',#18595);
#4833=VERTEX_POINT('',#18625);
#4834=VERTEX_POINT('',#18664);
#4835=VERTEX_POINT('',#18671);
#4836=VERTEX_POINT('',#18672);
#4837=VERTEX_POINT('',#18674);
#4838=VERTEX_POINT('',#18676);
#4839=VERTEX_POINT('',#18680);
#4840=VERTEX_POINT('',#18681);
#4841=VERTEX_POINT('',#18683);
#4842=VERTEX_POINT('',#18685);
#4843=VERTEX_POINT('',#18689);
#4844=VERTEX_POINT('',#18690);
#4845=VERTEX_POINT('',#18692);
#4846=VERTEX_POINT('',#18694);
#4847=VERTEX_POINT('',#18698);
#4848=VERTEX_POINT('',#18699);
#4849=VERTEX_POINT('',#18701);
#4850=VERTEX_POINT('',#18703);
#4851=VERTEX_POINT('',#18707);
#4852=VERTEX_POINT('',#18708);
#4853=VERTEX_POINT('',#18711);
#4854=VERTEX_POINT('',#18712);
#4855=VERTEX_POINT('',#18714);
#4856=VERTEX_POINT('',#18716);
#4857=VERTEX_POINT('',#18718);
#4858=VERTEX_POINT('',#18720);
#4859=VERTEX_POINT('',#18722);
#4860=VERTEX_POINT('',#18724);
#4861=VERTEX_POINT('',#18726);
#4862=VERTEX_POINT('',#18728);
#4863=VERTEX_POINT('',#18731);
#4864=VERTEX_POINT('',#18732);
#4865=VERTEX_POINT('',#18734);
#4866=VERTEX_POINT('',#18736);
#4867=VERTEX_POINT('',#18738);
#4868=VERTEX_POINT('',#18740);
#4869=VERTEX_POINT('',#18742);
#4870=VERTEX_POINT('',#18745);
#4871=VERTEX_POINT('',#18746);
#4872=VERTEX_POINT('',#18748);
#4873=VERTEX_POINT('',#18750);
#4874=VERTEX_POINT('',#18752);
#4875=VERTEX_POINT('',#18754);
#4876=VERTEX_POINT('',#18756);
#4877=VERTEX_POINT('',#18758);
#4878=VERTEX_POINT('',#18760);
#4879=VERTEX_POINT('',#18762);
#4880=VERTEX_POINT('',#18764);
#4881=VERTEX_POINT('',#18766);
#4882=VERTEX_POINT('',#18768);
#4883=VERTEX_POINT('',#18770);
#4884=VERTEX_POINT('',#18773);
#4885=VERTEX_POINT('',#18774);
#4886=VERTEX_POINT('',#18776);
#4887=VERTEX_POINT('',#18778);
#4888=VERTEX_POINT('',#18782);
#4889=VERTEX_POINT('',#18783);
#4890=VERTEX_POINT('',#18785);
#4891=VERTEX_POINT('',#18787);
#4892=VERTEX_POINT('',#18789);
#4893=VERTEX_POINT('',#18791);
#4894=VERTEX_POINT('',#18793);
#4895=VERTEX_POINT('',#18795);
#4896=VERTEX_POINT('',#18798);
#4897=VERTEX_POINT('',#18799);
#4898=VERTEX_POINT('',#18801);
#4899=VERTEX_POINT('',#18803);
#4900=VERTEX_POINT('',#18805);
#4901=VERTEX_POINT('',#18807);
#4902=VERTEX_POINT('',#18809);
#4903=VERTEX_POINT('',#18811);
#4904=VERTEX_POINT('',#18813);
#4905=VERTEX_POINT('',#18815);
#4906=VERTEX_POINT('',#18818);
#4907=VERTEX_POINT('',#18819);
#4908=VERTEX_POINT('',#18821);
#4909=VERTEX_POINT('',#18823);
#4910=VERTEX_POINT('',#18825);
#4911=VERTEX_POINT('',#18827);
#4912=VERTEX_POINT('',#18829);
#4913=VERTEX_POINT('',#18832);
#4914=VERTEX_POINT('',#18833);
#4915=VERTEX_POINT('',#18835);
#4916=VERTEX_POINT('',#18837);
#4917=VERTEX_POINT('',#18839);
#4918=VERTEX_POINT('',#18841);
#4919=VERTEX_POINT('',#18843);
#4920=VERTEX_POINT('',#18845);
#4921=VERTEX_POINT('',#18847);
#4922=VERTEX_POINT('',#18849);
#4923=VERTEX_POINT('',#18851);
#4924=VERTEX_POINT('',#18853);
#4925=VERTEX_POINT('',#18855);
#4926=VERTEX_POINT('',#18857);
#4927=VERTEX_POINT('',#18861);
#4928=VERTEX_POINT('',#18862);
#4929=VERTEX_POINT('',#18864);
#4930=VERTEX_POINT('',#18866);
#4931=VERTEX_POINT('',#18868);
#4932=VERTEX_POINT('',#18870);
#4933=VERTEX_POINT('',#18872);
#4934=VERTEX_POINT('',#18874);
#4935=VERTEX_POINT('',#18876);
#4936=VERTEX_POINT('',#18878);
#4937=VERTEX_POINT('',#18880);
#4938=VERTEX_POINT('',#18883);
#4939=VERTEX_POINT('',#18884);
#4940=VERTEX_POINT('',#18886);
#4941=VERTEX_POINT('',#18888);
#4942=VERTEX_POINT('',#18890);
#4943=VERTEX_POINT('',#18892);
#4944=VERTEX_POINT('',#18894);
#4945=VERTEX_POINT('',#18896);
#4946=VERTEX_POINT('',#18898);
#4947=VERTEX_POINT('',#18900);
#4948=VERTEX_POINT('',#18903);
#4949=VERTEX_POINT('',#18904);
#4950=VERTEX_POINT('',#18906);
#4951=VERTEX_POINT('',#18908);
#4952=VERTEX_POINT('',#18910);
#4953=VERTEX_POINT('',#18912);
#4954=VERTEX_POINT('',#18914);
#4955=VERTEX_POINT('',#18916);
#4956=VERTEX_POINT('',#18918);
#4957=VERTEX_POINT('',#18920);
#4958=VERTEX_POINT('',#18922);
#4959=VERTEX_POINT('',#18924);
#4960=VERTEX_POINT('',#18926);
#4961=VERTEX_POINT('',#18928);
#4962=VERTEX_POINT('',#18931);
#4963=VERTEX_POINT('',#18932);
#4964=VERTEX_POINT('',#18934);
#4965=VERTEX_POINT('',#18936);
#4966=VERTEX_POINT('',#18940);
#4967=VERTEX_POINT('',#18941);
#4968=VERTEX_POINT('',#18944);
#4969=VERTEX_POINT('',#18945);
#4970=VERTEX_POINT('',#18947);
#4971=VERTEX_POINT('',#18949);
#4972=VERTEX_POINT('',#18951);
#4973=VERTEX_POINT('',#18953);
#4974=VERTEX_POINT('',#18955);
#4975=VERTEX_POINT('',#18957);
#4976=VERTEX_POINT('',#18959);
#4977=VERTEX_POINT('',#18961);
#4978=VERTEX_POINT('',#18964);
#4979=VERTEX_POINT('',#18965);
#4980=VERTEX_POINT('',#18967);
#4981=VERTEX_POINT('',#18969);
#4982=VERTEX_POINT('',#18971);
#4983=VERTEX_POINT('',#18973);
#4984=VERTEX_POINT('',#18975);
#4985=VERTEX_POINT('',#18978);
#4986=VERTEX_POINT('',#18979);
#4987=VERTEX_POINT('',#18981);
#4988=VERTEX_POINT('',#18983);
#4989=VERTEX_POINT('',#18985);
#4990=VERTEX_POINT('',#18987);
#4991=VERTEX_POINT('',#18989);
#4992=VERTEX_POINT('',#18991);
#4993=VERTEX_POINT('',#18993);
#4994=VERTEX_POINT('',#18995);
#4995=VERTEX_POINT('',#18997);
#4996=VERTEX_POINT('',#18999);
#4997=VERTEX_POINT('',#19001);
#4998=VERTEX_POINT('',#19003);
#4999=VERTEX_POINT('',#19006);
#5000=VERTEX_POINT('',#19007);
#5001=VERTEX_POINT('',#19009);
#5002=VERTEX_POINT('',#19011);
#5003=VERTEX_POINT('',#19015);
#5004=VERTEX_POINT('',#19016);
#5005=VERTEX_POINT('',#19018);
#5006=VERTEX_POINT('',#19026);
#5007=VERTEX_POINT('',#19028);
#5008=VERTEX_POINT('',#19036);
#5009=VERTEX_POINT('',#19040);
#5010=VERTEX_POINT('',#19041);
#5011=VERTEX_POINT('',#19043);
#5012=VERTEX_POINT('',#19051);
#5013=VERTEX_POINT('',#19053);
#5014=VERTEX_POINT('',#19061);
#5015=VERTEX_POINT('',#19065);
#5016=VERTEX_POINT('',#19066);
#5017=VERTEX_POINT('',#19068);
#5018=VERTEX_POINT('',#19076);
#5019=VERTEX_POINT('',#19078);
#5020=VERTEX_POINT('',#19086);
#5021=VERTEX_POINT('',#19090);
#5022=VERTEX_POINT('',#19091);
#5023=VERTEX_POINT('',#19093);
#5024=VERTEX_POINT('',#19101);
#5025=VERTEX_POINT('',#19103);
#5026=VERTEX_POINT('',#19111);
#5027=VERTEX_POINT('',#19115);
#5028=VERTEX_POINT('',#19116);
#5029=VERTEX_POINT('',#19118);
#5030=VERTEX_POINT('',#19120);
#5031=VERTEX_POINT('',#19124);
#5032=VERTEX_POINT('',#19125);
#5033=VERTEX_POINT('',#19127);
#5034=VERTEX_POINT('',#19129);
#5035=VERTEX_POINT('',#19133);
#5036=VERTEX_POINT('',#19134);
#5037=VERTEX_POINT('',#19136);
#5038=VERTEX_POINT('',#19138);
#5039=VERTEX_POINT('',#19142);
#5040=VERTEX_POINT('',#19143);
#5041=VERTEX_POINT('',#19147);
#5042=VERTEX_POINT('',#19148);
#5043=VERTEX_POINT('',#19152);
#5044=VERTEX_POINT('',#19153);
#5045=VERTEX_POINT('',#19157);
#5046=VERTEX_POINT('',#19158);
#5047=VERTEX_POINT('',#19162);
#5048=VERTEX_POINT('',#19163);
#5049=VERTEX_POINT('',#19165);
#5050=VERTEX_POINT('',#19167);
#5051=VERTEX_POINT('',#19171);
#5052=VERTEX_POINT('',#19172);
#5053=VERTEX_POINT('',#19174);
#5054=VERTEX_POINT('',#19176);
#5055=VERTEX_POINT('',#19180);
#5056=VERTEX_POINT('',#19181);
#5057=VERTEX_POINT('',#19183);
#5058=VERTEX_POINT('',#19185);
#5059=VERTEX_POINT('',#19189);
#5060=VERTEX_POINT('',#19190);
#5061=VERTEX_POINT('',#19192);
#5062=VERTEX_POINT('',#19194);
#5063=VERTEX_POINT('',#19198);
#5064=VERTEX_POINT('',#19199);
#5065=VERTEX_POINT('',#19201);
#5066=VERTEX_POINT('',#19203);
#5067=VERTEX_POINT('',#19205);
#5068=VERTEX_POINT('',#19207);
#5069=VERTEX_POINT('',#19209);
#5070=VERTEX_POINT('',#19211);
#5071=VERTEX_POINT('',#19214);
#5072=VERTEX_POINT('',#19216);
#5073=VERTEX_POINT('',#19218);
#5074=VERTEX_POINT('',#19220);
#5075=VERTEX_POINT('',#19222);
#5076=VERTEX_POINT('',#19225);
#5077=VERTEX_POINT('',#19227);
#5078=VERTEX_POINT('',#19229);
#5079=VERTEX_POINT('',#19233);
#5080=VERTEX_POINT('',#19236);
#5081=VERTEX_POINT('',#19238);
#5082=VERTEX_POINT('',#19240);
#5083=VERTEX_POINT('',#19244);
#5084=VERTEX_POINT('',#19247);
#5085=VERTEX_POINT('',#19249);
#5086=VERTEX_POINT('',#19251);
#5087=VERTEX_POINT('',#19255);
#5088=VERTEX_POINT('',#19258);
#5089=VERTEX_POINT('',#19260);
#5090=VERTEX_POINT('',#19262);
#5091=VERTEX_POINT('',#19266);
#5092=VERTEX_POINT('',#19269);
#5093=VERTEX_POINT('',#19271);
#5094=VERTEX_POINT('',#19274);
#5095=VERTEX_POINT('',#19276);
#5096=VERTEX_POINT('',#19278);
#5097=VERTEX_POINT('',#19282);
#5098=VERTEX_POINT('',#19283);
#5099=VERTEX_POINT('',#19285);
#5100=VERTEX_POINT('',#19287);
#5101=VERTEX_POINT('',#19310);
#5102=VERTEX_POINT('',#19312);
#5103=VERTEX_POINT('',#19319);
#5104=VERTEX_POINT('',#19321);
#5105=VERTEX_POINT('',#19323);
#5106=VERTEX_POINT('',#19326);
#5107=VERTEX_POINT('',#19328);
#5108=VERTEX_POINT('',#19330);
#5109=VERTEX_POINT('',#19353);
#5110=VERTEX_POINT('',#19355);
#5111=VERTEX_POINT('',#19362);
#5112=VERTEX_POINT('',#19364);
#5113=VERTEX_POINT('',#19366);
#5114=VERTEX_POINT('',#19368);
#5115=VERTEX_POINT('',#19391);
#5116=VERTEX_POINT('',#19393);
#5117=VERTEX_POINT('',#19400);
#5118=VERTEX_POINT('',#19402);
#5119=VERTEX_POINT('',#19404);
#5120=VERTEX_POINT('',#19406);
#5121=VERTEX_POINT('',#19429);
#5122=VERTEX_POINT('',#19431);
#5123=VERTEX_POINT('',#19440);
#5124=VERTEX_POINT('',#19441);
#5125=VERTEX_POINT('',#19443);
#5126=VERTEX_POINT('',#19445);
#5127=VERTEX_POINT('',#19449);
#5128=VERTEX_POINT('',#19451);
#5129=VERTEX_POINT('',#19453);
#5130=VERTEX_POINT('',#19455);
#5131=VERTEX_POINT('',#19457);
#5132=VERTEX_POINT('',#19477);
#5133=VERTEX_POINT('',#19479);
#5134=VERTEX_POINT('',#19499);
#5135=VERTEX_POINT('',#19501);
#5136=VERTEX_POINT('',#19503);
#5137=VERTEX_POINT('',#19505);
#5138=VERTEX_POINT('',#19525);
#5139=VERTEX_POINT('',#19527);
#5140=VERTEX_POINT('',#19547);
#5141=VERTEX_POINT('',#19549);
#5142=VERTEX_POINT('',#19551);
#5143=VERTEX_POINT('',#19553);
#5144=VERTEX_POINT('',#19573);
#5145=VERTEX_POINT('',#19575);
#5146=VERTEX_POINT('',#19595);
#5147=VERTEX_POINT('',#19597);
#5148=VERTEX_POINT('',#19599);
#5149=VERTEX_POINT('',#19601);
#5150=VERTEX_POINT('',#19621);
#5151=VERTEX_POINT('',#19623);
#5152=VERTEX_POINT('',#19643);
#5153=VERTEX_POINT('',#19647);
#5154=VERTEX_POINT('',#19648);
#5155=VERTEX_POINT('',#19650);
#5156=VERTEX_POINT('',#19652);
#5157=VERTEX_POINT('',#19654);
#5158=VERTEX_POINT('',#19656);
#5159=VERTEX_POINT('',#19658);
#5160=VERTEX_POINT('',#19660);
#5161=VERTEX_POINT('',#19662);
#5162=VERTEX_POINT('',#19665);
#5163=VERTEX_POINT('',#19666);
#5164=VERTEX_POINT('',#19668);
#5165=VERTEX_POINT('',#19670);
#5166=VERTEX_POINT('',#19672);
#5167=VERTEX_POINT('',#19674);
#5168=VERTEX_POINT('',#19676);
#5169=VERTEX_POINT('',#19678);
#5170=VERTEX_POINT('',#19680);
#5171=VERTEX_POINT('',#19682);
#5172=VERTEX_POINT('',#19684);
#5173=VERTEX_POINT('',#19686);
#5174=VERTEX_POINT('',#19688);
#5175=VERTEX_POINT('',#19690);
#5176=VERTEX_POINT('',#19692);
#5177=VERTEX_POINT('',#19694);
#5178=VERTEX_POINT('',#19696);
#5179=VERTEX_POINT('',#19698);
#5180=VERTEX_POINT('',#19700);
#5181=VERTEX_POINT('',#19702);
#5182=VERTEX_POINT('',#19704);
#5183=VERTEX_POINT('',#19706);
#5184=VERTEX_POINT('',#19708);
#5185=VERTEX_POINT('',#19710);
#5186=VERTEX_POINT('',#19714);
#5187=VERTEX_POINT('',#19715);
#5188=VERTEX_POINT('',#19717);
#5189=VERTEX_POINT('',#19719);
#5190=VERTEX_POINT('',#19723);
#5191=VERTEX_POINT('',#19724);
#5192=VERTEX_POINT('',#19729);
#5193=VERTEX_POINT('',#19731);
#5194=VERTEX_POINT('',#19735);
#5195=VERTEX_POINT('',#19736);
#5196=VERTEX_POINT('',#19738);
#5197=VERTEX_POINT('',#19740);
#5198=VERTEX_POINT('',#19744);
#5199=VERTEX_POINT('',#19745);
#5200=VERTEX_POINT('',#19750);
#5201=VERTEX_POINT('',#19752);
#5202=VERTEX_POINT('',#19756);
#5203=VERTEX_POINT('',#19757);
#5204=VERTEX_POINT('',#19759);
#5205=VERTEX_POINT('',#19761);
#5206=VERTEX_POINT('',#19765);
#5207=VERTEX_POINT('',#19766);
#5208=VERTEX_POINT('',#19771);
#5209=VERTEX_POINT('',#19773);
#5210=VERTEX_POINT('',#19777);
#5211=VERTEX_POINT('',#19778);
#5212=VERTEX_POINT('',#19780);
#5213=VERTEX_POINT('',#19782);
#5214=VERTEX_POINT('',#19786);
#5215=VERTEX_POINT('',#19787);
#5216=VERTEX_POINT('',#19792);
#5217=VERTEX_POINT('',#19794);
#5218=VERTEX_POINT('',#19798);
#5219=VERTEX_POINT('',#19799);
#5220=VERTEX_POINT('',#19801);
#5221=VERTEX_POINT('',#19818);
#5222=VERTEX_POINT('',#19822);
#5223=VERTEX_POINT('',#19823);
#5224=VERTEX_POINT('',#19825);
#5225=VERTEX_POINT('',#19842);
#5226=VERTEX_POINT('',#19846);
#5227=VERTEX_POINT('',#19847);
#5228=VERTEX_POINT('',#19849);
#5229=VERTEX_POINT('',#19866);
#5230=VERTEX_POINT('',#19870);
#5231=VERTEX_POINT('',#19871);
#5232=VERTEX_POINT('',#19873);
#5233=VERTEX_POINT('',#19890);
#5234=VERTEX_POINT('',#21002);
#5235=VERTEX_POINT('',#21007);
#5236=VERTEX_POINT('',#21015);
#5237=VERTEX_POINT('',#21029);
#5238=VERTEX_POINT('',#21040);
#5239=VERTEX_POINT('',#21052);
#5240=VERTEX_POINT('',#21057);
#5241=VERTEX_POINT('',#21065);
#5242=VERTEX_POINT('',#21079);
#5243=VERTEX_POINT('',#21090);
#5244=VERTEX_POINT('',#21102);
#5245=VERTEX_POINT('',#21107);
#5246=VERTEX_POINT('',#21115);
#5247=VERTEX_POINT('',#21129);
#5248=VERTEX_POINT('',#21140);
#5249=VERTEX_POINT('',#21152);
#5250=VERTEX_POINT('',#21157);
#5251=VERTEX_POINT('',#21165);
#5252=VERTEX_POINT('',#21179);
#5253=VERTEX_POINT('',#21190);
#5254=VERTEX_POINT('',#21548);
#5255=VERTEX_POINT('',#21549);
#5256=VERTEX_POINT('',#21551);
#5257=VERTEX_POINT('',#21553);
#5258=VERTEX_POINT('',#21555);
#5259=VERTEX_POINT('',#21557);
#5260=VERTEX_POINT('',#21559);
#5261=VERTEX_POINT('',#21563);
#5262=VERTEX_POINT('',#21564);
#5263=VERTEX_POINT('',#21566);
#5264=VERTEX_POINT('',#21568);
#5265=VERTEX_POINT('',#21570);
#5266=VERTEX_POINT('',#21572);
#5267=VERTEX_POINT('',#21574);
#5268=VERTEX_POINT('',#21576);
#5269=VERTEX_POINT('',#21578);
#5270=VERTEX_POINT('',#21580);
#5271=VERTEX_POINT('',#21582);
#5272=VERTEX_POINT('',#21584);
#5273=VERTEX_POINT('',#21586);
#5274=VERTEX_POINT('',#21588);
#5275=VERTEX_POINT('',#21592);
#5276=VERTEX_POINT('',#21593);
#5277=VERTEX_POINT('',#21595);
#5278=VERTEX_POINT('',#21597);
#5279=VERTEX_POINT('',#21600);
#5280=VERTEX_POINT('',#21601);
#5281=VERTEX_POINT('',#21603);
#5282=VERTEX_POINT('',#21605);
#5283=VERTEX_POINT('',#21609);
#5284=VERTEX_POINT('',#21610);
#5285=VERTEX_POINT('',#21612);
#5286=VERTEX_POINT('',#21614);
#5287=VERTEX_POINT('',#21618);
#5288=VERTEX_POINT('',#21619);
#5289=VERTEX_POINT('',#21621);
#5290=VERTEX_POINT('',#21623);
#5291=VERTEX_POINT('',#21625);
#5292=VERTEX_POINT('',#21627);
#5293=VERTEX_POINT('',#21629);
#5294=VERTEX_POINT('',#21631);
#5295=VERTEX_POINT('',#21633);
#5296=VERTEX_POINT('',#21635);
#5297=VERTEX_POINT('',#21637);
#5298=VERTEX_POINT('',#21639);
#5299=VERTEX_POINT('',#21641);
#5300=VERTEX_POINT('',#21645);
#5301=VERTEX_POINT('',#21646);
#5302=VERTEX_POINT('',#21648);
#5303=VERTEX_POINT('',#21650);
#5304=VERTEX_POINT('',#21652);
#5305=VERTEX_POINT('',#21654);
#5306=VERTEX_POINT('',#21656);
#5307=VERTEX_POINT('',#21658);
#5308=VERTEX_POINT('',#21660);
#5309=VERTEX_POINT('',#21664);
#5310=VERTEX_POINT('',#21665);
#5311=VERTEX_POINT('',#21667);
#5312=VERTEX_POINT('',#21669);
#5313=VERTEX_POINT('',#21671);
#5314=VERTEX_POINT('',#21673);
#5315=VERTEX_POINT('',#21675);
#5316=VERTEX_POINT('',#21677);
#5317=VERTEX_POINT('',#21679);
#5318=VERTEX_POINT('',#21681);
#5319=VERTEX_POINT('',#21683);
#5320=VERTEX_POINT('',#21685);
#5321=VERTEX_POINT('',#21687);
#5322=VERTEX_POINT('',#21689);
#5323=VERTEX_POINT('',#21693);
#5324=VERTEX_POINT('',#21694);
#5325=VERTEX_POINT('',#21696);
#5326=VERTEX_POINT('',#21698);
#5327=VERTEX_POINT('',#21701);
#5328=VERTEX_POINT('',#21702);
#5329=VERTEX_POINT('',#21704);
#5330=VERTEX_POINT('',#21706);
#5331=VERTEX_POINT('',#21710);
#5332=VERTEX_POINT('',#21711);
#5333=VERTEX_POINT('',#21713);
#5334=VERTEX_POINT('',#21715);
#5335=VERTEX_POINT('',#21719);
#5336=VERTEX_POINT('',#21720);
#5337=VERTEX_POINT('',#21722);
#5338=VERTEX_POINT('',#21724);
#5339=VERTEX_POINT('',#21726);
#5340=VERTEX_POINT('',#21728);
#5341=VERTEX_POINT('',#21730);
#5342=VERTEX_POINT('',#21732);
#5343=VERTEX_POINT('',#21734);
#5344=VERTEX_POINT('',#21736);
#5345=VERTEX_POINT('',#21738);
#5346=VERTEX_POINT('',#21740);
#5347=VERTEX_POINT('',#21742);
#5348=VERTEX_POINT('',#21746);
#5349=VERTEX_POINT('',#21747);
#5350=VERTEX_POINT('',#21749);
#5351=VERTEX_POINT('',#21751);
#5352=VERTEX_POINT('',#21753);
#5353=VERTEX_POINT('',#21755);
#5354=VERTEX_POINT('',#21757);
#5355=VERTEX_POINT('',#21761);
#5356=VERTEX_POINT('',#21762);
#5357=VERTEX_POINT('',#21764);
#5358=VERTEX_POINT('',#21766);
#5359=VERTEX_POINT('',#21768);
#5360=VERTEX_POINT('',#21770);
#5361=VERTEX_POINT('',#21772);
#5362=VERTEX_POINT('',#21774);
#5363=VERTEX_POINT('',#21776);
#5364=VERTEX_POINT('',#21778);
#5365=VERTEX_POINT('',#21780);
#5366=VERTEX_POINT('',#21782);
#5367=VERTEX_POINT('',#21784);
#5368=VERTEX_POINT('',#21786);
#5369=VERTEX_POINT('',#21790);
#5370=VERTEX_POINT('',#21791);
#5371=VERTEX_POINT('',#21793);
#5372=VERTEX_POINT('',#21795);
#5373=VERTEX_POINT('',#21797);
#5374=VERTEX_POINT('',#21817);
#5375=VERTEX_POINT('',#21820);
#5376=VERTEX_POINT('',#21821);
#5377=VERTEX_POINT('',#21823);
#5378=VERTEX_POINT('',#21825);
#5379=VERTEX_POINT('',#21829);
#5380=VERTEX_POINT('',#21830);
#5381=VERTEX_POINT('',#21832);
#5382=VERTEX_POINT('',#21834);
#5383=VERTEX_POINT('',#21838);
#5384=VERTEX_POINT('',#21839);
#5385=VERTEX_POINT('',#21841);
#5386=VERTEX_POINT('',#21843);
#5387=VERTEX_POINT('',#21845);
#5388=VERTEX_POINT('',#21847);
#5389=VERTEX_POINT('',#21849);
#5390=VERTEX_POINT('',#21851);
#5391=VERTEX_POINT('',#21853);
#5392=VERTEX_POINT('',#21855);
#5393=VERTEX_POINT('',#21857);
#5394=VERTEX_POINT('',#21859);
#5395=VERTEX_POINT('',#21861);
#5396=VERTEX_POINT('',#21865);
#5397=VERTEX_POINT('',#21866);
#5398=VERTEX_POINT('',#21868);
#5399=VERTEX_POINT('',#21870);
#5400=VERTEX_POINT('',#21872);
#5401=VERTEX_POINT('',#21874);
#5402=VERTEX_POINT('',#21876);
#5403=VERTEX_POINT('',#21880);
#5404=VERTEX_POINT('',#21881);
#5405=VERTEX_POINT('',#21883);
#5406=VERTEX_POINT('',#21885);
#5407=VERTEX_POINT('',#21887);
#5408=VERTEX_POINT('',#21889);
#5409=VERTEX_POINT('',#21891);
#5410=VERTEX_POINT('',#21893);
#5411=VERTEX_POINT('',#21895);
#5412=VERTEX_POINT('',#21897);
#5413=VERTEX_POINT('',#21899);
#5414=VERTEX_POINT('',#21901);
#5415=VERTEX_POINT('',#21903);
#5416=VERTEX_POINT('',#21905);
#5417=VERTEX_POINT('',#21909);
#5418=VERTEX_POINT('',#21910);
#5419=VERTEX_POINT('',#21912);
#5420=VERTEX_POINT('',#21914);
#5421=VERTEX_POINT('',#21917);
#5422=VERTEX_POINT('',#21918);
#5423=VERTEX_POINT('',#21920);
#5424=VERTEX_POINT('',#21922);
#5425=VERTEX_POINT('',#21926);
#5426=VERTEX_POINT('',#21927);
#5427=VERTEX_POINT('',#21929);
#5428=VERTEX_POINT('',#21931);
#5429=VERTEX_POINT('',#21935);
#5430=VERTEX_POINT('',#21936);
#5431=VERTEX_POINT('',#21938);
#5432=VERTEX_POINT('',#21940);
#5433=VERTEX_POINT('',#21942);
#5434=VERTEX_POINT('',#21944);
#5435=VERTEX_POINT('',#21946);
#5436=VERTEX_POINT('',#21948);
#5437=VERTEX_POINT('',#21950);
#5438=VERTEX_POINT('',#21952);
#5439=VERTEX_POINT('',#21954);
#5440=VERTEX_POINT('',#21956);
#5441=VERTEX_POINT('',#21958);
#5442=VERTEX_POINT('',#21962);
#5443=VERTEX_POINT('',#21964);
#5444=VERTEX_POINT('',#21968);
#5445=VERTEX_POINT('',#21972);
#5446=VERTEX_POINT('',#21978);
#5447=VERTEX_POINT('',#21980);
#5448=VERTEX_POINT('',#21984);
#5449=VERTEX_POINT('',#21985);
#5450=VERTEX_POINT('',#21987);
#5451=VERTEX_POINT('',#21994);
#5452=VERTEX_POINT('',#22012);
#5453=VERTEX_POINT('',#22016);
#5454=VERTEX_POINT('',#22020);
#5455=VERTEX_POINT('',#22024);
#5456=VERTEX_POINT('',#22028);
#5457=VERTEX_POINT('',#22032);
#5458=VERTEX_POINT('',#22036);
#5459=VERTEX_POINT('',#22040);
#5460=VERTEX_POINT('',#22046);
#5461=VERTEX_POINT('',#22048);
#5462=VERTEX_POINT('',#22052);
#5463=VERTEX_POINT('',#22056);
#5464=VERTEX_POINT('',#22060);
#5465=VERTEX_POINT('',#22064);
#5466=VERTEX_POINT('',#22068);
#5467=VERTEX_POINT('',#22074);
#5468=VERTEX_POINT('',#22076);
#5469=VERTEX_POINT('',#22080);
#5470=VERTEX_POINT('',#22084);
#5471=VERTEX_POINT('',#22088);
#5472=VERTEX_POINT('',#22092);
#5473=VERTEX_POINT('',#22096);
#5474=VERTEX_POINT('',#22100);
#5475=VERTEX_POINT('',#22104);
#5476=VERTEX_POINT('',#22108);
#5477=VERTEX_POINT('',#22112);
#5478=VERTEX_POINT('',#22116);
#5479=VERTEX_POINT('',#22120);
#5480=VERTEX_POINT('',#22124);
#5481=VERTEX_POINT('',#22130);
#5482=VERTEX_POINT('',#22132);
#5483=VERTEX_POINT('',#22136);
#5484=VERTEX_POINT('',#22140);
#5485=VERTEX_POINT('',#22146);
#5486=VERTEX_POINT('',#22148);
#5487=VERTEX_POINT('',#22152);
#5488=VERTEX_POINT('',#22156);
#5489=VERTEX_POINT('',#22162);
#5490=VERTEX_POINT('',#22164);
#5491=VERTEX_POINT('',#22168);
#5492=VERTEX_POINT('',#22169);
#5493=VERTEX_POINT('',#22171);
#5494=VERTEX_POINT('',#22178);
#5495=VERTEX_POINT('',#22196);
#5496=VERTEX_POINT('',#22200);
#5497=VERTEX_POINT('',#22204);
#5498=VERTEX_POINT('',#22208);
#5499=VERTEX_POINT('',#22212);
#5500=VERTEX_POINT('',#22216);
#5501=VERTEX_POINT('',#22220);
#5502=VERTEX_POINT('',#22224);
#5503=VERTEX_POINT('',#22230);
#5504=VERTEX_POINT('',#22232);
#5505=VERTEX_POINT('',#22236);
#5506=VERTEX_POINT('',#22240);
#5507=VERTEX_POINT('',#22244);
#5508=VERTEX_POINT('',#22248);
#5509=VERTEX_POINT('',#22252);
#5510=VERTEX_POINT('',#22256);
#5511=VERTEX_POINT('',#22274);
#5512=VERTEX_POINT('',#22292);
#5513=VERTEX_POINT('',#22294);
#5514=VERTEX_POINT('',#22298);
#5515=VERTEX_POINT('',#22302);
#5516=VERTEX_POINT('',#22306);
#5517=VERTEX_POINT('',#22310);
#5518=VERTEX_POINT('',#22314);
#5519=VERTEX_POINT('',#22318);
#5520=VERTEX_POINT('',#22322);
#5521=VERTEX_POINT('',#22326);
#5522=VERTEX_POINT('',#22330);
#5523=VERTEX_POINT('',#22334);
#5524=VERTEX_POINT('',#22338);
#5525=VERTEX_POINT('',#22342);
#5526=VERTEX_POINT('',#22348);
#5527=VERTEX_POINT('',#22350);
#5528=VERTEX_POINT('',#22354);
#5529=VERTEX_POINT('',#22358);
#5530=VERTEX_POINT('',#22364);
#5531=VERTEX_POINT('',#22366);
#5532=VERTEX_POINT('',#22370);
#5533=VERTEX_POINT('',#22374);
#5534=VERTEX_POINT('',#22380);
#5535=VERTEX_POINT('',#22382);
#5536=VERTEX_POINT('',#22386);
#5537=VERTEX_POINT('',#22387);
#5538=VERTEX_POINT('',#22389);
#5539=VERTEX_POINT('',#22396);
#5540=VERTEX_POINT('',#22414);
#5541=VERTEX_POINT('',#22418);
#5542=VERTEX_POINT('',#22422);
#5543=VERTEX_POINT('',#22426);
#5544=VERTEX_POINT('',#22430);
#5545=VERTEX_POINT('',#22434);
#5546=VERTEX_POINT('',#22438);
#5547=VERTEX_POINT('',#22442);
#5548=VERTEX_POINT('',#22448);
#5549=VERTEX_POINT('',#22450);
#5550=VERTEX_POINT('',#22454);
#5551=VERTEX_POINT('',#22458);
#5552=VERTEX_POINT('',#22462);
#5553=VERTEX_POINT('',#22466);
#5554=VERTEX_POINT('',#22470);
#5555=VERTEX_POINT('',#22476);
#5556=VERTEX_POINT('',#22478);
#5557=VERTEX_POINT('',#22482);
#5558=VERTEX_POINT('',#22486);
#5559=VERTEX_POINT('',#22490);
#5560=VERTEX_POINT('',#22494);
#5561=VERTEX_POINT('',#22498);
#5562=VERTEX_POINT('',#22502);
#5563=VERTEX_POINT('',#22506);
#5564=VERTEX_POINT('',#22510);
#5565=VERTEX_POINT('',#22514);
#5566=VERTEX_POINT('',#22518);
#5567=VERTEX_POINT('',#22522);
#5568=VERTEX_POINT('',#22526);
#5569=VERTEX_POINT('',#22546);
#5570=VERTEX_POINT('',#22548);
#5571=VERTEX_POINT('',#22557);
#5572=VERTEX_POINT('',#22561);
#5573=VERTEX_POINT('',#22565);
#5574=VERTEX_POINT('',#22569);
#5575=VERTEX_POINT('',#22575);
#5576=VERTEX_POINT('',#22577);
#5577=VERTEX_POINT('',#22581);
#5578=VERTEX_POINT('',#22585);
#5579=VERTEX_POINT('',#22591);
#5580=VERTEX_POINT('',#22593);
#5581=VERTEX_POINT('',#22597);
#5582=VERTEX_POINT('',#22598);
#5583=VERTEX_POINT('',#22600);
#5584=VERTEX_POINT('',#22607);
#5585=VERTEX_POINT('',#22625);
#5586=VERTEX_POINT('',#22629);
#5587=VERTEX_POINT('',#22633);
#5588=VERTEX_POINT('',#22637);
#5589=VERTEX_POINT('',#22641);
#5590=VERTEX_POINT('',#22645);
#5591=VERTEX_POINT('',#22649);
#5592=VERTEX_POINT('',#22653);
#5593=VERTEX_POINT('',#22659);
#5594=VERTEX_POINT('',#22661);
#5595=VERTEX_POINT('',#22665);
#5596=VERTEX_POINT('',#22669);
#5597=VERTEX_POINT('',#22673);
#5598=VERTEX_POINT('',#22677);
#5599=VERTEX_POINT('',#22681);
#5600=VERTEX_POINT('',#22687);
#5601=VERTEX_POINT('',#22689);
#5602=VERTEX_POINT('',#22693);
#5603=VERTEX_POINT('',#22697);
#5604=VERTEX_POINT('',#22701);
#5605=VERTEX_POINT('',#22705);
#5606=VERTEX_POINT('',#22709);
#5607=VERTEX_POINT('',#22713);
#5608=VERTEX_POINT('',#22717);
#5609=VERTEX_POINT('',#22721);
#5610=VERTEX_POINT('',#22725);
#5611=VERTEX_POINT('',#22729);
#5612=VERTEX_POINT('',#22733);
#5613=VERTEX_POINT('',#22737);
#5614=VERTEX_POINT('',#22743);
#5615=VERTEX_POINT('',#22745);
#5616=VERTEX_POINT('',#22749);
#5617=VERTEX_POINT('',#22753);
#5618=VERTEX_POINT('',#23132);
#5619=VERTEX_POINT('',#23133);
#5620=VERTEX_POINT('',#23135);
#5621=VERTEX_POINT('',#23137);
#5622=VERTEX_POINT('',#23141);
#5623=VERTEX_POINT('',#23142);
#5624=VERTEX_POINT('',#23144);
#5625=VERTEX_POINT('',#23146);
#5626=VERTEX_POINT('',#23150);
#5627=VERTEX_POINT('',#23151);
#5628=VERTEX_POINT('',#23153);
#5629=VERTEX_POINT('',#23155);
#5630=VERTEX_POINT('',#23159);
#5631=VERTEX_POINT('',#23160);
#5632=VERTEX_POINT('',#23162);
#5633=VERTEX_POINT('',#23164);
#5634=VERTEX_POINT('',#23168);
#5635=VERTEX_POINT('',#23169);
#5636=VERTEX_POINT('',#23171);
#5637=VERTEX_POINT('',#23173);
#5638=VERTEX_POINT('',#23175);
#5639=VERTEX_POINT('',#23179);
#5640=VERTEX_POINT('',#23180);
#5641=VERTEX_POINT('',#23184);
#5642=VERTEX_POINT('',#23186);
#5643=VERTEX_POINT('',#23190);
#5644=VERTEX_POINT('',#23191);
#5645=VERTEX_POINT('',#23195);
#5646=VERTEX_POINT('',#23197);
#5647=VERTEX_POINT('',#23201);
#5648=VERTEX_POINT('',#23202);
#5649=VERTEX_POINT('',#23204);
#5650=VERTEX_POINT('',#23206);
#5651=VERTEX_POINT('',#23210);
#5652=VERTEX_POINT('',#23211);
#5653=VERTEX_POINT('',#23213);
#5654=VERTEX_POINT('',#23215);
#5655=VERTEX_POINT('',#23219);
#5656=VERTEX_POINT('',#23220);
#5657=VERTEX_POINT('',#23222);
#5658=VERTEX_POINT('',#23224);
#5659=VERTEX_POINT('',#23228);
#5660=VERTEX_POINT('',#23229);
#5661=VERTEX_POINT('',#23231);
#5662=VERTEX_POINT('',#23233);
#5663=VERTEX_POINT('',#23237);
#5664=VERTEX_POINT('',#23238);
#5665=VERTEX_POINT('',#23240);
#5666=VERTEX_POINT('',#23242);
#5667=VERTEX_POINT('',#23246);
#5668=VERTEX_POINT('',#23247);
#5669=VERTEX_POINT('',#23249);
#5670=VERTEX_POINT('',#23251);
#5671=VERTEX_POINT('',#23255);
#5672=VERTEX_POINT('',#23257);
#5673=VERTEX_POINT('',#23261);
#5674=VERTEX_POINT('',#23263);
#5675=VERTEX_POINT('',#23267);
#5676=VERTEX_POINT('',#23269);
#5677=VERTEX_POINT('',#23273);
#5678=VERTEX_POINT('',#23274);
#5679=VERTEX_POINT('',#23276);
#5680=VERTEX_POINT('',#23278);
#5681=VERTEX_POINT('',#23282);
#5682=VERTEX_POINT('',#23283);
#5683=VERTEX_POINT('',#23285);
#5684=VERTEX_POINT('',#23287);
#5685=VERTEX_POINT('',#23291);
#5686=VERTEX_POINT('',#23293);
#5687=VERTEX_POINT('',#23297);
#5688=VERTEX_POINT('',#23299);
#5689=VERTEX_POINT('',#23303);
#5690=VERTEX_POINT('',#23305);
#5691=VERTEX_POINT('',#23309);
#5692=VERTEX_POINT('',#23311);
#5693=VERTEX_POINT('',#23315);
#5694=VERTEX_POINT('',#23319);
#5695=VERTEX_POINT('',#23321);
#5696=VERTEX_POINT('',#23325);
#5697=VERTEX_POINT('',#23332);
#5698=VERTEX_POINT('',#23333);
#5699=VERTEX_POINT('',#23335);
#5700=VERTEX_POINT('',#23337);
#5701=VERTEX_POINT('',#23342);
#5702=VERTEX_POINT('',#23344);
#5703=VERTEX_POINT('',#23352);
#5704=VERTEX_POINT('',#23354);
#5705=VERTEX_POINT('',#23356);
#5706=VERTEX_POINT('',#23367);
#5707=VERTEX_POINT('',#23371);
#5708=VERTEX_POINT('',#23377);
#5709=VERTEX_POINT('',#23383);
#5710=VERTEX_POINT('',#23387);
#5711=VERTEX_POINT('',#23389);
#5712=VERTEX_POINT('',#23397);
#5713=VERTEX_POINT('',#23401);
#5714=VERTEX_POINT('',#23412);
#5715=VERTEX_POINT('',#23417);
#5716=VERTEX_POINT('',#23422);
#5717=VERTEX_POINT('',#23435);
#5718=VERTEX_POINT('',#23439);
#5719=VERTEX_POINT('',#23447);
#5720=VERTEX_POINT('',#23461);
#5721=VERTEX_POINT('',#23462);
#5722=VERTEX_POINT('',#23464);
#5723=VERTEX_POINT('',#23466);
#5724=VERTEX_POINT('',#23469);
#5725=VERTEX_POINT('',#23470);
#5726=VERTEX_POINT('',#23472);
#5727=VERTEX_POINT('',#23474);
#5728=VERTEX_POINT('',#23478);
#5729=VERTEX_POINT('',#23479);
#5730=VERTEX_POINT('',#23481);
#5731=VERTEX_POINT('',#23483);
#5732=VERTEX_POINT('',#23496);
#5733=VERTEX_POINT('',#23498);
#5734=VERTEX_POINT('',#23502);
#5735=VERTEX_POINT('',#23506);
#5736=VERTEX_POINT('',#23512);
#5737=VERTEX_POINT('',#23513);
#5738=VERTEX_POINT('',#23515);
#5739=VERTEX_POINT('',#23517);
#5740=VERTEX_POINT('',#23519);
#5741=VERTEX_POINT('',#23521);
#5742=VERTEX_POINT('',#23525);
#5743=VERTEX_POINT('',#23527);
#5744=VERTEX_POINT('',#23531);
#5745=VERTEX_POINT('',#23532);
#5746=VERTEX_POINT('',#23537);
#5747=VERTEX_POINT('',#23543);
#5748=VERTEX_POINT('',#23545);
#5749=VERTEX_POINT('',#23557);
#5750=VERTEX_POINT('',#23558);
#5751=VERTEX_POINT('',#23560);
#5752=VERTEX_POINT('',#23566);
#5753=VERTEX_POINT('',#23570);
#5754=VERTEX_POINT('',#23572);
#5755=VERTEX_POINT('',#23574);
#5756=VERTEX_POINT('',#23578);
#5757=VERTEX_POINT('',#23579);
#5758=VERTEX_POINT('',#23584);
#5759=VERTEX_POINT('',#23587);
#5760=VERTEX_POINT('',#23592);
#5761=VERTEX_POINT('',#23593);
#5762=VERTEX_POINT('',#23596);
#5763=VERTEX_POINT('',#23600);
#5764=VERTEX_POINT('',#23601);
#5765=VERTEX_POINT('',#23603);
#5766=VERTEX_POINT('',#23605);
#5767=VERTEX_POINT('',#23607);
#5768=VERTEX_POINT('',#23609);
#5769=VERTEX_POINT('',#23615);
#5770=VERTEX_POINT('',#23616);
#5771=VERTEX_POINT('',#23623);
#5772=VERTEX_POINT('',#23629);
#5773=VERTEX_POINT('',#23635);
#5774=VERTEX_POINT('',#23641);
#5775=VERTEX_POINT('',#23645);
#5776=VERTEX_POINT('',#23655);
#5777=EDGE_CURVE('',#4699,#4699,#3808,.T.);
#5778=EDGE_CURVE('',#4699,#4700,#2350,.T.);
#5779=EDGE_CURVE('',#4700,#4700,#3809,.T.);
#5780=EDGE_CURVE('',#4701,#4701,#3810,.T.);
#5781=EDGE_CURVE('',#4701,#4702,#2351,.T.);
#5782=EDGE_CURVE('',#4702,#4702,#3811,.T.);
#5783=EDGE_CURVE('',#4703,#4704,#2352,.T.);
#5784=EDGE_CURVE('',#4703,#4705,#2353,.T.);
#5785=EDGE_CURVE('',#4706,#4705,#2354,.T.);
#5786=EDGE_CURVE('',#4704,#4706,#2355,.T.);
#5787=EDGE_CURVE('',#4707,#4708,#2356,.T.);
#5788=EDGE_CURVE('',#4707,#4709,#2357,.T.);
#5789=EDGE_CURVE('',#4710,#4709,#2358,.T.);
#5790=EDGE_CURVE('',#4708,#4710,#2359,.T.);
#5791=EDGE_CURVE('',#4711,#4712,#2360,.T.);
#5792=EDGE_CURVE('',#4711,#4713,#2361,.T.);
#5793=EDGE_CURVE('',#4714,#4713,#2362,.T.);
#5794=EDGE_CURVE('',#4712,#4714,#2363,.T.);
#5795=EDGE_CURVE('',#4715,#4715,#3812,.T.);
#5796=EDGE_CURVE('',#4707,#4716,#3813,.T.);
#5797=EDGE_CURVE('',#4717,#4716,#2364,.T.);
#5798=EDGE_CURVE('',#4717,#4705,#3814,.T.);
#5799=EDGE_CURVE('',#4703,#4713,#3815,.T.);
#5800=EDGE_CURVE('',#4711,#4709,#3816,.T.);
#5801=EDGE_CURVE('',#4718,#4718,#3817,.T.);
#5802=EDGE_CURVE('',#4717,#4719,#2365,.T.);
#5803=EDGE_CURVE('',#4706,#4719,#3818,.T.);
#5804=EDGE_CURVE('',#4714,#4704,#3819,.T.);
#5805=EDGE_CURVE('',#4710,#4712,#3820,.T.);
#5806=EDGE_CURVE('',#4719,#4720,#2366,.T.);
#5807=EDGE_CURVE('',#4720,#4708,#3821,.T.);
#5808=EDGE_CURVE('',#4721,#4722,#3822,.T.);
#5809=EDGE_CURVE('',#4722,#4723,#2367,.T.);
#5810=EDGE_CURVE('',#4723,#4724,#3823,.T.);
#5811=EDGE_CURVE('',#4724,#4725,#2368,.T.);
#5812=EDGE_CURVE('',#4725,#4726,#3824,.T.);
#5813=EDGE_CURVE('',#4726,#4727,#2369,.T.);
#5814=EDGE_CURVE('',#4727,#4728,#3825,.T.);
#5815=EDGE_CURVE('',#4728,#4721,#2370,.T.);
#5816=EDGE_CURVE('',#4720,#4716,#2371,.T.);
#5817=EDGE_CURVE('',#4729,#4729,#3826,.T.);
#5818=EDGE_CURVE('',#4729,#4730,#2372,.T.);
#5819=EDGE_CURVE('',#4730,#4730,#3827,.T.);
#5820=EDGE_CURVE('',#4731,#4731,#3828,.T.);
#5821=EDGE_CURVE('',#4731,#4732,#2373,.T.);
#5822=EDGE_CURVE('',#4732,#4732,#3829,.T.);
#5823=EDGE_CURVE('',#4722,#4733,#2374,.T.);
#5824=EDGE_CURVE('',#4734,#4721,#2375,.T.);
#5825=EDGE_CURVE('',#4733,#4734,#3830,.T.);
#5826=EDGE_CURVE('',#4735,#4727,#2376,.T.);
#5827=EDGE_CURVE('',#4736,#4735,#3831,.T.);
#5828=EDGE_CURVE('',#4728,#4736,#2377,.T.);
#5829=EDGE_CURVE('',#4726,#4737,#2378,.T.);
#5830=EDGE_CURVE('',#4738,#4725,#2379,.T.);
#5831=EDGE_CURVE('',#4737,#4738,#3832,.T.);
#5832=EDGE_CURVE('',#4724,#4739,#2380,.T.);
#5833=EDGE_CURVE('',#4740,#4723,#2381,.T.);
#5834=EDGE_CURVE('',#4739,#4740,#3833,.T.);
#5835=EDGE_CURVE('',#4737,#4735,#2382,.T.);
#5836=EDGE_CURVE('',#4736,#4734,#2383,.T.);
#5837=EDGE_CURVE('',#4739,#4738,#2384,.T.);
#5838=EDGE_CURVE('',#4733,#4740,#2385,.T.);
#5839=EDGE_CURVE('',#4741,#4742,#3834,.T.);
#5840=EDGE_CURVE('',#4742,#4743,#2386,.T.);
#5841=EDGE_CURVE('',#4743,#4744,#3835,.F.);
#5842=EDGE_CURVE('',#4744,#4741,#2387,.T.);
#5843=EDGE_CURVE('',#4745,#4742,#2388,.T.);
#5844=EDGE_CURVE('',#4745,#4746,#2389,.T.);
#5845=EDGE_CURVE('',#4743,#4746,#2390,.T.);
#5846=EDGE_CURVE('',#4741,#4747,#2391,.T.);
#5847=EDGE_CURVE('',#4748,#4747,#3836,.T.);
#5848=EDGE_CURVE('',#4748,#4749,#2392,.T.);
#5849=EDGE_CURVE('',#4749,#4750,#2393,.T.);
#5850=EDGE_CURVE('',#4751,#4750,#3837,.T.);
#5851=EDGE_CURVE('',#4751,#4752,#2394,.T.);
#5852=EDGE_CURVE('',#4753,#4752,#3838,.T.);
#5853=EDGE_CURVE('',#4753,#4754,#2395,.T.);
#5854=EDGE_CURVE('',#4754,#4755,#2396,.T.);
#5855=EDGE_CURVE('',#4756,#4755,#3839,.T.);
#5856=EDGE_CURVE('',#4756,#4757,#2397,.T.);
#5857=EDGE_CURVE('',#4758,#4757,#3840,.T.);
#5858=EDGE_CURVE('',#4758,#4759,#2398,.T.);
#5859=EDGE_CURVE('',#4759,#4760,#2399,.T.);
#5860=EDGE_CURVE('',#4761,#4760,#3841,.T.);
#5861=EDGE_CURVE('',#4761,#4762,#2400,.T.);
#5862=EDGE_CURVE('',#4763,#4762,#3842,.T.);
#5863=EDGE_CURVE('',#4763,#4745,#2401,.T.);
#5864=EDGE_CURVE('',#4762,#4764,#2402,.T.);
#5865=EDGE_CURVE('',#4764,#4765,#3843,.F.);
#5866=EDGE_CURVE('',#4765,#4763,#2403,.T.);
#5867=EDGE_CURVE('',#4766,#4761,#2404,.T.);
#5868=EDGE_CURVE('',#4764,#4766,#2405,.T.);
#5869=EDGE_CURVE('',#4760,#4767,#2406,.T.);
#5870=EDGE_CURVE('',#4767,#4766,#3844,.F.);
#5871=EDGE_CURVE('',#4768,#4759,#2407,.T.);
#5872=EDGE_CURVE('',#4767,#4768,#2408,.T.);
#5873=EDGE_CURVE('',#4757,#4769,#2409,.T.);
#5874=EDGE_CURVE('',#4769,#4770,#3845,.F.);
#5875=EDGE_CURVE('',#4770,#4758,#2410,.T.);
#5876=EDGE_CURVE('',#4771,#4756,#2411,.T.);
#5877=EDGE_CURVE('',#4769,#4771,#2412,.T.);
#5878=EDGE_CURVE('',#4747,#4772,#2413,.T.);
#5879=EDGE_CURVE('',#4772,#4773,#3846,.F.);
#5880=EDGE_CURVE('',#4773,#4748,#2414,.T.);
#5881=EDGE_CURVE('',#4772,#4744,#2415,.T.);
#5882=EDGE_CURVE('',#4755,#4774,#2416,.T.);
#5883=EDGE_CURVE('',#4774,#4771,#3847,.F.);
#5884=EDGE_CURVE('',#4754,#4775,#2417,.T.);
#5885=EDGE_CURVE('',#4774,#4775,#2418,.T.);
#5886=EDGE_CURVE('',#4752,#4776,#2419,.T.);
#5887=EDGE_CURVE('',#4776,#4777,#3848,.F.);
#5888=EDGE_CURVE('',#4777,#4753,#2420,.T.);
#5889=EDGE_CURVE('',#4775,#4777,#2421,.T.);
#5890=EDGE_CURVE('',#4750,#4778,#2422,.T.);
#5891=EDGE_CURVE('',#4778,#4779,#3849,.F.);
#5892=EDGE_CURVE('',#4779,#4751,#2423,.T.);
#5893=EDGE_CURVE('',#4776,#4779,#2424,.T.);
#5894=EDGE_CURVE('',#4746,#4765,#2425,.T.);
#5895=EDGE_CURVE('',#4780,#4749,#2426,.T.);
#5896=EDGE_CURVE('',#4778,#4780,#2427,.T.);
#5897=EDGE_CURVE('',#4768,#4770,#2428,.T.);
#5898=EDGE_CURVE('',#4780,#4773,#2429,.T.);
#5899=EDGE_CURVE('',#4781,#4781,#3850,.T.);
#5900=EDGE_CURVE('',#4781,#4782,#2430,.T.);
#5901=EDGE_CURVE('',#4782,#4782,#3851,.T.);
#5902=EDGE_CURVE('',#4783,#4784,#2431,.T.);
#5903=EDGE_CURVE('',#4785,#4783,#2432,.T.);
#5904=EDGE_CURVE('',#4785,#4786,#2433,.T.);
#5905=EDGE_CURVE('',#4784,#4786,#2434,.T.);
#5906=EDGE_CURVE('',#4787,#4788,#2435,.T.);
#5907=EDGE_CURVE('',#4789,#4787,#2436,.T.);
#5908=EDGE_CURVE('',#4789,#4790,#2437,.T.);
#5909=EDGE_CURVE('',#4788,#4790,#2438,.T.);
#5910=EDGE_CURVE('',#4786,#4789,#3852,.T.);
#5911=EDGE_CURVE('',#4790,#4785,#3853,.T.);
#5912=EDGE_CURVE('',#4791,#4792,#2439,.T.);
#5913=EDGE_CURVE('',#4793,#4791,#2440,.T.);
#5914=EDGE_CURVE('',#4793,#4794,#2441,.T.);
#5915=EDGE_CURVE('',#4792,#4794,#2442,.T.);
#5916=EDGE_CURVE('',#4795,#4796,#2443,.T.);
#5917=EDGE_CURVE('',#4797,#4795,#2444,.T.);
#5918=EDGE_CURVE('',#4797,#4798,#2445,.T.);
#5919=EDGE_CURVE('',#4796,#4798,#2446,.T.);
#5920=EDGE_CURVE('',#4794,#4797,#3854,.T.);
#5921=EDGE_CURVE('',#4798,#4793,#3855,.T.);
#5922=EDGE_CURVE('',#4799,#4800,#2447,.T.);
#5923=EDGE_CURVE('',#4801,#4799,#2448,.T.);
#5924=EDGE_CURVE('',#4801,#4802,#2449,.T.);
#5925=EDGE_CURVE('',#4800,#4802,#2450,.T.);
#5926=EDGE_CURVE('',#4803,#4804,#2451,.T.);
#5927=EDGE_CURVE('',#4805,#4803,#2452,.T.);
#5928=EDGE_CURVE('',#4805,#4806,#2453,.T.);
#5929=EDGE_CURVE('',#4804,#4806,#2454,.T.);
#5930=EDGE_CURVE('',#4802,#4805,#3856,.T.);
#5931=EDGE_CURVE('',#4806,#4801,#3857,.T.);
#5932=EDGE_CURVE('',#4807,#4808,#2455,.T.);
#5933=EDGE_CURVE('',#4809,#4807,#2456,.T.);
#5934=EDGE_CURVE('',#4809,#4810,#2457,.T.);
#5935=EDGE_CURVE('',#4808,#4810,#2458,.T.);
#5936=EDGE_CURVE('',#4811,#4812,#2459,.T.);
#5937=EDGE_CURVE('',#4813,#4811,#2460,.T.);
#5938=EDGE_CURVE('',#4813,#4814,#2461,.T.);
#5939=EDGE_CURVE('',#4812,#4814,#2462,.T.);
#5940=EDGE_CURVE('',#4810,#4813,#3858,.T.);
#5941=EDGE_CURVE('',#4814,#4809,#3859,.T.);
#5942=EDGE_CURVE('',#4784,#4815,#3860,.T.);
#5943=EDGE_CURVE('',#4815,#4807,#3861,.T.);
#5944=EDGE_CURVE('',#4808,#4816,#3862,.T.);
#5945=EDGE_CURVE('',#4816,#4783,#3863,.T.);
#5946=EDGE_CURVE('',#4804,#4811,#3864,.T.);
#5947=EDGE_CURVE('',#4812,#4803,#3865,.T.);
#5948=EDGE_CURVE('',#4796,#4799,#3866,.T.);
#5949=EDGE_CURVE('',#4800,#4795,#3867,.T.);
#5950=EDGE_CURVE('',#4817,#4817,#3868,.T.);
#5951=EDGE_CURVE('',#4816,#4818,#2463,.T.);
#5952=EDGE_CURVE('',#4818,#4819,#470,.T.);
#5953=EDGE_CURVE('',#4819,#4820,#471,.T.);
#5954=EDGE_CURVE('',#4820,#4715,#2464,.T.);
#5955=EDGE_CURVE('',#4820,#4818,#472,.T.);
#5956=EDGE_CURVE('',#4788,#4791,#3869,.T.);
#5957=EDGE_CURVE('',#4821,#4822,#473,.T.);
#5958=EDGE_CURVE('',#4822,#4823,#474,.T.);
#5959=EDGE_CURVE('',#4823,#4821,#475,.T.);
#5960=EDGE_CURVE('',#4824,#4825,#476,.T.);
#5961=EDGE_CURVE('',#4825,#4826,#477,.T.);
#5962=EDGE_CURVE('',#4826,#4824,#478,.T.);
#5963=EDGE_CURVE('',#4827,#4827,#3870,.T.);
#5964=EDGE_CURVE('',#4828,#4828,#3871,.T.);
#5965=EDGE_CURVE('',#4718,#4827,#2465,.T.);
#5966=EDGE_CURVE('',#4828,#4817,#2466,.T.);
#5967=EDGE_CURVE('',#4825,#4829,#2467,.T.);
#5968=EDGE_CURVE('',#4829,#4829,#479,.T.);
#5969=EDGE_CURVE('',#4819,#4830,#2468,.T.);
#5970=EDGE_CURVE('',#4831,#4830,#480,.T.);
#5971=EDGE_CURVE('',#4832,#4831,#481,.T.);
#5972=EDGE_CURVE('',#4830,#4832,#482,.T.);
#5973=EDGE_CURVE('',#4822,#4833,#2469,.T.);
#5974=EDGE_CURVE('',#4833,#4833,#483,.T.);
#5975=EDGE_CURVE('',#4792,#4787,#3872,.T.);
#5976=EDGE_CURVE('',#4815,#4832,#2470,.T.);
#5977=EDGE_CURVE('',#4831,#4834,#2471,.T.);
#5978=EDGE_CURVE('',#4834,#4834,#3873,.T.);
#5979=EDGE_CURVE('',#4835,#4836,#2472,.F.);
#5980=EDGE_CURVE('',#4836,#4837,#3874,.F.);
#5981=EDGE_CURVE('',#4837,#4838,#2473,.F.);
#5982=EDGE_CURVE('',#4838,#4835,#3875,.T.);
#5983=EDGE_CURVE('',#4839,#4840,#2474,.F.);
#5984=EDGE_CURVE('',#4840,#4841,#3876,.F.);
#5985=EDGE_CURVE('',#4841,#4842,#2475,.F.);
#5986=EDGE_CURVE('',#4842,#4839,#3877,.T.);
#5987=EDGE_CURVE('',#4843,#4844,#2476,.F.);
#5988=EDGE_CURVE('',#4844,#4845,#3878,.F.);
#5989=EDGE_CURVE('',#4845,#4846,#2477,.F.);
#5990=EDGE_CURVE('',#4846,#4843,#3879,.T.);
#5991=EDGE_CURVE('',#4847,#4848,#2478,.F.);
#5992=EDGE_CURVE('',#4848,#4849,#3880,.F.);
#5993=EDGE_CURVE('',#4849,#4850,#2479,.F.);
#5994=EDGE_CURVE('',#4850,#4847,#3881,.T.);
#5995=EDGE_CURVE('',#4851,#4852,#3882,.T.);
#5996=EDGE_CURVE('',#4852,#4851,#2480,.T.);
#5997=EDGE_CURVE('',#4853,#4854,#2481,.F.);
#5998=EDGE_CURVE('',#4854,#4855,#3883,.F.);
#5999=EDGE_CURVE('',#4855,#4856,#2482,.F.);
#6000=EDGE_CURVE('',#4856,#4857,#3884,.F.);
#6001=EDGE_CURVE('',#4857,#4858,#3885,.F.);
#6002=EDGE_CURVE('',#4858,#4859,#3886,.T.);
#6003=EDGE_CURVE('',#4859,#4860,#2483,.F.);
#6004=EDGE_CURVE('',#4860,#4861,#3887,.F.);
#6005=EDGE_CURVE('',#4861,#4862,#2484,.F.);
#6006=EDGE_CURVE('',#4862,#4853,#3888,.F.);
#6007=EDGE_CURVE('',#4863,#4864,#2485,.F.);
#6008=EDGE_CURVE('',#4864,#4865,#3889,.F.);
#6009=EDGE_CURVE('',#4865,#4866,#2486,.F.);
#6010=EDGE_CURVE('',#4866,#4867,#3890,.F.);
#6011=EDGE_CURVE('',#4867,#4868,#2487,.F.);
#6012=EDGE_CURVE('',#4868,#4869,#2488,.F.);
#6013=EDGE_CURVE('',#4869,#4863,#3891,.F.);
#6014=EDGE_CURVE('',#4870,#4871,#2489,.F.);
#6015=EDGE_CURVE('',#4871,#4872,#3892,.F.);
#6016=EDGE_CURVE('',#4872,#4873,#2490,.F.);
#6017=EDGE_CURVE('',#4873,#4874,#3893,.F.);
#6018=EDGE_CURVE('',#4874,#4875,#2491,.F.);
#6019=EDGE_CURVE('',#4875,#4876,#3894,.F.);
#6020=EDGE_CURVE('',#4876,#4877,#2492,.F.);
#6021=EDGE_CURVE('',#4877,#4878,#2493,.F.);
#6022=EDGE_CURVE('',#4878,#4879,#2494,.F.);
#6023=EDGE_CURVE('',#4879,#4880,#3895,.F.);
#6024=EDGE_CURVE('',#4880,#4881,#2495,.F.);
#6025=EDGE_CURVE('',#4881,#4882,#2496,.F.);
#6026=EDGE_CURVE('',#4882,#4883,#2497,.F.);
#6027=EDGE_CURVE('',#4883,#4870,#3896,.F.);
#6028=EDGE_CURVE('',#4884,#4885,#2498,.F.);
#6029=EDGE_CURVE('',#4885,#4886,#3897,.F.);
#6030=EDGE_CURVE('',#4886,#4887,#2499,.F.);
#6031=EDGE_CURVE('',#4887,#4884,#3898,.F.);
#6032=EDGE_CURVE('',#4888,#4889,#2500,.T.);
#6033=EDGE_CURVE('',#4889,#4890,#3899,.F.);
#6034=EDGE_CURVE('',#4890,#4891,#2501,.F.);
#6035=EDGE_CURVE('',#4891,#4892,#3900,.F.);
#6036=EDGE_CURVE('',#4892,#4893,#2502,.F.);
#6037=EDGE_CURVE('',#4893,#4894,#3901,.F.);
#6038=EDGE_CURVE('',#4894,#4895,#2503,.T.);
#6039=EDGE_CURVE('',#4895,#4888,#3902,.T.);
#6040=EDGE_CURVE('',#4896,#4897,#2504,.F.);
#6041=EDGE_CURVE('',#4897,#4898,#3903,.F.);
#6042=EDGE_CURVE('',#4898,#4899,#2505,.F.);
#6043=EDGE_CURVE('',#4899,#4900,#3904,.F.);
#6044=EDGE_CURVE('',#4900,#4901,#3905,.F.);
#6045=EDGE_CURVE('',#4901,#4902,#3906,.T.);
#6046=EDGE_CURVE('',#4902,#4903,#2506,.F.);
#6047=EDGE_CURVE('',#4903,#4904,#3907,.F.);
#6048=EDGE_CURVE('',#4904,#4905,#2507,.F.);
#6049=EDGE_CURVE('',#4905,#4896,#3908,.F.);
#6050=EDGE_CURVE('',#4906,#4907,#2508,.F.);
#6051=EDGE_CURVE('',#4907,#4908,#3909,.F.);
#6052=EDGE_CURVE('',#4908,#4909,#2509,.F.);
#6053=EDGE_CURVE('',#4909,#4910,#3910,.F.);
#6054=EDGE_CURVE('',#4910,#4911,#2510,.F.);
#6055=EDGE_CURVE('',#4911,#4912,#2511,.F.);
#6056=EDGE_CURVE('',#4912,#4906,#3911,.F.);
#6057=EDGE_CURVE('',#4913,#4914,#2512,.F.);
#6058=EDGE_CURVE('',#4914,#4915,#3912,.F.);
#6059=EDGE_CURVE('',#4915,#4916,#2513,.F.);
#6060=EDGE_CURVE('',#4916,#4917,#3913,.F.);
#6061=EDGE_CURVE('',#4917,#4918,#2514,.F.);
#6062=EDGE_CURVE('',#4918,#4919,#3914,.F.);
#6063=EDGE_CURVE('',#4919,#4920,#2515,.F.);
#6064=EDGE_CURVE('',#4920,#4921,#2516,.F.);
#6065=EDGE_CURVE('',#4921,#4922,#2517,.F.);
#6066=EDGE_CURVE('',#4922,#4923,#3915,.F.);
#6067=EDGE_CURVE('',#4923,#4924,#2518,.F.);
#6068=EDGE_CURVE('',#4924,#4925,#2519,.F.);
#6069=EDGE_CURVE('',#4925,#4926,#2520,.F.);
#6070=EDGE_CURVE('',#4926,#4913,#3916,.F.);
#6071=EDGE_CURVE('',#4927,#4928,#2521,.F.);
#6072=EDGE_CURVE('',#4928,#4929,#3917,.F.);
#6073=EDGE_CURVE('',#4929,#4930,#2522,.T.);
#6074=EDGE_CURVE('',#4930,#4931,#3918,.T.);
#6075=EDGE_CURVE('',#4931,#4932,#2523,.T.);
#6076=EDGE_CURVE('',#4932,#4933,#3919,.F.);
#6077=EDGE_CURVE('',#4933,#4934,#2524,.F.);
#6078=EDGE_CURVE('',#4934,#4935,#3920,.F.);
#6079=EDGE_CURVE('',#4935,#4936,#2525,.F.);
#6080=EDGE_CURVE('',#4936,#4937,#2526,.F.);
#6081=EDGE_CURVE('',#4937,#4927,#3921,.F.);
#6082=EDGE_CURVE('',#4938,#4939,#2527,.F.);
#6083=EDGE_CURVE('',#4939,#4940,#3922,.F.);
#6084=EDGE_CURVE('',#4940,#4941,#2528,.F.);
#6085=EDGE_CURVE('',#4941,#4942,#3923,.F.);
#6086=EDGE_CURVE('',#4942,#4943,#3924,.F.);
#6087=EDGE_CURVE('',#4943,#4944,#3925,.T.);
#6088=EDGE_CURVE('',#4944,#4945,#2529,.F.);
#6089=EDGE_CURVE('',#4945,#4946,#3926,.F.);
#6090=EDGE_CURVE('',#4946,#4947,#2530,.F.);
#6091=EDGE_CURVE('',#4947,#4938,#3927,.F.);
#6092=EDGE_CURVE('',#4948,#4949,#2531,.F.);
#6093=EDGE_CURVE('',#4949,#4950,#3928,.F.);
#6094=EDGE_CURVE('',#4950,#4951,#2532,.F.);
#6095=EDGE_CURVE('',#4951,#4952,#3929,.F.);
#6096=EDGE_CURVE('',#4952,#4953,#2533,.F.);
#6097=EDGE_CURVE('',#4953,#4954,#3930,.F.);
#6098=EDGE_CURVE('',#4954,#4955,#2534,.F.);
#6099=EDGE_CURVE('',#4955,#4956,#2535,.F.);
#6100=EDGE_CURVE('',#4956,#4957,#2536,.F.);
#6101=EDGE_CURVE('',#4957,#4958,#3931,.F.);
#6102=EDGE_CURVE('',#4958,#4959,#2537,.F.);
#6103=EDGE_CURVE('',#4959,#4960,#2538,.F.);
#6104=EDGE_CURVE('',#4960,#4961,#2539,.F.);
#6105=EDGE_CURVE('',#4961,#4948,#3932,.F.);
#6106=EDGE_CURVE('',#4962,#4963,#2540,.F.);
#6107=EDGE_CURVE('',#4963,#4964,#3933,.F.);
#6108=EDGE_CURVE('',#4964,#4965,#2541,.F.);
#6109=EDGE_CURVE('',#4965,#4962,#3934,.F.);
#6110=EDGE_CURVE('',#4966,#4967,#3935,.T.);
#6111=EDGE_CURVE('',#4967,#4966,#2542,.T.);
#6112=EDGE_CURVE('',#4968,#4969,#2543,.F.);
#6113=EDGE_CURVE('',#4969,#4970,#3936,.F.);
#6114=EDGE_CURVE('',#4970,#4971,#2544,.F.);
#6115=EDGE_CURVE('',#4971,#4972,#3937,.F.);
#6116=EDGE_CURVE('',#4972,#4973,#3938,.F.);
#6117=EDGE_CURVE('',#4973,#4974,#3939,.T.);
#6118=EDGE_CURVE('',#4974,#4975,#2545,.F.);
#6119=EDGE_CURVE('',#4975,#4976,#3940,.F.);
#6120=EDGE_CURVE('',#4976,#4977,#2546,.F.);
#6121=EDGE_CURVE('',#4977,#4968,#3941,.F.);
#6122=EDGE_CURVE('',#4978,#4979,#2547,.F.);
#6123=EDGE_CURVE('',#4979,#4980,#3942,.F.);
#6124=EDGE_CURVE('',#4980,#4981,#2548,.F.);
#6125=EDGE_CURVE('',#4981,#4982,#3943,.F.);
#6126=EDGE_CURVE('',#4982,#4983,#2549,.F.);
#6127=EDGE_CURVE('',#4983,#4984,#2550,.F.);
#6128=EDGE_CURVE('',#4984,#4978,#3944,.F.);
#6129=EDGE_CURVE('',#4985,#4986,#2551,.F.);
#6130=EDGE_CURVE('',#4986,#4987,#3945,.F.);
#6131=EDGE_CURVE('',#4987,#4988,#2552,.F.);
#6132=EDGE_CURVE('',#4988,#4989,#3946,.F.);
#6133=EDGE_CURVE('',#4989,#4990,#2553,.F.);
#6134=EDGE_CURVE('',#4990,#4991,#3947,.F.);
#6135=EDGE_CURVE('',#4991,#4992,#2554,.F.);
#6136=EDGE_CURVE('',#4992,#4993,#2555,.F.);
#6137=EDGE_CURVE('',#4993,#4994,#2556,.F.);
#6138=EDGE_CURVE('',#4994,#4995,#3948,.F.);
#6139=EDGE_CURVE('',#4995,#4996,#2557,.F.);
#6140=EDGE_CURVE('',#4996,#4997,#2558,.F.);
#6141=EDGE_CURVE('',#4997,#4998,#2559,.F.);
#6142=EDGE_CURVE('',#4998,#4985,#3949,.F.);
#6143=EDGE_CURVE('',#4999,#5000,#2560,.F.);
#6144=EDGE_CURVE('',#5000,#5001,#3950,.F.);
#6145=EDGE_CURVE('',#5001,#5002,#2561,.F.);
#6146=EDGE_CURVE('',#5002,#4999,#3951,.F.);
#6147=EDGE_CURVE('',#5003,#5004,#2562,.T.);
#6148=EDGE_CURVE('',#5004,#5005,#484,.T.);
#6149=EDGE_CURVE('',#5005,#5006,#3952,.T.);
#6150=EDGE_CURVE('',#5006,#5007,#485,.T.);
#6151=EDGE_CURVE('',#5007,#5008,#2563,.F.);
#6152=EDGE_CURVE('',#5008,#5003,#3953,.F.);
#6153=EDGE_CURVE('',#5009,#5010,#2564,.T.);
#6154=EDGE_CURVE('',#5010,#5011,#486,.T.);
#6155=EDGE_CURVE('',#5011,#5012,#3954,.T.);
#6156=EDGE_CURVE('',#5012,#5013,#487,.T.);
#6157=EDGE_CURVE('',#5013,#5014,#2565,.F.);
#6158=EDGE_CURVE('',#5014,#5009,#3955,.F.);
#6159=EDGE_CURVE('',#5015,#5016,#2566,.T.);
#6160=EDGE_CURVE('',#5016,#5017,#488,.T.);
#6161=EDGE_CURVE('',#5017,#5018,#3956,.T.);
#6162=EDGE_CURVE('',#5018,#5019,#489,.T.);
#6163=EDGE_CURVE('',#5019,#5020,#2567,.F.);
#6164=EDGE_CURVE('',#5020,#5015,#3957,.F.);
#6165=EDGE_CURVE('',#5021,#5022,#2568,.T.);
#6166=EDGE_CURVE('',#5022,#5023,#490,.T.);
#6167=EDGE_CURVE('',#5023,#5024,#3958,.T.);
#6168=EDGE_CURVE('',#5024,#5025,#491,.T.);
#6169=EDGE_CURVE('',#5025,#5026,#2569,.F.);
#6170=EDGE_CURVE('',#5026,#5021,#3959,.F.);
#6171=EDGE_CURVE('',#5027,#5028,#3960,.F.);
#6172=EDGE_CURVE('',#5028,#5029,#2570,.T.);
#6173=EDGE_CURVE('',#5029,#5030,#3961,.F.);
#6174=EDGE_CURVE('',#5030,#5027,#2571,.T.);
#6175=EDGE_CURVE('',#5031,#5032,#3962,.F.);
#6176=EDGE_CURVE('',#5032,#5033,#2572,.T.);
#6177=EDGE_CURVE('',#5033,#5034,#3963,.F.);
#6178=EDGE_CURVE('',#5034,#5031,#2573,.T.);
#6179=EDGE_CURVE('',#5035,#5036,#3964,.F.);
#6180=EDGE_CURVE('',#5036,#5037,#2574,.T.);
#6181=EDGE_CURVE('',#5037,#5038,#3965,.F.);
#6182=EDGE_CURVE('',#5038,#5035,#2575,.T.);
#6183=EDGE_CURVE('',#5039,#5040,#3966,.F.);
#6184=EDGE_CURVE('',#5040,#5039,#2576,.F.);
#6185=EDGE_CURVE('',#5041,#5042,#3967,.F.);
#6186=EDGE_CURVE('',#5042,#5041,#2577,.F.);
#6187=EDGE_CURVE('',#5043,#5044,#3968,.F.);
#6188=EDGE_CURVE('',#5044,#5043,#2578,.F.);
#6189=EDGE_CURVE('',#5045,#5046,#3969,.F.);
#6190=EDGE_CURVE('',#5046,#5045,#2579,.F.);
#6191=EDGE_CURVE('',#5047,#5048,#2580,.F.);
#6192=EDGE_CURVE('',#5048,#5049,#2581,.T.);
#6193=EDGE_CURVE('',#5049,#5050,#2582,.T.);
#6194=EDGE_CURVE('',#5050,#5047,#2583,.F.);
#6195=EDGE_CURVE('',#5051,#5052,#2584,.F.);
#6196=EDGE_CURVE('',#5052,#5053,#2585,.T.);
#6197=EDGE_CURVE('',#5053,#5054,#2586,.T.);
#6198=EDGE_CURVE('',#5054,#5051,#2587,.F.);
#6199=EDGE_CURVE('',#5055,#5056,#2588,.T.);
#6200=EDGE_CURVE('',#5056,#5057,#2589,.F.);
#6201=EDGE_CURVE('',#5057,#5058,#2590,.F.);
#6202=EDGE_CURVE('',#5058,#5055,#2591,.T.);
#6203=EDGE_CURVE('',#5059,#5060,#2592,.F.);
#6204=EDGE_CURVE('',#5060,#5061,#2593,.T.);
#6205=EDGE_CURVE('',#5061,#5062,#2594,.T.);
#6206=EDGE_CURVE('',#5062,#5059,#2595,.F.);
#6207=EDGE_CURVE('',#5063,#5064,#2596,.T.);
#6208=EDGE_CURVE('',#5064,#5065,#3970,.F.);
#6209=EDGE_CURVE('',#5065,#5066,#2597,.T.);
#6210=EDGE_CURVE('',#5066,#5067,#3971,.F.);
#6211=EDGE_CURVE('',#5067,#5068,#2598,.T.);
#6212=EDGE_CURVE('',#5068,#5069,#3972,.F.);
#6213=EDGE_CURVE('',#5069,#5070,#2599,.T.);
#6214=EDGE_CURVE('',#5070,#5063,#3973,.F.);
#6215=EDGE_CURVE('',#5071,#5071,#3974,.T.);
#6216=EDGE_CURVE('',#5072,#5072,#3975,.T.);
#6217=EDGE_CURVE('',#5073,#5073,#3976,.T.);
#6218=EDGE_CURVE('',#5074,#5074,#3977,.T.);
#6219=EDGE_CURVE('',#5075,#5075,#3978,.T.);
#6220=EDGE_CURVE('',#5076,#5076,#3979,.F.);
#6221=EDGE_CURVE('',#5076,#5077,#2600,.T.);
#6222=EDGE_CURVE('',#5077,#5078,#3980,.F.);
#6223=EDGE_CURVE('',#5078,#5077,#3981,.F.);
#6224=EDGE_CURVE('',#5079,#5079,#3982,.T.);
#6225=EDGE_CURVE('',#5080,#5080,#3983,.F.);
#6226=EDGE_CURVE('',#5080,#5081,#2601,.T.);
#6227=EDGE_CURVE('',#5081,#5082,#3984,.F.);
#6228=EDGE_CURVE('',#5082,#5081,#3985,.F.);
#6229=EDGE_CURVE('',#5083,#5083,#3986,.T.);
#6230=EDGE_CURVE('',#5084,#5084,#3987,.F.);
#6231=EDGE_CURVE('',#5084,#5085,#2602,.T.);
#6232=EDGE_CURVE('',#5085,#5086,#3988,.F.);
#6233=EDGE_CURVE('',#5086,#5085,#3989,.F.);
#6234=EDGE_CURVE('',#5087,#5087,#3990,.T.);
#6235=EDGE_CURVE('',#5088,#5088,#3991,.F.);
#6236=EDGE_CURVE('',#5088,#5089,#2603,.T.);
#6237=EDGE_CURVE('',#5089,#5090,#3992,.F.);
#6238=EDGE_CURVE('',#5090,#5089,#3993,.F.);
#6239=EDGE_CURVE('',#5091,#5091,#3994,.T.);
#6240=EDGE_CURVE('',#5092,#5092,#3995,.T.);
#6241=EDGE_CURVE('',#5093,#5093,#3996,.F.);
#6242=EDGE_CURVE('',#5094,#5094,#3997,.F.);
#6243=EDGE_CURVE('',#5094,#5095,#2604,.T.);
#6244=EDGE_CURVE('',#5095,#5096,#3998,.T.);
#6245=EDGE_CURVE('',#5096,#5095,#3999,.T.);
#6246=EDGE_CURVE('',#5097,#5098,#4000,.F.);
#6247=EDGE_CURVE('',#5098,#5099,#2605,.T.);
#6248=EDGE_CURVE('',#5099,#5100,#492,.T.);
#6249=EDGE_CURVE('',#5100,#5101,#4001,.F.);
#6250=EDGE_CURVE('',#5101,#5102,#493,.T.);
#6251=EDGE_CURVE('',#5102,#5103,#2606,.F.);
#6252=EDGE_CURVE('',#5103,#5104,#4002,.F.);
#6253=EDGE_CURVE('',#5104,#5105,#2607,.T.);
#6254=EDGE_CURVE('',#5105,#5105,#4003,.T.);
#6255=EDGE_CURVE('',#5104,#5106,#4004,.F.);
#6256=EDGE_CURVE('',#5106,#5107,#2608,.T.);
#6257=EDGE_CURVE('',#5107,#5108,#494,.T.);
#6258=EDGE_CURVE('',#5108,#5109,#4005,.F.);
#6259=EDGE_CURVE('',#5109,#5110,#495,.T.);
#6260=EDGE_CURVE('',#5110,#5111,#2609,.F.);
#6261=EDGE_CURVE('',#5111,#5112,#4006,.F.);
#6262=EDGE_CURVE('',#5112,#5113,#2610,.T.);
#6263=EDGE_CURVE('',#5113,#5114,#496,.T.);
#6264=EDGE_CURVE('',#5114,#5115,#4007,.F.);
#6265=EDGE_CURVE('',#5115,#5116,#497,.T.);
#6266=EDGE_CURVE('',#5116,#5117,#2611,.F.);
#6267=EDGE_CURVE('',#5117,#5118,#4008,.F.);
#6268=EDGE_CURVE('',#5118,#5119,#2612,.T.);
#6269=EDGE_CURVE('',#5119,#5120,#498,.T.);
#6270=EDGE_CURVE('',#5120,#5121,#4009,.F.);
#6271=EDGE_CURVE('',#5121,#5122,#499,.T.);
#6272=EDGE_CURVE('',#5122,#5097,#2613,.F.);
#6273=EDGE_CURVE('',#5123,#5124,#4010,.F.);
#6274=EDGE_CURVE('',#5124,#5125,#2614,.T.);
#6275=EDGE_CURVE('',#5125,#5126,#4011,.F.);
#6276=EDGE_CURVE('',#5126,#5123,#2615,.T.);
#6277=EDGE_CURVE('',#5127,#5127,#4012,.F.);
#6278=EDGE_CURVE('',#5127,#5128,#2616,.T.);
#6279=EDGE_CURVE('',#5128,#5129,#4013,.T.);
#6280=EDGE_CURVE('',#5129,#5130,#2617,.T.);
#6281=EDGE_CURVE('',#5131,#5130,#500,.T.);
#6282=EDGE_CURVE('',#5131,#5132,#4014,.T.);
#6283=EDGE_CURVE('',#5133,#5132,#501,.T.);
#6284=EDGE_CURVE('',#5133,#5134,#2618,.F.);
#6285=EDGE_CURVE('',#5134,#5135,#4015,.T.);
#6286=EDGE_CURVE('',#5135,#5136,#2619,.T.);
#6287=EDGE_CURVE('',#5137,#5136,#502,.T.);
#6288=EDGE_CURVE('',#5137,#5138,#4016,.T.);
#6289=EDGE_CURVE('',#5139,#5138,#503,.T.);
#6290=EDGE_CURVE('',#5139,#5140,#2620,.F.);
#6291=EDGE_CURVE('',#5140,#5141,#4017,.T.);
#6292=EDGE_CURVE('',#5141,#5142,#2621,.T.);
#6293=EDGE_CURVE('',#5143,#5142,#504,.T.);
#6294=EDGE_CURVE('',#5143,#5144,#4018,.T.);
#6295=EDGE_CURVE('',#5145,#5144,#505,.T.);
#6296=EDGE_CURVE('',#5145,#5146,#2622,.F.);
#6297=EDGE_CURVE('',#5146,#5147,#4019,.T.);
#6298=EDGE_CURVE('',#5147,#5148,#2623,.T.);
#6299=EDGE_CURVE('',#5149,#5148,#506,.T.);
#6300=EDGE_CURVE('',#5149,#5150,#4020,.T.);
#6301=EDGE_CURVE('',#5151,#5150,#507,.T.);
#6302=EDGE_CURVE('',#5151,#5152,#2624,.F.);
#6303=EDGE_CURVE('',#5152,#5128,#4021,.T.);
#6304=EDGE_CURVE('',#5153,#5154,#4022,.T.);
#6305=EDGE_CURVE('',#5154,#5155,#4023,.F.);
#6306=EDGE_CURVE('',#5155,#5156,#4024,.T.);
#6307=EDGE_CURVE('',#5156,#5157,#4025,.T.);
#6308=EDGE_CURVE('',#5157,#5158,#4026,.F.);
#6309=EDGE_CURVE('',#5158,#5159,#4027,.T.);
#6310=EDGE_CURVE('',#5159,#5160,#4028,.F.);
#6311=EDGE_CURVE('',#5160,#5161,#4029,.T.);
#6312=EDGE_CURVE('',#5161,#5153,#4030,.F.);
#6313=EDGE_CURVE('',#5162,#5163,#4031,.T.);
#6314=EDGE_CURVE('',#5163,#5164,#2625,.F.);
#6315=EDGE_CURVE('',#5165,#5164,#4032,.T.);
#6316=EDGE_CURVE('',#5165,#5166,#4033,.F.);
#6317=EDGE_CURVE('',#5167,#5166,#4034,.T.);
#6318=EDGE_CURVE('',#5167,#5168,#2626,.F.);
#6319=EDGE_CURVE('',#5168,#5169,#4035,.T.);
#6320=EDGE_CURVE('',#5169,#5170,#2627,.F.);
#6321=EDGE_CURVE('',#5171,#5170,#4036,.T.);
#6322=EDGE_CURVE('',#5171,#5172,#4037,.F.);
#6323=EDGE_CURVE('',#5173,#5172,#4038,.T.);
#6324=EDGE_CURVE('',#5173,#5174,#2628,.F.);
#6325=EDGE_CURVE('',#5174,#5175,#4039,.T.);
#6326=EDGE_CURVE('',#5175,#5176,#2629,.F.);
#6327=EDGE_CURVE('',#5177,#5176,#4040,.T.);
#6328=EDGE_CURVE('',#5177,#5178,#4041,.F.);
#6329=EDGE_CURVE('',#5179,#5178,#4042,.T.);
#6330=EDGE_CURVE('',#5179,#5180,#2630,.F.);
#6331=EDGE_CURVE('',#5180,#5181,#4043,.T.);
#6332=EDGE_CURVE('',#5181,#5182,#2631,.F.);
#6333=EDGE_CURVE('',#5183,#5182,#4044,.T.);
#6334=EDGE_CURVE('',#5183,#5184,#4045,.F.);
#6335=EDGE_CURVE('',#5185,#5184,#4046,.T.);
#6336=EDGE_CURVE('',#5185,#5162,#2632,.F.);
#6337=EDGE_CURVE('',#5186,#5187,#2633,.T.);
#6338=EDGE_CURVE('',#5187,#5188,#2634,.F.);
#6339=EDGE_CURVE('',#5188,#5189,#2635,.F.);
#6340=EDGE_CURVE('',#5189,#5186,#2636,.T.);
#6341=EDGE_CURVE('',#5190,#5191,#2637,.T.);
#6342=EDGE_CURVE('',#5191,#5186,#4047,.F.);
#6343=EDGE_CURVE('',#5189,#5190,#4048,.T.);
#6344=EDGE_CURVE('',#5190,#5192,#2638,.F.);
#6345=EDGE_CURVE('',#5192,#5193,#2639,.T.);
#6346=EDGE_CURVE('',#5193,#5191,#2640,.T.);
#6347=EDGE_CURVE('',#5194,#5195,#2641,.T.);
#6348=EDGE_CURVE('',#5195,#5196,#2642,.F.);
#6349=EDGE_CURVE('',#5196,#5197,#2643,.F.);
#6350=EDGE_CURVE('',#5197,#5194,#2644,.T.);
#6351=EDGE_CURVE('',#5198,#5199,#2645,.T.);
#6352=EDGE_CURVE('',#5199,#5194,#4049,.F.);
#6353=EDGE_CURVE('',#5197,#5198,#4050,.T.);
#6354=EDGE_CURVE('',#5198,#5200,#2646,.F.);
#6355=EDGE_CURVE('',#5200,#5201,#2647,.T.);
#6356=EDGE_CURVE('',#5201,#5199,#2648,.T.);
#6357=EDGE_CURVE('',#5202,#5203,#2649,.T.);
#6358=EDGE_CURVE('',#5203,#5204,#2650,.F.);
#6359=EDGE_CURVE('',#5204,#5205,#2651,.F.);
#6360=EDGE_CURVE('',#5205,#5202,#2652,.T.);
#6361=EDGE_CURVE('',#5206,#5207,#2653,.T.);
#6362=EDGE_CURVE('',#5207,#5202,#4051,.F.);
#6363=EDGE_CURVE('',#5205,#5206,#4052,.T.);
#6364=EDGE_CURVE('',#5206,#5208,#2654,.F.);
#6365=EDGE_CURVE('',#5208,#5209,#2655,.T.);
#6366=EDGE_CURVE('',#5209,#5207,#2656,.T.);
#6367=EDGE_CURVE('',#5210,#5211,#2657,.T.);
#6368=EDGE_CURVE('',#5211,#5212,#2658,.F.);
#6369=EDGE_CURVE('',#5212,#5213,#2659,.F.);
#6370=EDGE_CURVE('',#5213,#5210,#2660,.T.);
#6371=EDGE_CURVE('',#5214,#5215,#2661,.T.);
#6372=EDGE_CURVE('',#5215,#5210,#4053,.F.);
#6373=EDGE_CURVE('',#5213,#5214,#4054,.T.);
#6374=EDGE_CURVE('',#5214,#5216,#2662,.F.);
#6375=EDGE_CURVE('',#5216,#5217,#2663,.T.);
#6376=EDGE_CURVE('',#5217,#5215,#2664,.T.);
#6377=EDGE_CURVE('',#5218,#5219,#2665,.T.);
#6378=EDGE_CURVE('',#5219,#5220,#508,.T.);
#6379=EDGE_CURVE('',#5220,#5221,#2666,.F.);
#6380=EDGE_CURVE('',#5221,#5218,#2667,.F.);
#6381=EDGE_CURVE('',#5222,#5223,#2668,.T.);
#6382=EDGE_CURVE('',#5223,#5224,#509,.T.);
#6383=EDGE_CURVE('',#5224,#5225,#2669,.F.);
#6384=EDGE_CURVE('',#5225,#5222,#2670,.F.);
#6385=EDGE_CURVE('',#5226,#5227,#2671,.F.);
#6386=EDGE_CURVE('',#5227,#5228,#510,.T.);
#6387=EDGE_CURVE('',#5228,#5229,#2672,.T.);
#6388=EDGE_CURVE('',#5229,#5226,#2673,.F.);
#6389=EDGE_CURVE('',#5230,#5231,#2674,.F.);
#6390=EDGE_CURVE('',#5231,#5232,#511,.T.);
#6391=EDGE_CURVE('',#5232,#5233,#2675,.T.);
#6392=EDGE_CURVE('',#5233,#5230,#2676,.F.);
#6393=EDGE_CURVE('',#5025,#5219,#512,.T.);
#6394=EDGE_CURVE('',#5026,#5218,#4055,.T.);
#6395=EDGE_CURVE('',#5021,#4851,#4056,.T.);
#6396=EDGE_CURVE('',#4852,#5026,#4057,.T.);
#6397=EDGE_CURVE('',#5220,#5022,#513,.T.);
#6398=EDGE_CURVE('',#5221,#5021,#4058,.T.);
#6399=EDGE_CURVE('',#4852,#5218,#4059,.F.);
#6400=EDGE_CURVE('',#5221,#4851,#4060,.F.);
#6401=EDGE_CURVE('',#5019,#5223,#514,.T.);
#6402=EDGE_CURVE('',#5020,#5222,#4061,.T.);
#6403=EDGE_CURVE('',#5015,#4895,#4062,.T.);
#6404=EDGE_CURVE('',#4888,#5020,#4063,.T.);
#6405=EDGE_CURVE('',#5224,#5016,#515,.T.);
#6406=EDGE_CURVE('',#5225,#5015,#4064,.T.);
#6407=EDGE_CURVE('',#4888,#5222,#4065,.F.);
#6408=EDGE_CURVE('',#5225,#4895,#4066,.F.);
#6409=EDGE_CURVE('',#4894,#4889,#516,.T.);
#6410=EDGE_CURVE('',#5013,#5227,#517,.T.);
#6411=EDGE_CURVE('',#5014,#5226,#4067,.T.);
#6412=EDGE_CURVE('',#5009,#4966,#4068,.T.);
#6413=EDGE_CURVE('',#4967,#5014,#4069,.T.);
#6414=EDGE_CURVE('',#5228,#5010,#518,.T.);
#6415=EDGE_CURVE('',#5229,#5009,#4070,.T.);
#6416=EDGE_CURVE('',#4967,#5226,#4071,.F.);
#6417=EDGE_CURVE('',#5229,#4966,#4072,.F.);
#6418=EDGE_CURVE('',#5007,#5231,#519,.T.);
#6419=EDGE_CURVE('',#5008,#5230,#4073,.T.);
#6420=EDGE_CURVE('',#5003,#4930,#4074,.T.);
#6421=EDGE_CURVE('',#4931,#5008,#4075,.T.);
#6422=EDGE_CURVE('',#5232,#5004,#520,.T.);
#6423=EDGE_CURVE('',#5233,#5003,#4076,.T.);
#6424=EDGE_CURVE('',#4931,#5230,#4077,.F.);
#6425=EDGE_CURVE('',#5233,#4930,#4078,.F.);
#6426=EDGE_CURVE('',#4929,#4932,#521,.T.);
#6427=EDGE_CURVE('',#5105,#5093,#4079,.T.);
#6428=EDGE_CURVE('',#5204,#5035,#522,.T.);
#6429=EDGE_CURVE('',#5204,#5102,#4080,.T.);
#6430=EDGE_CURVE('',#5035,#5101,#4081,.T.);
#6431=EDGE_CURVE('',#5036,#5100,#4082,.T.);
#6432=EDGE_CURVE('',#5205,#5038,#4083,.T.);
#6433=EDGE_CURVE('',#5099,#5208,#4084,.F.);
#6434=EDGE_CURVE('',#5036,#5208,#523,.T.);
#6435=EDGE_CURVE('',#5206,#5037,#4085,.T.);
#6436=EDGE_CURVE('',#5196,#5031,#524,.T.);
#6437=EDGE_CURVE('',#5196,#5110,#4086,.T.);
#6438=EDGE_CURVE('',#5031,#5109,#4087,.T.);
#6439=EDGE_CURVE('',#5032,#5108,#4088,.T.);
#6440=EDGE_CURVE('',#5197,#5034,#4089,.T.);
#6441=EDGE_CURVE('',#5107,#5200,#4090,.F.);
#6442=EDGE_CURVE('',#5032,#5200,#525,.T.);
#6443=EDGE_CURVE('',#5198,#5033,#4091,.T.);
#6444=EDGE_CURVE('',#5092,#5094,#4092,.T.);
#6445=EDGE_CURVE('',#5188,#5027,#526,.T.);
#6446=EDGE_CURVE('',#5188,#5116,#4093,.T.);
#6447=EDGE_CURVE('',#5027,#5115,#4094,.T.);
#6448=EDGE_CURVE('',#5028,#5114,#4095,.T.);
#6449=EDGE_CURVE('',#5189,#5030,#4096,.T.);
#6450=EDGE_CURVE('',#5113,#5192,#4097,.F.);
#6451=EDGE_CURVE('',#5028,#5192,#527,.T.);
#6452=EDGE_CURVE('',#5190,#5029,#4098,.T.);
#6453=EDGE_CURVE('',#5212,#5123,#528,.T.);
#6454=EDGE_CURVE('',#5212,#5122,#4099,.T.);
#6455=EDGE_CURVE('',#5123,#5121,#4100,.T.);
#6456=EDGE_CURVE('',#5124,#5120,#4101,.T.);
#6457=EDGE_CURVE('',#5213,#5126,#4102,.T.);
#6458=EDGE_CURVE('',#5119,#5216,#4103,.F.);
#6459=EDGE_CURVE('',#5124,#5216,#529,.T.);
#6460=EDGE_CURVE('',#5214,#5125,#4104,.T.);
#6461=EDGE_CURVE('',#5039,#5049,#4105,.T.);
#6462=EDGE_CURVE('',#5050,#5040,#4106,.T.);
#6463=EDGE_CURVE('',#5040,#5146,#4107,.T.);
#6464=EDGE_CURVE('',#5147,#5039,#4108,.T.);
#6465=EDGE_CURVE('',#5050,#5146,#4109,.F.);
#6466=EDGE_CURVE('',#5147,#5049,#4110,.F.);
#6467=EDGE_CURVE('',#5047,#5145,#4111,.T.);
#6468=EDGE_CURVE('',#5048,#5065,#530,.T.);
#6469=EDGE_CURVE('',#5066,#5047,#531,.T.);
#6470=EDGE_CURVE('',#5148,#5048,#4112,.T.);
#6471=EDGE_CURVE('',#5141,#5061,#4113,.F.);
#6472=EDGE_CURVE('',#5045,#5141,#4114,.F.);
#6473=EDGE_CURVE('',#5061,#5045,#4115,.F.);
#6474=EDGE_CURVE('',#5066,#5144,#4116,.F.);
#6475=EDGE_CURVE('',#5149,#5065,#4117,.F.);
#6476=EDGE_CURVE('',#5152,#5042,#4118,.F.);
#6477=EDGE_CURVE('',#5054,#5152,#4119,.F.);
#6478=EDGE_CURVE('',#5042,#5054,#4120,.F.);
#6479=EDGE_CURVE('',#5046,#5140,#4121,.T.);
#6480=EDGE_CURVE('',#5062,#5046,#4122,.T.);
#6481=EDGE_CURVE('',#5142,#5060,#4123,.T.);
#6482=EDGE_CURVE('',#5067,#5143,#4124,.T.);
#6483=EDGE_CURVE('',#5150,#5064,#4125,.T.);
#6484=EDGE_CURVE('',#5051,#5151,#4126,.T.);
#6485=EDGE_CURVE('',#5041,#5053,#4127,.T.);
#6486=EDGE_CURVE('',#5129,#5041,#4128,.T.);
#6487=EDGE_CURVE('',#5062,#5140,#4129,.F.);
#6488=EDGE_CURVE('',#5067,#5060,#532,.F.);
#6489=EDGE_CURVE('',#5051,#5064,#533,.F.);
#6490=EDGE_CURVE('',#5129,#5053,#4130,.F.);
#6491=EDGE_CURVE('',#5059,#5139,#4131,.T.);
#6492=EDGE_CURVE('',#5068,#5059,#534,.T.);
#6493=EDGE_CURVE('',#5052,#5063,#535,.T.);
#6494=EDGE_CURVE('',#5130,#5052,#4132,.T.);
#6495=EDGE_CURVE('',#5068,#5138,#4133,.F.);
#6496=EDGE_CURVE('',#5131,#5063,#4134,.F.);
#6497=EDGE_CURVE('',#5069,#5137,#4135,.T.);
#6498=EDGE_CURVE('',#5070,#5057,#536,.T.);
#6499=EDGE_CURVE('',#5058,#5069,#537,.T.);
#6500=EDGE_CURVE('',#5132,#5070,#4136,.T.);
#6501=EDGE_CURVE('',#5058,#5136,#4137,.F.);
#6502=EDGE_CURVE('',#5133,#5057,#4138,.F.);
#6503=EDGE_CURVE('',#5055,#5135,#4139,.T.);
#6504=EDGE_CURVE('',#5134,#5056,#4140,.T.);
#6505=EDGE_CURVE('',#5135,#5043,#4141,.T.);
#6506=EDGE_CURVE('',#5044,#5134,#4142,.T.);
#6507=EDGE_CURVE('',#5055,#5043,#4143,.F.);
#6508=EDGE_CURVE('',#5044,#5056,#4144,.F.);
#6509=EDGE_CURVE('',#5071,#5078,#4145,.T.);
#6510=EDGE_CURVE('',#5072,#5082,#4146,.T.);
#6511=EDGE_CURVE('',#5073,#5086,#4147,.T.);
#6512=EDGE_CURVE('',#5074,#5090,#4148,.T.);
#6513=EDGE_CURVE('',#5075,#5096,#4149,.T.);
#6514=EDGE_CURVE('',#5087,#5084,#4150,.T.);
#6515=EDGE_CURVE('',#5079,#5076,#4151,.T.);
#6516=EDGE_CURVE('',#5083,#5080,#4152,.T.);
#6517=EDGE_CURVE('',#5091,#5088,#4153,.T.);
#6518=EDGE_CURVE('',#5155,#5234,#538,.T.);
#6519=EDGE_CURVE('',#5234,#5235,#539,.T.);
#6520=EDGE_CURVE('',#5235,#5236,#540,.T.);
#6521=EDGE_CURVE('',#5236,#5237,#541,.T.);
#6522=EDGE_CURVE('',#5237,#5238,#542,.T.);
#6523=EDGE_CURVE('',#5238,#5154,#543,.T.);
#6524=EDGE_CURVE('',#5153,#5239,#544,.T.);
#6525=EDGE_CURVE('',#5239,#5240,#545,.T.);
#6526=EDGE_CURVE('',#5240,#5241,#546,.T.);
#6527=EDGE_CURVE('',#5241,#5242,#547,.T.);
#6528=EDGE_CURVE('',#5242,#5243,#548,.T.);
#6529=EDGE_CURVE('',#5243,#5161,#549,.T.);
#6530=EDGE_CURVE('',#5160,#5244,#550,.T.);
#6531=EDGE_CURVE('',#5244,#5245,#551,.T.);
#6532=EDGE_CURVE('',#5245,#5246,#552,.T.);
#6533=EDGE_CURVE('',#5246,#5247,#553,.T.);
#6534=EDGE_CURVE('',#5247,#5248,#554,.T.);
#6535=EDGE_CURVE('',#5248,#5159,#555,.T.);
#6536=EDGE_CURVE('',#5158,#5249,#556,.T.);
#6537=EDGE_CURVE('',#5249,#5250,#557,.T.);
#6538=EDGE_CURVE('',#5250,#5251,#558,.T.);
#6539=EDGE_CURVE('',#5251,#5252,#559,.T.);
#6540=EDGE_CURVE('',#5252,#5253,#560,.T.);
#6541=EDGE_CURVE('',#5253,#5157,#561,.T.);
#6542=EDGE_CURVE('',#5156,#5127,#4154,.T.);
#6543=EDGE_CURVE('',#5097,#5211,#4155,.T.);
#6544=EDGE_CURVE('',#5097,#5166,#4156,.F.);
#6545=EDGE_CURVE('',#5167,#5211,#4157,.F.);
#6546=EDGE_CURVE('',#5168,#5210,#4158,.T.);
#6547=EDGE_CURVE('',#5098,#5165,#4159,.T.);
#6548=EDGE_CURVE('',#5209,#5098,#4160,.T.);
#6549=EDGE_CURVE('',#5169,#5215,#4161,.T.);
#6550=EDGE_CURVE('',#5209,#5164,#4162,.F.);
#6551=EDGE_CURVE('',#5217,#5118,#4163,.T.);
#6552=EDGE_CURVE('',#5170,#5217,#4164,.T.);
#6553=EDGE_CURVE('',#5207,#5163,#4165,.T.);
#6554=EDGE_CURVE('',#5171,#5118,#4166,.F.);
#6555=EDGE_CURVE('',#5202,#5162,#4167,.T.);
#6556=EDGE_CURVE('',#5117,#5187,#4168,.T.);
#6557=EDGE_CURVE('',#5172,#5117,#4169,.T.);
#6558=EDGE_CURVE('',#5203,#5185,#4170,.T.);
#6559=EDGE_CURVE('',#5103,#5203,#4171,.T.);
#6560=EDGE_CURVE('',#5173,#5187,#4172,.F.);
#6561=EDGE_CURVE('',#5103,#5184,#4173,.F.);
#6562=EDGE_CURVE('',#5174,#5186,#4174,.T.);
#6563=EDGE_CURVE('',#5106,#5183,#4175,.T.);
#6564=EDGE_CURVE('',#5201,#5106,#4176,.T.);
#6565=EDGE_CURVE('',#5175,#5191,#4177,.T.);
#6566=EDGE_CURVE('',#5201,#5182,#4178,.F.);
#6567=EDGE_CURVE('',#5193,#5112,#4179,.T.);
#6568=EDGE_CURVE('',#5176,#5193,#4180,.T.);
#6569=EDGE_CURVE('',#5199,#5181,#4181,.T.);
#6570=EDGE_CURVE('',#5177,#5112,#4182,.F.);
#6571=EDGE_CURVE('',#5194,#5180,#4183,.T.);
#6572=EDGE_CURVE('',#5178,#5111,#4184,.T.);
#6573=EDGE_CURVE('',#5195,#5179,#4185,.T.);
#6574=EDGE_CURVE('',#5195,#5111,#4186,.F.);
#6575=EDGE_CURVE('',#5019,#5238,#4187,.T.);
#6576=EDGE_CURVE('',#5154,#5018,#4188,.T.);
#6577=EDGE_CURVE('',#5155,#5017,#4189,.T.);
#6578=EDGE_CURVE('',#5223,#5237,#4190,.T.);
#6579=EDGE_CURVE('',#5234,#5016,#4191,.T.);
#6580=EDGE_CURVE('',#5224,#5235,#4192,.T.);
#6581=EDGE_CURVE('',#5023,#5153,#4193,.T.);
#6582=EDGE_CURVE('',#5239,#5022,#4194,.T.);
#6583=EDGE_CURVE('',#5240,#5220,#4195,.T.);
#6584=EDGE_CURVE('',#5024,#5161,#4196,.T.);
#6585=EDGE_CURVE('',#5242,#5219,#4197,.T.);
#6586=EDGE_CURVE('',#5025,#5243,#4198,.T.);
#6587=EDGE_CURVE('',#5005,#5160,#4199,.T.);
#6588=EDGE_CURVE('',#5244,#5004,#4200,.T.);
#6589=EDGE_CURVE('',#5245,#5232,#4201,.T.);
#6590=EDGE_CURVE('',#5006,#5159,#4202,.T.);
#6591=EDGE_CURVE('',#5247,#5231,#4203,.T.);
#6592=EDGE_CURVE('',#5007,#5248,#4204,.T.);
#6593=EDGE_CURVE('',#5011,#5158,#4205,.T.);
#6594=EDGE_CURVE('',#5249,#5010,#4206,.T.);
#6595=EDGE_CURVE('',#5250,#5228,#4207,.T.);
#6596=EDGE_CURVE('',#5012,#5157,#4208,.T.);
#6597=EDGE_CURVE('',#5252,#5227,#4209,.T.);
#6598=EDGE_CURVE('',#5013,#5253,#4210,.T.);
#6599=EDGE_CURVE('',#5254,#5255,#2677,.T.);
#6600=EDGE_CURVE('',#5255,#5256,#2678,.T.);
#6601=EDGE_CURVE('',#5256,#5257,#4211,.F.);
#6602=EDGE_CURVE('',#5257,#5258,#2679,.T.);
#6603=EDGE_CURVE('',#5258,#5259,#4212,.F.);
#6604=EDGE_CURVE('',#5259,#5260,#2680,.T.);
#6605=EDGE_CURVE('',#5260,#5254,#4213,.F.);
#6606=EDGE_CURVE('',#5261,#5262,#4214,.T.);
#6607=EDGE_CURVE('',#5262,#5263,#2681,.F.);
#6608=EDGE_CURVE('',#5263,#5264,#4215,.T.);
#6609=EDGE_CURVE('',#5264,#5265,#2682,.F.);
#6610=EDGE_CURVE('',#5265,#5266,#4216,.T.);
#6611=EDGE_CURVE('',#5266,#5267,#2683,.F.);
#6612=EDGE_CURVE('',#5267,#5268,#4217,.T.);
#6613=EDGE_CURVE('',#5268,#5269,#2684,.F.);
#6614=EDGE_CURVE('',#5269,#5270,#2685,.F.);
#6615=EDGE_CURVE('',#5270,#5271,#2686,.F.);
#6616=EDGE_CURVE('',#5271,#5272,#4218,.T.);
#6617=EDGE_CURVE('',#5272,#5273,#2687,.F.);
#6618=EDGE_CURVE('',#5273,#5274,#2688,.F.);
#6619=EDGE_CURVE('',#5274,#5261,#2689,.F.);
#6620=EDGE_CURVE('',#5275,#5276,#4219,.T.);
#6621=EDGE_CURVE('',#5276,#5277,#2690,.F.);
#6622=EDGE_CURVE('',#5277,#5278,#4220,.T.);
#6623=EDGE_CURVE('',#5278,#5275,#2691,.F.);
#6624=EDGE_CURVE('',#5279,#5280,#2692,.F.);
#6625=EDGE_CURVE('',#5280,#5281,#4221,.F.);
#6626=EDGE_CURVE('',#5281,#5282,#2693,.F.);
#6627=EDGE_CURVE('',#5282,#5279,#4222,.F.);
#6628=EDGE_CURVE('',#5283,#5284,#4223,.T.);
#6629=EDGE_CURVE('',#5284,#5285,#2694,.T.);
#6630=EDGE_CURVE('',#5285,#5286,#4224,.T.);
#6631=EDGE_CURVE('',#5286,#5283,#2695,.T.);
#6632=EDGE_CURVE('',#5287,#5288,#4225,.F.);
#6633=EDGE_CURVE('',#5288,#5289,#4226,.T.);
#6634=EDGE_CURVE('',#5289,#5290,#4227,.T.);
#6635=EDGE_CURVE('',#5290,#5291,#2696,.F.);
#6636=EDGE_CURVE('',#5291,#5292,#4228,.T.);
#6637=EDGE_CURVE('',#5292,#5293,#2697,.F.);
#6638=EDGE_CURVE('',#5293,#5294,#4229,.T.);
#6639=EDGE_CURVE('',#5294,#5295,#2698,.F.);
#6640=EDGE_CURVE('',#5295,#5296,#4230,.T.);
#6641=EDGE_CURVE('',#5296,#5297,#2699,.F.);
#6642=EDGE_CURVE('',#5297,#5298,#2700,.F.);
#6643=EDGE_CURVE('',#5298,#5299,#4231,.F.);
#6644=EDGE_CURVE('',#5299,#5287,#2701,.F.);
#6645=EDGE_CURVE('',#5300,#5301,#2702,.T.);
#6646=EDGE_CURVE('',#5301,#5302,#4232,.F.);
#6647=EDGE_CURVE('',#5302,#5303,#2703,.T.);
#6648=EDGE_CURVE('',#5303,#5304,#2704,.T.);
#6649=EDGE_CURVE('',#5304,#5305,#4233,.F.);
#6650=EDGE_CURVE('',#5305,#5306,#2705,.T.);
#6651=EDGE_CURVE('',#5306,#5307,#4234,.F.);
#6652=EDGE_CURVE('',#5307,#5308,#66,.T.);
#6653=EDGE_CURVE('',#5308,#5300,#4235,.F.);
#6654=EDGE_CURVE('',#5309,#5310,#4236,.T.);
#6655=EDGE_CURVE('',#5310,#5311,#2706,.F.);
#6656=EDGE_CURVE('',#5311,#5312,#4237,.T.);
#6657=EDGE_CURVE('',#5312,#5313,#2707,.F.);
#6658=EDGE_CURVE('',#5313,#5314,#4238,.T.);
#6659=EDGE_CURVE('',#5314,#5315,#2708,.F.);
#6660=EDGE_CURVE('',#5315,#5316,#4239,.T.);
#6661=EDGE_CURVE('',#5316,#5317,#2709,.F.);
#6662=EDGE_CURVE('',#5317,#5318,#2710,.F.);
#6663=EDGE_CURVE('',#5318,#5319,#2711,.F.);
#6664=EDGE_CURVE('',#5319,#5320,#4240,.T.);
#6665=EDGE_CURVE('',#5320,#5321,#2712,.F.);
#6666=EDGE_CURVE('',#5321,#5322,#2713,.F.);
#6667=EDGE_CURVE('',#5322,#5309,#2714,.F.);
#6668=EDGE_CURVE('',#5323,#5324,#4241,.T.);
#6669=EDGE_CURVE('',#5324,#5325,#2715,.F.);
#6670=EDGE_CURVE('',#5325,#5326,#4242,.T.);
#6671=EDGE_CURVE('',#5326,#5323,#2716,.F.);
#6672=EDGE_CURVE('',#5327,#5328,#2717,.F.);
#6673=EDGE_CURVE('',#5328,#5329,#4243,.F.);
#6674=EDGE_CURVE('',#5329,#5330,#2718,.F.);
#6675=EDGE_CURVE('',#5330,#5327,#4244,.F.);
#6676=EDGE_CURVE('',#5331,#5332,#4245,.T.);
#6677=EDGE_CURVE('',#5332,#5333,#2719,.T.);
#6678=EDGE_CURVE('',#5333,#5334,#4246,.T.);
#6679=EDGE_CURVE('',#5334,#5331,#2720,.T.);
#6680=EDGE_CURVE('',#5335,#5336,#4247,.F.);
#6681=EDGE_CURVE('',#5336,#5337,#4248,.T.);
#6682=EDGE_CURVE('',#5337,#5338,#4249,.T.);
#6683=EDGE_CURVE('',#5338,#5339,#2721,.F.);
#6684=EDGE_CURVE('',#5339,#5340,#4250,.T.);
#6685=EDGE_CURVE('',#5340,#5341,#2722,.F.);
#6686=EDGE_CURVE('',#5341,#5342,#4251,.T.);
#6687=EDGE_CURVE('',#5342,#5343,#2723,.F.);
#6688=EDGE_CURVE('',#5343,#5344,#4252,.T.);
#6689=EDGE_CURVE('',#5344,#5345,#2724,.F.);
#6690=EDGE_CURVE('',#5345,#5346,#2725,.F.);
#6691=EDGE_CURVE('',#5346,#5347,#4253,.F.);
#6692=EDGE_CURVE('',#5347,#5335,#2726,.F.);
#6693=EDGE_CURVE('',#5348,#5349,#2727,.T.);
#6694=EDGE_CURVE('',#5349,#5350,#2728,.T.);
#6695=EDGE_CURVE('',#5350,#5351,#4254,.F.);
#6696=EDGE_CURVE('',#5351,#5352,#2729,.T.);
#6697=EDGE_CURVE('',#5352,#5353,#4255,.F.);
#6698=EDGE_CURVE('',#5353,#5354,#2730,.T.);
#6699=EDGE_CURVE('',#5354,#5348,#4256,.F.);
#6700=EDGE_CURVE('',#5355,#5356,#4257,.T.);
#6701=EDGE_CURVE('',#5356,#5357,#2731,.F.);
#6702=EDGE_CURVE('',#5357,#5358,#4258,.T.);
#6703=EDGE_CURVE('',#5358,#5359,#2732,.F.);
#6704=EDGE_CURVE('',#5359,#5360,#4259,.T.);
#6705=EDGE_CURVE('',#5360,#5361,#2733,.F.);
#6706=EDGE_CURVE('',#5361,#5362,#4260,.T.);
#6707=EDGE_CURVE('',#5362,#5363,#2734,.F.);
#6708=EDGE_CURVE('',#5363,#5364,#2735,.F.);
#6709=EDGE_CURVE('',#5364,#5365,#2736,.F.);
#6710=EDGE_CURVE('',#5365,#5366,#4261,.T.);
#6711=EDGE_CURVE('',#5366,#5367,#2737,.F.);
#6712=EDGE_CURVE('',#5367,#5368,#2738,.F.);
#6713=EDGE_CURVE('',#5368,#5355,#2739,.F.);
#6714=EDGE_CURVE('',#5369,#5370,#4262,.T.);
#6715=EDGE_CURVE('',#5370,#5371,#2740,.F.);
#6716=EDGE_CURVE('',#5371,#5372,#4263,.T.);
#6717=EDGE_CURVE('',#5372,#5373,#562,.T.);
#6718=EDGE_CURVE('',#5373,#5374,#4264,.T.);
#6719=EDGE_CURVE('',#5374,#5369,#2741,.F.);
#6720=EDGE_CURVE('',#5375,#5376,#2742,.F.);
#6721=EDGE_CURVE('',#5376,#5377,#4265,.F.);
#6722=EDGE_CURVE('',#5377,#5378,#2743,.F.);
#6723=EDGE_CURVE('',#5378,#5375,#4266,.F.);
#6724=EDGE_CURVE('',#5379,#5380,#4267,.T.);
#6725=EDGE_CURVE('',#5380,#5381,#2744,.T.);
#6726=EDGE_CURVE('',#5381,#5382,#4268,.T.);
#6727=EDGE_CURVE('',#5382,#5379,#2745,.T.);
#6728=EDGE_CURVE('',#5383,#5384,#4269,.F.);
#6729=EDGE_CURVE('',#5384,#5385,#4270,.T.);
#6730=EDGE_CURVE('',#5385,#5386,#4271,.T.);
#6731=EDGE_CURVE('',#5386,#5387,#2746,.F.);
#6732=EDGE_CURVE('',#5387,#5388,#4272,.T.);
#6733=EDGE_CURVE('',#5388,#5389,#2747,.F.);
#6734=EDGE_CURVE('',#5389,#5390,#4273,.T.);
#6735=EDGE_CURVE('',#5390,#5391,#2748,.F.);
#6736=EDGE_CURVE('',#5391,#5392,#4274,.T.);
#6737=EDGE_CURVE('',#5392,#5393,#2749,.F.);
#6738=EDGE_CURVE('',#5393,#5394,#2750,.F.);
#6739=EDGE_CURVE('',#5394,#5395,#4275,.F.);
#6740=EDGE_CURVE('',#5395,#5383,#2751,.F.);
#6741=EDGE_CURVE('',#5396,#5397,#2752,.T.);
#6742=EDGE_CURVE('',#5397,#5398,#2753,.T.);
#6743=EDGE_CURVE('',#5398,#5399,#4276,.F.);
#6744=EDGE_CURVE('',#5399,#5400,#2754,.T.);
#6745=EDGE_CURVE('',#5400,#5401,#4277,.F.);
#6746=EDGE_CURVE('',#5401,#5402,#2755,.T.);
#6747=EDGE_CURVE('',#5402,#5396,#4278,.F.);
#6748=EDGE_CURVE('',#5403,#5404,#4279,.T.);
#6749=EDGE_CURVE('',#5404,#5405,#2756,.F.);
#6750=EDGE_CURVE('',#5405,#5406,#4280,.T.);
#6751=EDGE_CURVE('',#5406,#5407,#2757,.F.);
#6752=EDGE_CURVE('',#5407,#5408,#4281,.T.);
#6753=EDGE_CURVE('',#5408,#5409,#2758,.F.);
#6754=EDGE_CURVE('',#5409,#5410,#4282,.T.);
#6755=EDGE_CURVE('',#5410,#5411,#2759,.F.);
#6756=EDGE_CURVE('',#5411,#5412,#2760,.F.);
#6757=EDGE_CURVE('',#5412,#5413,#2761,.F.);
#6758=EDGE_CURVE('',#5413,#5414,#4283,.T.);
#6759=EDGE_CURVE('',#5414,#5415,#2762,.F.);
#6760=EDGE_CURVE('',#5415,#5416,#2763,.F.);
#6761=EDGE_CURVE('',#5416,#5403,#2764,.F.);
#6762=EDGE_CURVE('',#5417,#5418,#4284,.T.);
#6763=EDGE_CURVE('',#5418,#5419,#2765,.F.);
#6764=EDGE_CURVE('',#5419,#5420,#4285,.T.);
#6765=EDGE_CURVE('',#5420,#5417,#2766,.F.);
#6766=EDGE_CURVE('',#5421,#5422,#2767,.F.);
#6767=EDGE_CURVE('',#5422,#5423,#4286,.F.);
#6768=EDGE_CURVE('',#5423,#5424,#2768,.F.);
#6769=EDGE_CURVE('',#5424,#5421,#4287,.F.);
#6770=EDGE_CURVE('',#5425,#5426,#4288,.T.);
#6771=EDGE_CURVE('',#5426,#5427,#2769,.T.);
#6772=EDGE_CURVE('',#5427,#5428,#4289,.T.);
#6773=EDGE_CURVE('',#5428,#5425,#2770,.T.);
#6774=EDGE_CURVE('',#5429,#5430,#4290,.F.);
#6775=EDGE_CURVE('',#5430,#5431,#4291,.T.);
#6776=EDGE_CURVE('',#5431,#5432,#4292,.T.);
#6777=EDGE_CURVE('',#5432,#5433,#2771,.F.);
#6778=EDGE_CURVE('',#5433,#5434,#4293,.T.);
#6779=EDGE_CURVE('',#5434,#5435,#2772,.F.);
#6780=EDGE_CURVE('',#5435,#5436,#4294,.T.);
#6781=EDGE_CURVE('',#5436,#5437,#2773,.F.);
#6782=EDGE_CURVE('',#5437,#5438,#4295,.T.);
#6783=EDGE_CURVE('',#5438,#5439,#2774,.F.);
#6784=EDGE_CURVE('',#5439,#5440,#2775,.F.);
#6785=EDGE_CURVE('',#5440,#5441,#4296,.F.);
#6786=EDGE_CURVE('',#5441,#5429,#2776,.F.);
#6787=EDGE_CURVE('',#5442,#5428,#4297,.T.);
#6788=EDGE_CURVE('',#5442,#5443,#2777,.F.);
#6789=EDGE_CURVE('',#5425,#5443,#4298,.T.);
#6790=EDGE_CURVE('',#5443,#5444,#4299,.T.);
#6791=EDGE_CURVE('',#5426,#5444,#4300,.T.);
#6792=EDGE_CURVE('',#5445,#5427,#4301,.T.);
#6793=EDGE_CURVE('',#5445,#5442,#4302,.T.);
#6794=EDGE_CURVE('',#5444,#5445,#2778,.F.);
#6795=EDGE_CURVE('',#5446,#4850,#4303,.T.);
#6796=EDGE_CURVE('',#5446,#5447,#4304,.T.);
#6797=EDGE_CURVE('',#4847,#5447,#4305,.T.);
#6798=EDGE_CURVE('',#5448,#5449,#67,.F.);
#6799=EDGE_CURVE('',#5448,#5450,#2779,.F.);
#6800=EDGE_CURVE('',#5449,#5450,#4306,.T.);
#6801=EDGE_CURVE('',#5447,#5448,#2780,.F.);
#6802=EDGE_CURVE('',#4848,#5449,#68,.F.);
#6803=EDGE_CURVE('',#5451,#4859,#4307,.T.);
#6804=EDGE_CURVE('',#5451,#5446,#2781,.F.);
#6805=EDGE_CURVE('',#4860,#4849,#563,.F.);
#6806=EDGE_CURVE('',#5452,#4858,#4308,.T.);
#6807=EDGE_CURVE('',#5452,#5451,#4309,.T.);
#6808=EDGE_CURVE('',#5450,#5453,#4310,.F.);
#6809=EDGE_CURVE('',#4861,#5453,#4311,.T.);
#6810=EDGE_CURVE('',#5454,#4857,#4312,.T.);
#6811=EDGE_CURVE('',#5454,#5452,#4313,.F.);
#6812=EDGE_CURVE('',#5453,#5455,#2782,.F.);
#6813=EDGE_CURVE('',#4862,#5455,#4314,.T.);
#6814=EDGE_CURVE('',#5456,#4856,#4315,.T.);
#6815=EDGE_CURVE('',#5456,#5454,#4316,.F.);
#6816=EDGE_CURVE('',#5455,#5457,#4317,.F.);
#6817=EDGE_CURVE('',#4853,#5457,#4318,.T.);
#6818=EDGE_CURVE('',#5458,#4855,#4319,.T.);
#6819=EDGE_CURVE('',#5458,#5456,#2783,.F.);
#6820=EDGE_CURVE('',#5457,#5459,#2784,.F.);
#6821=EDGE_CURVE('',#4854,#5459,#4320,.T.);
#6822=EDGE_CURVE('',#5459,#5458,#4321,.F.);
#6823=EDGE_CURVE('',#5460,#4867,#4322,.T.);
#6824=EDGE_CURVE('',#5460,#5461,#2785,.F.);
#6825=EDGE_CURVE('',#4868,#5461,#69,.T.);
#6826=EDGE_CURVE('',#5461,#5462,#2786,.F.);
#6827=EDGE_CURVE('',#4869,#5462,#4323,.T.);
#6828=EDGE_CURVE('',#5463,#4866,#4324,.T.);
#6829=EDGE_CURVE('',#5463,#5460,#4325,.F.);
#6830=EDGE_CURVE('',#5462,#5464,#4326,.F.);
#6831=EDGE_CURVE('',#4863,#5464,#4327,.T.);
#6832=EDGE_CURVE('',#5465,#4865,#4328,.T.);
#6833=EDGE_CURVE('',#5465,#5463,#2787,.F.);
#6834=EDGE_CURVE('',#5464,#5466,#2788,.F.);
#6835=EDGE_CURVE('',#4864,#5466,#4329,.T.);
#6836=EDGE_CURVE('',#5466,#5465,#4330,.F.);
#6837=EDGE_CURVE('',#5467,#4878,#70,.F.);
#6838=EDGE_CURVE('',#5467,#5468,#2789,.F.);
#6839=EDGE_CURVE('',#4879,#5468,#4331,.T.);
#6840=EDGE_CURVE('',#5469,#4877,#71,.F.);
#6841=EDGE_CURVE('',#5469,#5467,#2790,.F.);
#6842=EDGE_CURVE('',#5468,#5470,#4332,.F.);
#6843=EDGE_CURVE('',#4880,#5470,#4333,.T.);
#6844=EDGE_CURVE('',#5471,#4876,#4334,.T.);
#6845=EDGE_CURVE('',#5471,#5469,#2791,.F.);
#6846=EDGE_CURVE('',#5470,#5472,#2792,.F.);
#6847=EDGE_CURVE('',#4881,#5472,#72,.T.);
#6848=EDGE_CURVE('',#5473,#4875,#4335,.T.);
#6849=EDGE_CURVE('',#5473,#5471,#4336,.F.);
#6850=EDGE_CURVE('',#5472,#5474,#2793,.F.);
#6851=EDGE_CURVE('',#4882,#5474,#73,.T.);
#6852=EDGE_CURVE('',#5475,#4874,#4337,.T.);
#6853=EDGE_CURVE('',#5475,#5473,#2794,.F.);
#6854=EDGE_CURVE('',#5474,#5476,#2795,.F.);
#6855=EDGE_CURVE('',#4883,#5476,#4338,.T.);
#6856=EDGE_CURVE('',#5477,#4873,#4339,.T.);
#6857=EDGE_CURVE('',#5477,#5475,#4340,.F.);
#6858=EDGE_CURVE('',#5476,#5478,#4341,.F.);
#6859=EDGE_CURVE('',#4870,#5478,#4342,.T.);
#6860=EDGE_CURVE('',#5479,#4872,#4343,.T.);
#6861=EDGE_CURVE('',#5479,#5477,#2796,.F.);
#6862=EDGE_CURVE('',#5478,#5480,#2797,.F.);
#6863=EDGE_CURVE('',#4871,#5480,#4344,.T.);
#6864=EDGE_CURVE('',#5480,#5479,#4345,.F.);
#6865=EDGE_CURVE('',#5481,#4887,#4346,.T.);
#6866=EDGE_CURVE('',#5481,#5482,#4347,.F.);
#6867=EDGE_CURVE('',#4884,#5482,#4348,.T.);
#6868=EDGE_CURVE('',#5483,#4886,#4349,.T.);
#6869=EDGE_CURVE('',#5483,#5481,#2798,.F.);
#6870=EDGE_CURVE('',#5482,#5484,#2799,.F.);
#6871=EDGE_CURVE('',#4885,#5484,#4350,.T.);
#6872=EDGE_CURVE('',#5484,#5483,#4351,.F.);
#6873=EDGE_CURVE('',#5485,#5334,#4352,.T.);
#6874=EDGE_CURVE('',#5485,#5486,#2800,.F.);
#6875=EDGE_CURVE('',#5331,#5486,#4353,.T.);
#6876=EDGE_CURVE('',#5486,#5487,#4354,.T.);
#6877=EDGE_CURVE('',#5332,#5487,#4355,.T.);
#6878=EDGE_CURVE('',#5488,#5333,#4356,.T.);
#6879=EDGE_CURVE('',#5488,#5485,#4357,.T.);
#6880=EDGE_CURVE('',#5487,#5488,#2801,.F.);
#6881=EDGE_CURVE('',#5489,#4846,#4358,.T.);
#6882=EDGE_CURVE('',#5489,#5490,#4359,.T.);
#6883=EDGE_CURVE('',#4843,#5490,#4360,.T.);
#6884=EDGE_CURVE('',#5491,#5492,#74,.F.);
#6885=EDGE_CURVE('',#5491,#5493,#2802,.F.);
#6886=EDGE_CURVE('',#5492,#5493,#4361,.T.);
#6887=EDGE_CURVE('',#5490,#5491,#2803,.F.);
#6888=EDGE_CURVE('',#4844,#5492,#75,.F.);
#6889=EDGE_CURVE('',#5494,#4944,#4362,.T.);
#6890=EDGE_CURVE('',#5494,#5489,#2804,.F.);
#6891=EDGE_CURVE('',#4945,#4845,#564,.F.);
#6892=EDGE_CURVE('',#5495,#4943,#4363,.T.);
#6893=EDGE_CURVE('',#5495,#5494,#4364,.T.);
#6894=EDGE_CURVE('',#5493,#5496,#4365,.F.);
#6895=EDGE_CURVE('',#4946,#5496,#4366,.T.);
#6896=EDGE_CURVE('',#5497,#4942,#4367,.T.);
#6897=EDGE_CURVE('',#5497,#5495,#4368,.F.);
#6898=EDGE_CURVE('',#5496,#5498,#2805,.F.);
#6899=EDGE_CURVE('',#4947,#5498,#4369,.T.);
#6900=EDGE_CURVE('',#5499,#4941,#4370,.T.);
#6901=EDGE_CURVE('',#5499,#5497,#4371,.F.);
#6902=EDGE_CURVE('',#5498,#5500,#4372,.F.);
#6903=EDGE_CURVE('',#4938,#5500,#4373,.T.);
#6904=EDGE_CURVE('',#5501,#4940,#4374,.T.);
#6905=EDGE_CURVE('',#5501,#5499,#2806,.F.);
#6906=EDGE_CURVE('',#5500,#5502,#2807,.F.);
#6907=EDGE_CURVE('',#4939,#5502,#4375,.T.);
#6908=EDGE_CURVE('',#5502,#5501,#4376,.F.);
#6909=EDGE_CURVE('',#5503,#4936,#76,.F.);
#6910=EDGE_CURVE('',#5503,#5504,#2808,.F.);
#6911=EDGE_CURVE('',#4937,#5504,#4377,.T.);
#6912=EDGE_CURVE('',#5504,#5505,#4378,.F.);
#6913=EDGE_CURVE('',#4927,#5505,#4379,.T.);
#6914=EDGE_CURVE('',#5506,#4935,#4380,.T.);
#6915=EDGE_CURVE('',#5506,#5503,#2809,.F.);
#6916=EDGE_CURVE('',#5505,#5507,#2810,.F.);
#6917=EDGE_CURVE('',#4928,#5507,#4381,.T.);
#6918=EDGE_CURVE('',#5508,#4934,#4382,.T.);
#6919=EDGE_CURVE('',#5508,#5506,#4383,.F.);
#6920=EDGE_CURVE('',#5507,#5509,#4384,.F.);
#6921=EDGE_CURVE('',#4929,#5509,#4385,.T.);
#6922=EDGE_CURVE('',#5510,#4933,#4386,.T.);
#6923=EDGE_CURVE('',#5510,#5508,#2811,.F.);
#6924=EDGE_CURVE('',#5509,#5511,#565,.T.);
#6925=EDGE_CURVE('',#4932,#5511,#4387,.T.);
#6926=EDGE_CURVE('',#5511,#5510,#4388,.F.);
#6927=EDGE_CURVE('',#5512,#4956,#77,.F.);
#6928=EDGE_CURVE('',#5512,#5513,#2812,.F.);
#6929=EDGE_CURVE('',#4957,#5513,#4389,.T.);
#6930=EDGE_CURVE('',#5514,#4955,#78,.F.);
#6931=EDGE_CURVE('',#5514,#5512,#2813,.F.);
#6932=EDGE_CURVE('',#5513,#5515,#4390,.F.);
#6933=EDGE_CURVE('',#4958,#5515,#4391,.T.);
#6934=EDGE_CURVE('',#5516,#4954,#4392,.T.);
#6935=EDGE_CURVE('',#5516,#5514,#2814,.F.);
#6936=EDGE_CURVE('',#5515,#5517,#2815,.F.);
#6937=EDGE_CURVE('',#4959,#5517,#79,.T.);
#6938=EDGE_CURVE('',#5518,#4953,#4393,.T.);
#6939=EDGE_CURVE('',#5518,#5516,#4394,.F.);
#6940=EDGE_CURVE('',#5517,#5519,#2816,.F.);
#6941=EDGE_CURVE('',#4960,#5519,#80,.T.);
#6942=EDGE_CURVE('',#5520,#4952,#4395,.T.);
#6943=EDGE_CURVE('',#5520,#5518,#2817,.F.);
#6944=EDGE_CURVE('',#5519,#5521,#2818,.F.);
#6945=EDGE_CURVE('',#4961,#5521,#4396,.T.);
#6946=EDGE_CURVE('',#5522,#4951,#4397,.T.);
#6947=EDGE_CURVE('',#5522,#5520,#4398,.F.);
#6948=EDGE_CURVE('',#5521,#5523,#4399,.F.);
#6949=EDGE_CURVE('',#4948,#5523,#4400,.T.);
#6950=EDGE_CURVE('',#5524,#4950,#4401,.T.);
#6951=EDGE_CURVE('',#5524,#5522,#2819,.F.);
#6952=EDGE_CURVE('',#5523,#5525,#2820,.F.);
#6953=EDGE_CURVE('',#4949,#5525,#4402,.T.);
#6954=EDGE_CURVE('',#5525,#5524,#4403,.F.);
#6955=EDGE_CURVE('',#5526,#4965,#4404,.T.);
#6956=EDGE_CURVE('',#5526,#5527,#4405,.F.);
#6957=EDGE_CURVE('',#4962,#5527,#4406,.T.);
#6958=EDGE_CURVE('',#5528,#4964,#4407,.T.);
#6959=EDGE_CURVE('',#5528,#5526,#2821,.F.);
#6960=EDGE_CURVE('',#5527,#5529,#2822,.F.);
#6961=EDGE_CURVE('',#4963,#5529,#4408,.T.);
#6962=EDGE_CURVE('',#5529,#5528,#4409,.F.);
#6963=EDGE_CURVE('',#5530,#5382,#4410,.T.);
#6964=EDGE_CURVE('',#5530,#5531,#2823,.F.);
#6965=EDGE_CURVE('',#5379,#5531,#4411,.T.);
#6966=EDGE_CURVE('',#5531,#5532,#4412,.T.);
#6967=EDGE_CURVE('',#5380,#5532,#4413,.T.);
#6968=EDGE_CURVE('',#5533,#5381,#4414,.T.);
#6969=EDGE_CURVE('',#5533,#5530,#4415,.T.);
#6970=EDGE_CURVE('',#5532,#5533,#2824,.F.);
#6971=EDGE_CURVE('',#5534,#4842,#4416,.T.);
#6972=EDGE_CURVE('',#5534,#5535,#4417,.T.);
#6973=EDGE_CURVE('',#4839,#5535,#4418,.T.);
#6974=EDGE_CURVE('',#5536,#5537,#81,.F.);
#6975=EDGE_CURVE('',#5536,#5538,#2825,.F.);
#6976=EDGE_CURVE('',#5537,#5538,#4419,.T.);
#6977=EDGE_CURVE('',#5535,#5536,#2826,.F.);
#6978=EDGE_CURVE('',#4840,#5537,#82,.F.);
#6979=EDGE_CURVE('',#5539,#4902,#4420,.T.);
#6980=EDGE_CURVE('',#5539,#5534,#2827,.F.);
#6981=EDGE_CURVE('',#4903,#4841,#566,.F.);
#6982=EDGE_CURVE('',#5540,#4901,#4421,.T.);
#6983=EDGE_CURVE('',#5540,#5539,#4422,.T.);
#6984=EDGE_CURVE('',#5538,#5541,#4423,.F.);
#6985=EDGE_CURVE('',#4904,#5541,#4424,.T.);
#6986=EDGE_CURVE('',#5542,#4900,#4425,.T.);
#6987=EDGE_CURVE('',#5542,#5540,#4426,.F.);
#6988=EDGE_CURVE('',#5541,#5543,#2828,.F.);
#6989=EDGE_CURVE('',#4905,#5543,#4427,.T.);
#6990=EDGE_CURVE('',#5544,#4899,#4428,.T.);
#6991=EDGE_CURVE('',#5544,#5542,#4429,.F.);
#6992=EDGE_CURVE('',#5543,#5545,#4430,.F.);
#6993=EDGE_CURVE('',#4896,#5545,#4431,.T.);
#6994=EDGE_CURVE('',#5546,#4898,#4432,.T.);
#6995=EDGE_CURVE('',#5546,#5544,#2829,.F.);
#6996=EDGE_CURVE('',#5545,#5547,#2830,.F.);
#6997=EDGE_CURVE('',#4897,#5547,#4433,.T.);
#6998=EDGE_CURVE('',#5547,#5546,#4434,.F.);
#6999=EDGE_CURVE('',#5548,#4910,#4435,.T.);
#7000=EDGE_CURVE('',#5548,#5549,#2831,.F.);
#7001=EDGE_CURVE('',#4911,#5549,#83,.T.);
#7002=EDGE_CURVE('',#5549,#5550,#2832,.F.);
#7003=EDGE_CURVE('',#4912,#5550,#4436,.T.);
#7004=EDGE_CURVE('',#5551,#4909,#4437,.T.);
#7005=EDGE_CURVE('',#5551,#5548,#4438,.F.);
#7006=EDGE_CURVE('',#5550,#5552,#4439,.F.);
#7007=EDGE_CURVE('',#4906,#5552,#4440,.T.);
#7008=EDGE_CURVE('',#5553,#4908,#4441,.T.);
#7009=EDGE_CURVE('',#5553,#5551,#2833,.F.);
#7010=EDGE_CURVE('',#5552,#5554,#2834,.F.);
#7011=EDGE_CURVE('',#4907,#5554,#4442,.T.);
#7012=EDGE_CURVE('',#5554,#5553,#4443,.F.);
#7013=EDGE_CURVE('',#5555,#4921,#84,.F.);
#7014=EDGE_CURVE('',#5555,#5556,#2835,.F.);
#7015=EDGE_CURVE('',#4922,#5556,#4444,.T.);
#7016=EDGE_CURVE('',#5557,#4920,#85,.F.);
#7017=EDGE_CURVE('',#5557,#5555,#2836,.F.);
#7018=EDGE_CURVE('',#5556,#5558,#4445,.F.);
#7019=EDGE_CURVE('',#4923,#5558,#4446,.T.);
#7020=EDGE_CURVE('',#5559,#4919,#4447,.T.);
#7021=EDGE_CURVE('',#5559,#5557,#2837,.F.);
#7022=EDGE_CURVE('',#5558,#5560,#2838,.F.);
#7023=EDGE_CURVE('',#4924,#5560,#86,.T.);
#7024=EDGE_CURVE('',#5561,#4918,#4448,.T.);
#7025=EDGE_CURVE('',#5561,#5559,#4449,.F.);
#7026=EDGE_CURVE('',#5560,#5562,#2839,.F.);
#7027=EDGE_CURVE('',#4925,#5562,#87,.T.);
#7028=EDGE_CURVE('',#5563,#4917,#4450,.T.);
#7029=EDGE_CURVE('',#5563,#5561,#2840,.F.);
#7030=EDGE_CURVE('',#5562,#5564,#2841,.F.);
#7031=EDGE_CURVE('',#4926,#5564,#4451,.T.);
#7032=EDGE_CURVE('',#5565,#4916,#4452,.T.);
#7033=EDGE_CURVE('',#5565,#5563,#4453,.F.);
#7034=EDGE_CURVE('',#5564,#5566,#4454,.F.);
#7035=EDGE_CURVE('',#4913,#5566,#4455,.T.);
#7036=EDGE_CURVE('',#5567,#4915,#4456,.T.);
#7037=EDGE_CURVE('',#5567,#5565,#2842,.F.);
#7038=EDGE_CURVE('',#5566,#5568,#2843,.F.);
#7039=EDGE_CURVE('',#4914,#5568,#4457,.T.);
#7040=EDGE_CURVE('',#5568,#5567,#4458,.F.);
#7041=EDGE_CURVE('',#5569,#4894,#4459,.T.);
#7042=EDGE_CURVE('',#5569,#5570,#567,.T.);
#7043=EDGE_CURVE('',#4889,#5570,#4460,.T.);
#7044=EDGE_CURVE('',#5571,#4893,#4461,.T.);
#7045=EDGE_CURVE('',#5571,#5569,#4462,.F.);
#7046=EDGE_CURVE('',#5570,#5572,#4463,.F.);
#7047=EDGE_CURVE('',#4890,#5572,#4464,.T.);
#7048=EDGE_CURVE('',#5573,#4892,#4465,.T.);
#7049=EDGE_CURVE('',#5573,#5571,#2844,.F.);
#7050=EDGE_CURVE('',#5572,#5574,#2845,.F.);
#7051=EDGE_CURVE('',#4891,#5574,#4466,.T.);
#7052=EDGE_CURVE('',#5574,#5573,#4467,.F.);
#7053=EDGE_CURVE('',#5575,#5286,#4468,.T.);
#7054=EDGE_CURVE('',#5575,#5576,#2846,.F.);
#7055=EDGE_CURVE('',#5283,#5576,#4469,.T.);
#7056=EDGE_CURVE('',#5576,#5577,#4470,.T.);
#7057=EDGE_CURVE('',#5284,#5577,#4471,.T.);
#7058=EDGE_CURVE('',#5578,#5285,#4472,.T.);
#7059=EDGE_CURVE('',#5578,#5575,#4473,.T.);
#7060=EDGE_CURVE('',#5577,#5578,#2847,.F.);
#7061=EDGE_CURVE('',#5579,#4838,#4474,.T.);
#7062=EDGE_CURVE('',#5579,#5580,#4475,.T.);
#7063=EDGE_CURVE('',#4835,#5580,#4476,.T.);
#7064=EDGE_CURVE('',#5581,#5582,#88,.F.);
#7065=EDGE_CURVE('',#5581,#5583,#2848,.F.);
#7066=EDGE_CURVE('',#5582,#5583,#4477,.T.);
#7067=EDGE_CURVE('',#5580,#5581,#2849,.F.);
#7068=EDGE_CURVE('',#4836,#5582,#89,.F.);
#7069=EDGE_CURVE('',#5584,#4974,#4478,.T.);
#7070=EDGE_CURVE('',#5584,#5579,#2850,.F.);
#7071=EDGE_CURVE('',#4975,#4837,#568,.F.);
#7072=EDGE_CURVE('',#5585,#4973,#4479,.T.);
#7073=EDGE_CURVE('',#5585,#5584,#4480,.T.);
#7074=EDGE_CURVE('',#5583,#5586,#4481,.F.);
#7075=EDGE_CURVE('',#4976,#5586,#4482,.T.);
#7076=EDGE_CURVE('',#5587,#4972,#4483,.T.);
#7077=EDGE_CURVE('',#5587,#5585,#4484,.F.);
#7078=EDGE_CURVE('',#5586,#5588,#2851,.F.);
#7079=EDGE_CURVE('',#4977,#5588,#4485,.T.);
#7080=EDGE_CURVE('',#5589,#4971,#4486,.T.);
#7081=EDGE_CURVE('',#5589,#5587,#4487,.F.);
#7082=EDGE_CURVE('',#5588,#5590,#4488,.F.);
#7083=EDGE_CURVE('',#4968,#5590,#4489,.T.);
#7084=EDGE_CURVE('',#5591,#4970,#4490,.T.);
#7085=EDGE_CURVE('',#5591,#5589,#2852,.F.);
#7086=EDGE_CURVE('',#5590,#5592,#2853,.F.);
#7087=EDGE_CURVE('',#4969,#5592,#4491,.T.);
#7088=EDGE_CURVE('',#5592,#5591,#4492,.F.);
#7089=EDGE_CURVE('',#5593,#4982,#4493,.T.);
#7090=EDGE_CURVE('',#5593,#5594,#2854,.F.);
#7091=EDGE_CURVE('',#4983,#5594,#90,.T.);
#7092=EDGE_CURVE('',#5594,#5595,#2855,.F.);
#7093=EDGE_CURVE('',#4984,#5595,#4494,.T.);
#7094=EDGE_CURVE('',#5596,#4981,#4495,.T.);
#7095=EDGE_CURVE('',#5596,#5593,#4496,.F.);
#7096=EDGE_CURVE('',#5595,#5597,#4497,.F.);
#7097=EDGE_CURVE('',#4978,#5597,#4498,.T.);
#7098=EDGE_CURVE('',#5598,#4980,#4499,.T.);
#7099=EDGE_CURVE('',#5598,#5596,#2856,.F.);
#7100=EDGE_CURVE('',#5597,#5599,#2857,.F.);
#7101=EDGE_CURVE('',#4979,#5599,#4500,.T.);
#7102=EDGE_CURVE('',#5599,#5598,#4501,.F.);
#7103=EDGE_CURVE('',#5600,#4993,#91,.F.);
#7104=EDGE_CURVE('',#5600,#5601,#2858,.F.);
#7105=EDGE_CURVE('',#4994,#5601,#4502,.T.);
#7106=EDGE_CURVE('',#5602,#4992,#92,.F.);
#7107=EDGE_CURVE('',#5602,#5600,#2859,.F.);
#7108=EDGE_CURVE('',#5601,#5603,#4503,.F.);
#7109=EDGE_CURVE('',#4995,#5603,#4504,.T.);
#7110=EDGE_CURVE('',#5604,#4991,#4505,.T.);
#7111=EDGE_CURVE('',#5604,#5602,#2860,.F.);
#7112=EDGE_CURVE('',#5603,#5605,#2861,.F.);
#7113=EDGE_CURVE('',#4996,#5605,#93,.T.);
#7114=EDGE_CURVE('',#5606,#4990,#4506,.T.);
#7115=EDGE_CURVE('',#5606,#5604,#4507,.F.);
#7116=EDGE_CURVE('',#5605,#5607,#2862,.F.);
#7117=EDGE_CURVE('',#4997,#5607,#94,.T.);
#7118=EDGE_CURVE('',#5608,#4989,#4508,.T.);
#7119=EDGE_CURVE('',#5608,#5606,#2863,.F.);
#7120=EDGE_CURVE('',#5607,#5609,#2864,.F.);
#7121=EDGE_CURVE('',#4998,#5609,#4509,.T.);
#7122=EDGE_CURVE('',#5610,#4988,#4510,.T.);
#7123=EDGE_CURVE('',#5610,#5608,#4511,.F.);
#7124=EDGE_CURVE('',#5609,#5611,#4512,.F.);
#7125=EDGE_CURVE('',#4985,#5611,#4513,.T.);
#7126=EDGE_CURVE('',#5612,#4987,#4514,.T.);
#7127=EDGE_CURVE('',#5612,#5610,#2865,.F.);
#7128=EDGE_CURVE('',#5611,#5613,#2866,.F.);
#7129=EDGE_CURVE('',#4986,#5613,#4515,.T.);
#7130=EDGE_CURVE('',#5613,#5612,#4516,.F.);
#7131=EDGE_CURVE('',#5614,#5002,#4517,.T.);
#7132=EDGE_CURVE('',#5614,#5615,#4518,.F.);
#7133=EDGE_CURVE('',#4999,#5615,#4519,.T.);
#7134=EDGE_CURVE('',#5616,#5001,#4520,.T.);
#7135=EDGE_CURVE('',#5616,#5614,#2867,.F.);
#7136=EDGE_CURVE('',#5615,#5617,#2868,.F.);
#7137=EDGE_CURVE('',#5000,#5617,#4521,.T.);
#7138=EDGE_CURVE('',#5617,#5616,#4522,.F.);
#7139=EDGE_CURVE('',#5421,#5445,#4523,.T.);
#7140=EDGE_CURVE('',#5442,#5424,#4524,.T.);
#7141=EDGE_CURVE('',#5443,#5423,#4525,.T.);
#7142=EDGE_CURVE('',#5422,#5444,#4526,.T.);
#7143=EDGE_CURVE('',#5481,#5420,#4527,.T.);
#7144=EDGE_CURVE('',#5417,#5483,#4528,.T.);
#7145=EDGE_CURVE('',#5418,#5484,#4529,.T.);
#7146=EDGE_CURVE('',#5482,#5419,#4530,.T.);
#7147=EDGE_CURVE('',#5438,#5450,#4531,.T.);
#7148=EDGE_CURVE('',#5453,#5437,#4532,.T.);
#7149=EDGE_CURVE('',#5455,#5436,#4533,.T.);
#7150=EDGE_CURVE('',#5439,#5448,#95,.T.);
#7151=EDGE_CURVE('',#5457,#5435,#4534,.T.);
#7152=EDGE_CURVE('',#5440,#5447,#4535,.T.);
#7153=EDGE_CURVE('',#5459,#5434,#4536,.T.);
#7154=EDGE_CURVE('',#5441,#5446,#4537,.T.);
#7155=EDGE_CURVE('',#5458,#5433,#4538,.T.);
#7156=EDGE_CURVE('',#5429,#5451,#4539,.T.);
#7157=EDGE_CURVE('',#5456,#5432,#4540,.T.);
#7158=EDGE_CURVE('',#5430,#5452,#4541,.T.);
#7159=EDGE_CURVE('',#5454,#5431,#4542,.T.);
#7160=EDGE_CURVE('',#5474,#5411,#96,.F.);
#7161=EDGE_CURVE('',#5412,#5472,#97,.T.);
#7162=EDGE_CURVE('',#5413,#5470,#4543,.T.);
#7163=EDGE_CURVE('',#5476,#5410,#4544,.T.);
#7164=EDGE_CURVE('',#5414,#5468,#4545,.T.);
#7165=EDGE_CURVE('',#5478,#5409,#4546,.T.);
#7166=EDGE_CURVE('',#5415,#5467,#98,.T.);
#7167=EDGE_CURVE('',#5480,#5408,#4547,.T.);
#7168=EDGE_CURVE('',#5416,#5469,#99,.T.);
#7169=EDGE_CURVE('',#5479,#5407,#4548,.T.);
#7170=EDGE_CURVE('',#5403,#5471,#4549,.T.);
#7171=EDGE_CURVE('',#5477,#5406,#4550,.T.);
#7172=EDGE_CURVE('',#5404,#5473,#4551,.T.);
#7173=EDGE_CURVE('',#5475,#5405,#4552,.T.);
#7174=EDGE_CURVE('',#5402,#5464,#4553,.T.);
#7175=EDGE_CURVE('',#5466,#5401,#4554,.T.);
#7176=EDGE_CURVE('',#5465,#5400,#4555,.T.);
#7177=EDGE_CURVE('',#5396,#5462,#4556,.T.);
#7178=EDGE_CURVE('',#5463,#5399,#4557,.T.);
#7179=EDGE_CURVE('',#5397,#5461,#100,.T.);
#7180=EDGE_CURVE('',#5460,#5398,#4558,.T.);
#7181=EDGE_CURVE('',#5327,#5488,#4559,.T.);
#7182=EDGE_CURVE('',#5485,#5330,#4560,.T.);
#7183=EDGE_CURVE('',#5486,#5329,#4561,.T.);
#7184=EDGE_CURVE('',#5328,#5487,#4562,.T.);
#7185=EDGE_CURVE('',#5526,#5326,#4563,.T.);
#7186=EDGE_CURVE('',#5323,#5528,#4564,.T.);
#7187=EDGE_CURVE('',#5324,#5529,#4565,.T.);
#7188=EDGE_CURVE('',#5527,#5325,#4566,.T.);
#7189=EDGE_CURVE('',#5344,#5493,#4567,.T.);
#7190=EDGE_CURVE('',#5496,#5343,#4568,.T.);
#7191=EDGE_CURVE('',#5498,#5342,#4569,.T.);
#7192=EDGE_CURVE('',#5345,#5491,#101,.T.);
#7193=EDGE_CURVE('',#5500,#5341,#4570,.T.);
#7194=EDGE_CURVE('',#5346,#5490,#4571,.T.);
#7195=EDGE_CURVE('',#5502,#5340,#4572,.T.);
#7196=EDGE_CURVE('',#5347,#5489,#4573,.T.);
#7197=EDGE_CURVE('',#5501,#5339,#4574,.T.);
#7198=EDGE_CURVE('',#5335,#5494,#4575,.T.);
#7199=EDGE_CURVE('',#5499,#5338,#4576,.T.);
#7200=EDGE_CURVE('',#5336,#5495,#4577,.T.);
#7201=EDGE_CURVE('',#5497,#5337,#4578,.T.);
#7202=EDGE_CURVE('',#5519,#5317,#102,.F.);
#7203=EDGE_CURVE('',#5318,#5517,#103,.T.);
#7204=EDGE_CURVE('',#5319,#5515,#4579,.T.);
#7205=EDGE_CURVE('',#5521,#5316,#4580,.T.);
#7206=EDGE_CURVE('',#5320,#5513,#4581,.T.);
#7207=EDGE_CURVE('',#5523,#5315,#4582,.T.);
#7208=EDGE_CURVE('',#5321,#5512,#104,.T.);
#7209=EDGE_CURVE('',#5525,#5314,#4583,.T.);
#7210=EDGE_CURVE('',#5322,#5514,#105,.T.);
#7211=EDGE_CURVE('',#5524,#5313,#4584,.T.);
#7212=EDGE_CURVE('',#5309,#5516,#4585,.T.);
#7213=EDGE_CURVE('',#5522,#5312,#4586,.T.);
#7214=EDGE_CURVE('',#5310,#5518,#4587,.T.);
#7215=EDGE_CURVE('',#5520,#5311,#4588,.T.);
#7216=EDGE_CURVE('',#5300,#5507,#4589,.T.);
#7217=EDGE_CURVE('',#5509,#5308,#4590,.T.);
#7218=EDGE_CURVE('',#5511,#5307,#4591,.T.);
#7219=EDGE_CURVE('',#5301,#5505,#4592,.T.);
#7220=EDGE_CURVE('',#5510,#5306,#4593,.T.);
#7221=EDGE_CURVE('',#5302,#5504,#4594,.T.);
#7222=EDGE_CURVE('',#5508,#5305,#4595,.T.);
#7223=EDGE_CURVE('',#5303,#5503,#106,.T.);
#7224=EDGE_CURVE('',#5506,#5304,#4596,.T.);
#7225=EDGE_CURVE('',#5375,#5533,#4597,.T.);
#7226=EDGE_CURVE('',#5530,#5378,#4598,.T.);
#7227=EDGE_CURVE('',#5531,#5377,#4599,.T.);
#7228=EDGE_CURVE('',#5376,#5532,#4600,.T.);
#7229=EDGE_CURVE('',#5569,#5373,#4601,.T.);
#7230=EDGE_CURVE('',#5374,#5571,#4602,.T.);
#7231=EDGE_CURVE('',#5369,#5573,#4603,.T.);
#7232=EDGE_CURVE('',#5570,#5372,#4604,.T.);
#7233=EDGE_CURVE('',#5370,#5574,#4605,.T.);
#7234=EDGE_CURVE('',#5572,#5371,#4606,.T.);
#7235=EDGE_CURVE('',#5392,#5538,#4607,.T.);
#7236=EDGE_CURVE('',#5541,#5391,#4608,.T.);
#7237=EDGE_CURVE('',#5543,#5390,#4609,.T.);
#7238=EDGE_CURVE('',#5393,#5536,#107,.T.);
#7239=EDGE_CURVE('',#5545,#5389,#4610,.T.);
#7240=EDGE_CURVE('',#5394,#5535,#4611,.T.);
#7241=EDGE_CURVE('',#5547,#5388,#4612,.T.);
#7242=EDGE_CURVE('',#5395,#5534,#4613,.T.);
#7243=EDGE_CURVE('',#5546,#5387,#4614,.T.);
#7244=EDGE_CURVE('',#5383,#5539,#4615,.T.);
#7245=EDGE_CURVE('',#5544,#5386,#4616,.T.);
#7246=EDGE_CURVE('',#5384,#5540,#4617,.T.);
#7247=EDGE_CURVE('',#5542,#5385,#4618,.T.);
#7248=EDGE_CURVE('',#5562,#5363,#108,.F.);
#7249=EDGE_CURVE('',#5364,#5560,#109,.T.);
#7250=EDGE_CURVE('',#5365,#5558,#4619,.T.);
#7251=EDGE_CURVE('',#5564,#5362,#4620,.T.);
#7252=EDGE_CURVE('',#5366,#5556,#4621,.T.);
#7253=EDGE_CURVE('',#5566,#5361,#4622,.T.);
#7254=EDGE_CURVE('',#5367,#5555,#110,.T.);
#7255=EDGE_CURVE('',#5568,#5360,#4623,.T.);
#7256=EDGE_CURVE('',#5368,#5557,#111,.T.);
#7257=EDGE_CURVE('',#5567,#5359,#4624,.T.);
#7258=EDGE_CURVE('',#5355,#5559,#4625,.T.);
#7259=EDGE_CURVE('',#5565,#5358,#4626,.T.);
#7260=EDGE_CURVE('',#5356,#5561,#4627,.T.);
#7261=EDGE_CURVE('',#5563,#5357,#4628,.T.);
#7262=EDGE_CURVE('',#5354,#5552,#4629,.T.);
#7263=EDGE_CURVE('',#5554,#5353,#4630,.T.);
#7264=EDGE_CURVE('',#5553,#5352,#4631,.T.);
#7265=EDGE_CURVE('',#5348,#5550,#4632,.T.);
#7266=EDGE_CURVE('',#5551,#5351,#4633,.T.);
#7267=EDGE_CURVE('',#5349,#5549,#112,.T.);
#7268=EDGE_CURVE('',#5548,#5350,#4634,.T.);
#7269=EDGE_CURVE('',#5279,#5578,#4635,.T.);
#7270=EDGE_CURVE('',#5575,#5282,#4636,.T.);
#7271=EDGE_CURVE('',#5576,#5281,#4637,.T.);
#7272=EDGE_CURVE('',#5280,#5577,#4638,.T.);
#7273=EDGE_CURVE('',#5614,#5278,#4639,.T.);
#7274=EDGE_CURVE('',#5275,#5616,#4640,.T.);
#7275=EDGE_CURVE('',#5276,#5617,#4641,.T.);
#7276=EDGE_CURVE('',#5615,#5277,#4642,.T.);
#7277=EDGE_CURVE('',#5296,#5583,#4643,.T.);
#7278=EDGE_CURVE('',#5586,#5295,#4644,.T.);
#7279=EDGE_CURVE('',#5588,#5294,#4645,.T.);
#7280=EDGE_CURVE('',#5297,#5581,#113,.T.);
#7281=EDGE_CURVE('',#5590,#5293,#4646,.T.);
#7282=EDGE_CURVE('',#5298,#5580,#4647,.T.);
#7283=EDGE_CURVE('',#5592,#5292,#4648,.T.);
#7284=EDGE_CURVE('',#5299,#5579,#4649,.T.);
#7285=EDGE_CURVE('',#5591,#5291,#4650,.T.);
#7286=EDGE_CURVE('',#5287,#5584,#4651,.T.);
#7287=EDGE_CURVE('',#5589,#5290,#4652,.T.);
#7288=EDGE_CURVE('',#5288,#5585,#4653,.T.);
#7289=EDGE_CURVE('',#5587,#5289,#4654,.T.);
#7290=EDGE_CURVE('',#5607,#5269,#114,.F.);
#7291=EDGE_CURVE('',#5270,#5605,#115,.T.);
#7292=EDGE_CURVE('',#5271,#5603,#4655,.T.);
#7293=EDGE_CURVE('',#5609,#5268,#4656,.T.);
#7294=EDGE_CURVE('',#5272,#5601,#4657,.T.);
#7295=EDGE_CURVE('',#5611,#5267,#4658,.T.);
#7296=EDGE_CURVE('',#5273,#5600,#116,.T.);
#7297=EDGE_CURVE('',#5613,#5266,#4659,.T.);
#7298=EDGE_CURVE('',#5274,#5602,#117,.T.);
#7299=EDGE_CURVE('',#5612,#5265,#4660,.T.);
#7300=EDGE_CURVE('',#5261,#5604,#4661,.T.);
#7301=EDGE_CURVE('',#5610,#5264,#4662,.T.);
#7302=EDGE_CURVE('',#5262,#5606,#4663,.T.);
#7303=EDGE_CURVE('',#5608,#5263,#4664,.T.);
#7304=EDGE_CURVE('',#5260,#5597,#4665,.T.);
#7305=EDGE_CURVE('',#5599,#5259,#4666,.T.);
#7306=EDGE_CURVE('',#5598,#5258,#4667,.T.);
#7307=EDGE_CURVE('',#5254,#5595,#4668,.T.);
#7308=EDGE_CURVE('',#5596,#5257,#4669,.T.);
#7309=EDGE_CURVE('',#5255,#5594,#118,.T.);
#7310=EDGE_CURVE('',#5593,#5256,#4670,.T.);
#7311=EDGE_CURVE('',#5618,#5619,#4671,.T.);
#7312=EDGE_CURVE('',#5620,#5618,#2869,.T.);
#7313=EDGE_CURVE('',#5620,#5621,#4672,.T.);
#7314=EDGE_CURVE('',#5619,#5621,#2870,.T.);
#7315=EDGE_CURVE('',#5622,#5623,#2871,.T.);
#7316=EDGE_CURVE('',#5622,#5624,#4673,.T.);
#7317=EDGE_CURVE('',#5625,#5624,#2872,.T.);
#7318=EDGE_CURVE('',#5623,#5625,#4674,.T.);
#7319=EDGE_CURVE('',#5626,#5627,#2873,.T.);
#7320=EDGE_CURVE('',#5626,#5628,#4675,.T.);
#7321=EDGE_CURVE('',#5629,#5628,#2874,.T.);
#7322=EDGE_CURVE('',#5627,#5629,#4676,.T.);
#7323=EDGE_CURVE('',#5630,#5631,#4677,.T.);
#7324=EDGE_CURVE('',#5632,#5631,#2875,.T.);
#7325=EDGE_CURVE('',#5633,#5632,#4678,.T.);
#7326=EDGE_CURVE('',#5630,#5633,#2876,.T.);
#7327=EDGE_CURVE('',#5634,#5635,#2877,.T.);
#7328=EDGE_CURVE('',#5636,#5634,#2878,.T.);
#7329=EDGE_CURVE('',#5637,#5636,#2879,.T.);
#7330=EDGE_CURVE('',#5638,#5637,#2880,.T.);
#7331=EDGE_CURVE('',#5635,#5638,#2881,.T.);
#7332=EDGE_CURVE('',#5639,#5640,#57,.T.);
#7333=EDGE_CURVE('',#5639,#5641,#2882,.T.);
#7334=EDGE_CURVE('',#5642,#5641,#4679,.T.);
#7335=EDGE_CURVE('',#5640,#5642,#2883,.T.);
#7336=EDGE_CURVE('',#5643,#5644,#58,.T.);
#7337=EDGE_CURVE('',#5645,#5643,#2884,.T.);
#7338=EDGE_CURVE('',#5646,#5645,#4680,.T.);
#7339=EDGE_CURVE('',#5646,#5644,#2885,.T.);
#7340=EDGE_CURVE('',#5647,#5648,#2886,.T.);
#7341=EDGE_CURVE('',#5649,#5647,#2887,.T.);
#7342=EDGE_CURVE('',#5650,#5649,#2888,.T.);
#7343=EDGE_CURVE('',#5650,#5648,#2889,.T.);
#7344=EDGE_CURVE('',#5651,#5652,#2890,.T.);
#7345=EDGE_CURVE('',#5653,#5652,#2891,.T.);
#7346=EDGE_CURVE('',#5654,#5653,#2892,.T.);
#7347=EDGE_CURVE('',#5654,#5651,#2893,.T.);
#7348=EDGE_CURVE('',#5655,#5656,#2894,.T.);
#7349=EDGE_CURVE('',#5657,#5656,#2895,.T.);
#7350=EDGE_CURVE('',#5658,#5657,#2896,.T.);
#7351=EDGE_CURVE('',#5658,#5655,#2897,.T.);
#7352=EDGE_CURVE('',#5659,#5660,#2898,.T.);
#7353=EDGE_CURVE('',#5661,#5660,#2899,.T.);
#7354=EDGE_CURVE('',#5662,#5661,#2900,.T.);
#7355=EDGE_CURVE('',#5662,#5659,#2901,.T.);
#7356=EDGE_CURVE('',#5663,#5664,#2902,.T.);
#7357=EDGE_CURVE('',#5665,#5663,#4681,.T.);
#7358=EDGE_CURVE('',#5666,#5665,#2903,.T.);
#7359=EDGE_CURVE('',#5666,#5664,#4682,.T.);
#7360=EDGE_CURVE('',#5667,#5668,#2904,.T.);
#7361=EDGE_CURVE('',#5669,#5668,#2905,.T.);
#7362=EDGE_CURVE('',#5670,#5669,#2906,.T.);
#7363=EDGE_CURVE('',#5670,#5667,#2907,.T.);
#7364=EDGE_CURVE('',#5671,#5637,#2908,.T.);
#7365=EDGE_CURVE('',#5672,#5671,#2909,.T.);
#7366=EDGE_CURVE('',#5638,#5672,#2910,.T.);
#7367=EDGE_CURVE('',#5648,#5673,#2911,.T.);
#7368=EDGE_CURVE('',#5674,#5650,#2912,.T.);
#7369=EDGE_CURVE('',#5674,#5673,#2913,.T.);
#7370=EDGE_CURVE('',#5675,#5673,#2914,.T.);
#7371=EDGE_CURVE('',#5676,#5674,#2915,.T.);
#7372=EDGE_CURVE('',#5676,#5675,#2916,.T.);
#7373=EDGE_CURVE('',#5677,#5678,#2917,.T.);
#7374=EDGE_CURVE('',#5679,#5678,#2918,.T.);
#7375=EDGE_CURVE('',#5680,#5679,#2919,.T.);
#7376=EDGE_CURVE('',#5680,#5677,#2920,.T.);
#7377=EDGE_CURVE('',#5681,#5682,#2921,.T.);
#7378=EDGE_CURVE('',#5683,#5682,#2922,.T.);
#7379=EDGE_CURVE('',#5684,#5683,#2923,.T.);
#7380=EDGE_CURVE('',#5681,#5684,#2924,.T.);
#7381=EDGE_CURVE('',#5664,#5685,#2925,.T.);
#7382=EDGE_CURVE('',#5685,#5686,#2926,.T.);
#7383=EDGE_CURVE('',#5663,#5686,#2927,.T.);
#7384=EDGE_CURVE('',#5631,#5687,#2928,.T.);
#7385=EDGE_CURVE('',#5688,#5687,#2929,.T.);
#7386=EDGE_CURVE('',#5632,#5688,#2930,.T.);
#7387=EDGE_CURVE('',#5628,#5689,#2931,.T.);
#7388=EDGE_CURVE('',#5690,#5689,#2932,.T.);
#7389=EDGE_CURVE('',#5629,#5690,#2933,.T.);
#7390=EDGE_CURVE('',#5624,#5691,#2934,.T.);
#7391=EDGE_CURVE('',#5692,#5691,#2935,.T.);
#7392=EDGE_CURVE('',#5625,#5692,#2936,.T.);
#7393=EDGE_CURVE('',#5693,#5659,#2937,.T.);
#7394=EDGE_CURVE('',#5662,#5693,#2938,.T.);
#7395=EDGE_CURVE('',#5694,#5635,#2939,.T.);
#7396=EDGE_CURVE('',#5694,#5695,#2940,.T.);
#7397=EDGE_CURVE('',#5695,#5634,#2941,.T.);
#7398=EDGE_CURVE('',#5696,#5666,#2942,.T.);
#7399=EDGE_CURVE('',#5621,#5696,#2943,.T.);
#7400=EDGE_CURVE('',#5691,#5620,#2944,.T.);
#7401=EDGE_CURVE('',#5689,#5622,#2945,.T.);
#7402=EDGE_CURVE('',#5687,#5626,#2946,.T.);
#7403=EDGE_CURVE('',#5685,#5630,#2947,.T.);
#7404=EDGE_CURVE('',#5697,#5698,#2948,.T.);
#7405=EDGE_CURVE('',#5698,#5699,#2949,.T.);
#7406=EDGE_CURVE('',#5699,#5700,#2950,.T.);
#7407=EDGE_CURVE('',#5700,#5662,#2951,.T.);
#7408=EDGE_CURVE('',#5661,#5646,#2952,.T.);
#7409=EDGE_CURVE('',#5645,#5642,#2953,.T.);
#7410=EDGE_CURVE('',#5641,#5701,#2954,.T.);
#7411=EDGE_CURVE('',#5701,#5702,#2955,.T.);
#7412=EDGE_CURVE('',#5702,#5684,#2956,.T.);
#7413=EDGE_CURVE('',#5683,#5680,#2957,.T.);
#7414=EDGE_CURVE('',#5679,#5676,#2958,.T.);
#7415=EDGE_CURVE('',#5694,#5649,#2959,.T.);
#7416=EDGE_CURVE('',#5672,#5670,#2960,.T.);
#7417=EDGE_CURVE('',#5669,#5654,#2961,.T.);
#7418=EDGE_CURVE('',#5653,#5703,#2962,.T.);
#7419=EDGE_CURVE('',#5703,#5704,#2963,.T.);
#7420=EDGE_CURVE('',#5704,#5705,#2964,.T.);
#7421=EDGE_CURVE('',#5705,#5658,#2965,.T.);
#7422=EDGE_CURVE('',#5657,#5697,#2966,.T.);
#7423=EDGE_CURVE('',#5667,#5671,#2967,.T.);
#7424=EDGE_CURVE('',#5695,#5636,#2968,.T.);
#7425=EDGE_CURVE('',#5651,#5668,#2969,.T.);
#7426=EDGE_CURVE('',#5652,#5706,#2970,.T.);
#7427=EDGE_CURVE('',#5703,#5706,#2971,.T.);
#7428=EDGE_CURVE('',#5706,#5707,#2972,.T.);
#7429=EDGE_CURVE('',#5704,#5707,#2973,.T.);
#7430=EDGE_CURVE('',#5707,#5658,#2974,.T.);
#7431=EDGE_CURVE('',#5708,#5655,#2975,.T.);
#7432=EDGE_CURVE('',#5658,#5708,#2976,.T.);
#7433=EDGE_CURVE('',#5707,#5708,#2977,.T.);
#7434=EDGE_CURVE('',#5656,#5709,#2978,.T.);
#7435=EDGE_CURVE('',#5697,#5709,#2979,.T.);
#7436=EDGE_CURVE('',#5698,#5710,#2980,.T.);
#7437=EDGE_CURVE('',#5710,#5711,#2981,.T.);
#7438=EDGE_CURVE('',#5698,#5711,#2982,.T.);
#7439=EDGE_CURVE('',#5709,#5698,#2983,.T.);
#7440=EDGE_CURVE('',#5709,#5710,#2984,.T.);
#7441=EDGE_CURVE('',#5711,#5712,#2985,.T.);
#7442=EDGE_CURVE('',#5699,#5712,#2986,.T.);
#7443=EDGE_CURVE('',#5712,#5713,#2987,.T.);
#7444=EDGE_CURVE('',#5700,#5713,#2988,.T.);
#7445=EDGE_CURVE('',#5713,#5662,#2989,.T.);
#7446=EDGE_CURVE('',#5713,#5693,#2990,.T.);
#7447=EDGE_CURVE('',#5644,#5639,#2991,.T.);
#7448=EDGE_CURVE('',#5643,#5640,#2992,.T.);
#7449=EDGE_CURVE('',#5660,#5714,#2993,.T.);
#7450=EDGE_CURVE('',#5701,#5714,#2994,.T.);
#7451=EDGE_CURVE('',#5715,#5702,#2995,.T.);
#7452=EDGE_CURVE('',#5714,#5702,#2996,.T.);
#7453=EDGE_CURVE('',#5714,#5715,#2997,.T.);
#7454=EDGE_CURVE('',#5702,#5716,#2998,.T.);
#7455=EDGE_CURVE('',#5715,#5716,#2999,.T.);
#7456=EDGE_CURVE('',#5716,#5681,#3000,.T.);
#7457=EDGE_CURVE('',#5682,#5677,#3001,.T.);
#7458=EDGE_CURVE('',#5675,#5678,#3002,.T.);
#7459=EDGE_CURVE('',#5694,#5647,#3003,.T.);
#7460=EDGE_CURVE('',#5694,#5717,#3004,.T.);
#7461=EDGE_CURVE('',#5695,#5717,#3005,.T.);
#7462=EDGE_CURVE('',#5717,#5718,#3006,.T.);
#7463=EDGE_CURVE('',#5694,#5718,#3007,.T.);
#7464=EDGE_CURVE('',#5718,#5673,#3008,.T.);
#7465=EDGE_CURVE('',#5694,#5673,#3009,.T.);
#7466=EDGE_CURVE('',#5719,#5696,#3010,.T.);
#7467=EDGE_CURVE('',#5619,#5719,#3011,.T.);
#7468=EDGE_CURVE('',#5719,#5665,#3012,.T.);
#7469=EDGE_CURVE('',#5686,#5633,#3013,.T.);
#7470=EDGE_CURVE('',#5688,#5627,#3014,.T.);
#7471=EDGE_CURVE('',#5690,#5623,#3015,.T.);
#7472=EDGE_CURVE('',#5692,#5618,#3016,.T.);
#7473=EDGE_CURVE('',#5720,#5721,#3017,.T.);
#7474=EDGE_CURVE('',#5722,#5721,#3018,.T.);
#7475=EDGE_CURVE('',#5723,#5722,#3019,.T.);
#7476=EDGE_CURVE('',#5720,#5723,#3020,.T.);
#7477=EDGE_CURVE('',#5724,#5725,#3021,.T.);
#7478=EDGE_CURVE('',#5724,#5726,#3022,.T.);
#7479=EDGE_CURVE('',#5727,#5726,#3023,.T.);
#7480=EDGE_CURVE('',#5727,#5725,#3024,.T.);
#7481=EDGE_CURVE('',#5728,#5729,#3025,.T.);
#7482=EDGE_CURVE('',#5730,#5729,#3026,.T.);
#7483=EDGE_CURVE('',#5730,#5731,#3027,.T.);
#7484=EDGE_CURVE('',#5728,#5731,#3028,.T.);
#7485=EDGE_CURVE('',#5727,#5731,#3029,.T.);
#7486=EDGE_CURVE('',#5726,#5728,#3030,.T.);
#7487=EDGE_CURVE('',#5725,#5730,#3031,.T.);
#7488=EDGE_CURVE('',#5724,#5729,#3032,.T.);
#7489=EDGE_CURVE('',#5721,#5732,#3033,.T.);
#7490=EDGE_CURVE('',#5732,#5733,#3034,.T.);
#7491=EDGE_CURVE('',#5722,#5733,#3035,.T.);
#7492=EDGE_CURVE('',#5720,#5734,#3036,.T.);
#7493=EDGE_CURVE('',#5732,#5734,#3037,.T.);
#7494=EDGE_CURVE('',#5723,#5735,#3038,.T.);
#7495=EDGE_CURVE('',#5734,#5735,#3039,.T.);
#7496=EDGE_CURVE('',#5733,#5735,#3040,.T.);
#7497=EDGE_CURVE('',#5736,#5737,#3041,.T.);
#7498=EDGE_CURVE('',#5738,#5736,#3042,.T.);
#7499=EDGE_CURVE('',#5739,#5738,#3043,.T.);
#7500=EDGE_CURVE('',#5740,#5739,#3044,.T.);
#7501=EDGE_CURVE('',#5741,#5740,#3045,.T.);
#7502=EDGE_CURVE('',#5741,#5737,#3046,.T.);
#7503=EDGE_CURVE('',#5737,#5742,#3047,.T.);
#7504=EDGE_CURVE('',#5742,#5743,#3048,.T.);
#7505=EDGE_CURVE('',#5736,#5743,#3049,.T.);
#7506=EDGE_CURVE('',#5744,#5745,#3050,.T.);
#7507=EDGE_CURVE('',#5742,#5744,#3051,.T.);
#7508=EDGE_CURVE('',#5742,#5745,#3052,.T.);
#7509=EDGE_CURVE('',#5741,#5746,#3053,.T.);
#7510=EDGE_CURVE('',#5744,#5746,#3054,.T.);
#7511=EDGE_CURVE('',#5737,#5745,#3055,.T.);
#7512=EDGE_CURVE('',#5746,#5747,#3056,.T.);
#7513=EDGE_CURVE('',#5740,#5748,#3057,.T.);
#7514=EDGE_CURVE('',#5738,#5748,#3058,.T.);
#7515=EDGE_CURVE('',#5738,#5747,#3059,.T.);
#7516=EDGE_CURVE('',#5739,#5748,#3060,.T.);
#7517=EDGE_CURVE('',#5743,#5747,#3061,.T.);
#7518=EDGE_CURVE('',#5749,#5750,#4683,.T.);
#7519=EDGE_CURVE('',#5749,#5751,#3062,.T.);
#7520=EDGE_CURVE('',#5751,#5751,#4684,.T.);
#7521=EDGE_CURVE('',#5750,#5749,#4685,.T.);
#7522=EDGE_CURVE('',#5752,#5750,#4686,.T.);
#7523=EDGE_CURVE('',#5753,#5753,#4687,.T.);
#7524=EDGE_CURVE('',#5753,#5754,#4688,.T.);
#7525=EDGE_CURVE('',#5754,#5755,#4689,.T.);
#7526=EDGE_CURVE('',#5755,#5754,#4690,.T.);
#7527=EDGE_CURVE('',#5756,#5757,#4691,.T.);
#7528=EDGE_CURVE('',#5757,#5756,#4692,.T.);
#7529=EDGE_CURVE('',#5757,#5755,#3063,.T.);
#7530=EDGE_CURVE('',#5758,#5758,#4693,.T.);
#7531=EDGE_CURVE('',#5759,#5759,#4694,.T.);
#7532=EDGE_CURVE('',#5759,#5756,#3064,.T.);
#7533=EDGE_CURVE('',#5760,#5761,#4695,.T.);
#7534=EDGE_CURVE('',#5761,#5760,#4696,.T.);
#7535=EDGE_CURVE('',#5760,#5762,#4697,.T.);
#7536=EDGE_CURVE('',#5762,#5762,#4698,.T.);
#7537=EDGE_CURVE('',#5763,#5764,#3065,.T.);
#7538=EDGE_CURVE('',#5764,#5765,#3066,.T.);
#7539=EDGE_CURVE('',#5765,#5766,#3067,.T.);
#7540=EDGE_CURVE('',#5766,#5767,#3068,.T.);
#7541=EDGE_CURVE('',#5767,#5768,#3069,.T.);
#7542=EDGE_CURVE('',#5768,#5763,#3070,.T.);
#7543=EDGE_CURVE('',#5758,#5761,#3071,.T.);
#7544=EDGE_CURVE('',#5769,#5770,#59,.T.);
#7545=EDGE_CURVE('',#5769,#5764,#3072,.T.);
#7546=EDGE_CURVE('',#5770,#5763,#3073,.T.);
#7547=EDGE_CURVE('',#5770,#5771,#60,.T.);
#7548=EDGE_CURVE('',#5771,#5768,#3074,.T.);
#7549=EDGE_CURVE('',#5772,#5769,#61,.T.);
#7550=EDGE_CURVE('',#5765,#5772,#3075,.T.);
#7551=EDGE_CURVE('',#5771,#5773,#62,.T.);
#7552=EDGE_CURVE('',#5773,#5767,#3076,.T.);
#7553=EDGE_CURVE('',#5773,#5774,#63,.T.);
#7554=EDGE_CURVE('',#5775,#5766,#3077,.T.);
#7555=EDGE_CURVE('',#5774,#5775,#64,.T.);
#7556=EDGE_CURVE('',#5775,#5772,#65,.T.);
#7557=EDGE_CURVE('',#5776,#5774,#3078,.T.);
#7558=ORIENTED_EDGE('',*,*,#5777,.F.);
#7559=ORIENTED_EDGE('',*,*,#5778,.T.);
#7560=ORIENTED_EDGE('',*,*,#5779,.T.);
#7561=ORIENTED_EDGE('',*,*,#5778,.F.);
#7562=ORIENTED_EDGE('',*,*,#5779,.F.);
#7563=ORIENTED_EDGE('',*,*,#5780,.F.);
#7564=ORIENTED_EDGE('',*,*,#5781,.T.);
#7565=ORIENTED_EDGE('',*,*,#5782,.T.);
#7566=ORIENTED_EDGE('',*,*,#5781,.F.);
#7567=ORIENTED_EDGE('',*,*,#5782,.F.);
#7568=ORIENTED_EDGE('',*,*,#5783,.F.);
#7569=ORIENTED_EDGE('',*,*,#5784,.T.);
#7570=ORIENTED_EDGE('',*,*,#5785,.F.);
#7571=ORIENTED_EDGE('',*,*,#5786,.F.);
#7572=ORIENTED_EDGE('',*,*,#5780,.T.);
#7573=ORIENTED_EDGE('',*,*,#5787,.F.);
#7574=ORIENTED_EDGE('',*,*,#5788,.T.);
#7575=ORIENTED_EDGE('',*,*,#5789,.F.);
#7576=ORIENTED_EDGE('',*,*,#5790,.F.);
#7577=ORIENTED_EDGE('',*,*,#5791,.F.);
#7578=ORIENTED_EDGE('',*,*,#5792,.T.);
#7579=ORIENTED_EDGE('',*,*,#5793,.F.);
#7580=ORIENTED_EDGE('',*,*,#5794,.F.);
#7581=ORIENTED_EDGE('',*,*,#5777,.T.);
#7582=ORIENTED_EDGE('',*,*,#5795,.T.);
#7583=ORIENTED_EDGE('',*,*,#5796,.T.);
#7584=ORIENTED_EDGE('',*,*,#5797,.F.);
#7585=ORIENTED_EDGE('',*,*,#5798,.T.);
#7586=ORIENTED_EDGE('',*,*,#5784,.F.);
#7587=ORIENTED_EDGE('',*,*,#5799,.T.);
#7588=ORIENTED_EDGE('',*,*,#5792,.F.);
#7589=ORIENTED_EDGE('',*,*,#5800,.T.);
#7590=ORIENTED_EDGE('',*,*,#5788,.F.);
#7591=ORIENTED_EDGE('',*,*,#5801,.T.);
#7592=ORIENTED_EDGE('',*,*,#5785,.T.);
#7593=ORIENTED_EDGE('',*,*,#5798,.F.);
#7594=ORIENTED_EDGE('',*,*,#5802,.T.);
#7595=ORIENTED_EDGE('',*,*,#5803,.F.);
#7596=ORIENTED_EDGE('',*,*,#5793,.T.);
#7597=ORIENTED_EDGE('',*,*,#5799,.F.);
#7598=ORIENTED_EDGE('',*,*,#5783,.T.);
#7599=ORIENTED_EDGE('',*,*,#5804,.F.);
#7600=ORIENTED_EDGE('',*,*,#5789,.T.);
#7601=ORIENTED_EDGE('',*,*,#5800,.F.);
#7602=ORIENTED_EDGE('',*,*,#5791,.T.);
#7603=ORIENTED_EDGE('',*,*,#5805,.F.);
#7604=ORIENTED_EDGE('',*,*,#5790,.T.);
#7605=ORIENTED_EDGE('',*,*,#5805,.T.);
#7606=ORIENTED_EDGE('',*,*,#5794,.T.);
#7607=ORIENTED_EDGE('',*,*,#5804,.T.);
#7608=ORIENTED_EDGE('',*,*,#5786,.T.);
#7609=ORIENTED_EDGE('',*,*,#5803,.T.);
#7610=ORIENTED_EDGE('',*,*,#5806,.T.);
#7611=ORIENTED_EDGE('',*,*,#5807,.T.);
#7612=ORIENTED_EDGE('',*,*,#5808,.T.);
#7613=ORIENTED_EDGE('',*,*,#5809,.T.);
#7614=ORIENTED_EDGE('',*,*,#5810,.T.);
#7615=ORIENTED_EDGE('',*,*,#5811,.T.);
#7616=ORIENTED_EDGE('',*,*,#5812,.T.);
#7617=ORIENTED_EDGE('',*,*,#5813,.T.);
#7618=ORIENTED_EDGE('',*,*,#5814,.T.);
#7619=ORIENTED_EDGE('',*,*,#5815,.T.);
#7620=ORIENTED_EDGE('',*,*,#5802,.F.);
#7621=ORIENTED_EDGE('',*,*,#5797,.T.);
#7622=ORIENTED_EDGE('',*,*,#5816,.F.);
#7623=ORIENTED_EDGE('',*,*,#5806,.F.);
#7624=ORIENTED_EDGE('',*,*,#5787,.T.);
#7625=ORIENTED_EDGE('',*,*,#5807,.F.);
#7626=ORIENTED_EDGE('',*,*,#5816,.T.);
#7627=ORIENTED_EDGE('',*,*,#5796,.F.);
#7628=ORIENTED_EDGE('',*,*,#5817,.F.);
#7629=ORIENTED_EDGE('',*,*,#5818,.T.);
#7630=ORIENTED_EDGE('',*,*,#5819,.T.);
#7631=ORIENTED_EDGE('',*,*,#5818,.F.);
#7632=ORIENTED_EDGE('',*,*,#5819,.F.);
#7633=ORIENTED_EDGE('',*,*,#5820,.F.);
#7634=ORIENTED_EDGE('',*,*,#5821,.T.);
#7635=ORIENTED_EDGE('',*,*,#5822,.T.);
#7636=ORIENTED_EDGE('',*,*,#5821,.F.);
#7637=ORIENTED_EDGE('',*,*,#5822,.F.);
#7638=ORIENTED_EDGE('',*,*,#5823,.F.);
#7639=ORIENTED_EDGE('',*,*,#5808,.F.);
#7640=ORIENTED_EDGE('',*,*,#5824,.F.);
#7641=ORIENTED_EDGE('',*,*,#5825,.F.);
#7642=ORIENTED_EDGE('',*,*,#5826,.F.);
#7643=ORIENTED_EDGE('',*,*,#5827,.F.);
#7644=ORIENTED_EDGE('',*,*,#5828,.F.);
#7645=ORIENTED_EDGE('',*,*,#5814,.F.);
#7646=ORIENTED_EDGE('',*,*,#5829,.F.);
#7647=ORIENTED_EDGE('',*,*,#5812,.F.);
#7648=ORIENTED_EDGE('',*,*,#5830,.F.);
#7649=ORIENTED_EDGE('',*,*,#5831,.F.);
#7650=ORIENTED_EDGE('',*,*,#5832,.F.);
#7651=ORIENTED_EDGE('',*,*,#5810,.F.);
#7652=ORIENTED_EDGE('',*,*,#5833,.F.);
#7653=ORIENTED_EDGE('',*,*,#5834,.F.);
#7654=ORIENTED_EDGE('',*,*,#5826,.T.);
#7655=ORIENTED_EDGE('',*,*,#5813,.F.);
#7656=ORIENTED_EDGE('',*,*,#5829,.T.);
#7657=ORIENTED_EDGE('',*,*,#5835,.T.);
#7658=ORIENTED_EDGE('',*,*,#5836,.F.);
#7659=ORIENTED_EDGE('',*,*,#5827,.T.);
#7660=ORIENTED_EDGE('',*,*,#5835,.F.);
#7661=ORIENTED_EDGE('',*,*,#5831,.T.);
#7662=ORIENTED_EDGE('',*,*,#5837,.F.);
#7663=ORIENTED_EDGE('',*,*,#5834,.T.);
#7664=ORIENTED_EDGE('',*,*,#5838,.F.);
#7665=ORIENTED_EDGE('',*,*,#5825,.T.);
#7666=ORIENTED_EDGE('',*,*,#5823,.T.);
#7667=ORIENTED_EDGE('',*,*,#5838,.T.);
#7668=ORIENTED_EDGE('',*,*,#5833,.T.);
#7669=ORIENTED_EDGE('',*,*,#5809,.F.);
#7670=ORIENTED_EDGE('',*,*,#5824,.T.);
#7671=ORIENTED_EDGE('',*,*,#5815,.F.);
#7672=ORIENTED_EDGE('',*,*,#5828,.T.);
#7673=ORIENTED_EDGE('',*,*,#5836,.T.);
#7674=ORIENTED_EDGE('',*,*,#5830,.T.);
#7675=ORIENTED_EDGE('',*,*,#5811,.F.);
#7676=ORIENTED_EDGE('',*,*,#5832,.T.);
#7677=ORIENTED_EDGE('',*,*,#5837,.T.);
#7678=ORIENTED_EDGE('',*,*,#5839,.T.);
#7679=ORIENTED_EDGE('',*,*,#5840,.T.);
#7680=ORIENTED_EDGE('',*,*,#5841,.T.);
#7681=ORIENTED_EDGE('',*,*,#5842,.T.);
#7682=ORIENTED_EDGE('',*,*,#5840,.F.);
#7683=ORIENTED_EDGE('',*,*,#5843,.F.);
#7684=ORIENTED_EDGE('',*,*,#5844,.T.);
#7685=ORIENTED_EDGE('',*,*,#5845,.F.);
#7686=ORIENTED_EDGE('',*,*,#5839,.F.);
#7687=ORIENTED_EDGE('',*,*,#5846,.T.);
#7688=ORIENTED_EDGE('',*,*,#5847,.F.);
#7689=ORIENTED_EDGE('',*,*,#5848,.T.);
#7690=ORIENTED_EDGE('',*,*,#5849,.T.);
#7691=ORIENTED_EDGE('',*,*,#5850,.F.);
#7692=ORIENTED_EDGE('',*,*,#5851,.T.);
#7693=ORIENTED_EDGE('',*,*,#5852,.F.);
#7694=ORIENTED_EDGE('',*,*,#5853,.T.);
#7695=ORIENTED_EDGE('',*,*,#5854,.T.);
#7696=ORIENTED_EDGE('',*,*,#5855,.F.);
#7697=ORIENTED_EDGE('',*,*,#5856,.T.);
#7698=ORIENTED_EDGE('',*,*,#5857,.F.);
#7699=ORIENTED_EDGE('',*,*,#5858,.T.);
#7700=ORIENTED_EDGE('',*,*,#5859,.T.);
#7701=ORIENTED_EDGE('',*,*,#5860,.F.);
#7702=ORIENTED_EDGE('',*,*,#5861,.T.);
#7703=ORIENTED_EDGE('',*,*,#5862,.F.);
#7704=ORIENTED_EDGE('',*,*,#5863,.T.);
#7705=ORIENTED_EDGE('',*,*,#5843,.T.);
#7706=ORIENTED_EDGE('',*,*,#5862,.T.);
#7707=ORIENTED_EDGE('',*,*,#5864,.T.);
#7708=ORIENTED_EDGE('',*,*,#5865,.T.);
#7709=ORIENTED_EDGE('',*,*,#5866,.T.);
#7710=ORIENTED_EDGE('',*,*,#5864,.F.);
#7711=ORIENTED_EDGE('',*,*,#5861,.F.);
#7712=ORIENTED_EDGE('',*,*,#5867,.F.);
#7713=ORIENTED_EDGE('',*,*,#5868,.F.);
#7714=ORIENTED_EDGE('',*,*,#5860,.T.);
#7715=ORIENTED_EDGE('',*,*,#5869,.T.);
#7716=ORIENTED_EDGE('',*,*,#5870,.T.);
#7717=ORIENTED_EDGE('',*,*,#5867,.T.);
#7718=ORIENTED_EDGE('',*,*,#5869,.F.);
#7719=ORIENTED_EDGE('',*,*,#5859,.F.);
#7720=ORIENTED_EDGE('',*,*,#5871,.F.);
#7721=ORIENTED_EDGE('',*,*,#5872,.F.);
#7722=ORIENTED_EDGE('',*,*,#5857,.T.);
#7723=ORIENTED_EDGE('',*,*,#5873,.T.);
#7724=ORIENTED_EDGE('',*,*,#5874,.T.);
#7725=ORIENTED_EDGE('',*,*,#5875,.T.);
#7726=ORIENTED_EDGE('',*,*,#5873,.F.);
#7727=ORIENTED_EDGE('',*,*,#5856,.F.);
#7728=ORIENTED_EDGE('',*,*,#5876,.F.);
#7729=ORIENTED_EDGE('',*,*,#5877,.F.);
#7730=ORIENTED_EDGE('',*,*,#5847,.T.);
#7731=ORIENTED_EDGE('',*,*,#5878,.T.);
#7732=ORIENTED_EDGE('',*,*,#5879,.T.);
#7733=ORIENTED_EDGE('',*,*,#5880,.T.);
#7734=ORIENTED_EDGE('',*,*,#5842,.F.);
#7735=ORIENTED_EDGE('',*,*,#5881,.F.);
#7736=ORIENTED_EDGE('',*,*,#5878,.F.);
#7737=ORIENTED_EDGE('',*,*,#5846,.F.);
#7738=ORIENTED_EDGE('',*,*,#5855,.T.);
#7739=ORIENTED_EDGE('',*,*,#5882,.T.);
#7740=ORIENTED_EDGE('',*,*,#5883,.T.);
#7741=ORIENTED_EDGE('',*,*,#5876,.T.);
#7742=ORIENTED_EDGE('',*,*,#5882,.F.);
#7743=ORIENTED_EDGE('',*,*,#5854,.F.);
#7744=ORIENTED_EDGE('',*,*,#5884,.T.);
#7745=ORIENTED_EDGE('',*,*,#5885,.F.);
#7746=ORIENTED_EDGE('',*,*,#5852,.T.);
#7747=ORIENTED_EDGE('',*,*,#5886,.T.);
#7748=ORIENTED_EDGE('',*,*,#5887,.T.);
#7749=ORIENTED_EDGE('',*,*,#5888,.T.);
#7750=ORIENTED_EDGE('',*,*,#5888,.F.);
#7751=ORIENTED_EDGE('',*,*,#5889,.F.);
#7752=ORIENTED_EDGE('',*,*,#5884,.F.);
#7753=ORIENTED_EDGE('',*,*,#5853,.F.);
#7754=ORIENTED_EDGE('',*,*,#5850,.T.);
#7755=ORIENTED_EDGE('',*,*,#5890,.T.);
#7756=ORIENTED_EDGE('',*,*,#5891,.T.);
#7757=ORIENTED_EDGE('',*,*,#5892,.T.);
#7758=ORIENTED_EDGE('',*,*,#5886,.F.);
#7759=ORIENTED_EDGE('',*,*,#5851,.F.);
#7760=ORIENTED_EDGE('',*,*,#5892,.F.);
#7761=ORIENTED_EDGE('',*,*,#5893,.F.);
#7762=ORIENTED_EDGE('',*,*,#5866,.F.);
#7763=ORIENTED_EDGE('',*,*,#5894,.F.);
#7764=ORIENTED_EDGE('',*,*,#5844,.F.);
#7765=ORIENTED_EDGE('',*,*,#5863,.F.);
#7766=ORIENTED_EDGE('',*,*,#5890,.F.);
#7767=ORIENTED_EDGE('',*,*,#5849,.F.);
#7768=ORIENTED_EDGE('',*,*,#5895,.F.);
#7769=ORIENTED_EDGE('',*,*,#5896,.F.);
#7770=ORIENTED_EDGE('',*,*,#5875,.F.);
#7771=ORIENTED_EDGE('',*,*,#5897,.F.);
#7772=ORIENTED_EDGE('',*,*,#5871,.T.);
#7773=ORIENTED_EDGE('',*,*,#5858,.F.);
#7774=ORIENTED_EDGE('',*,*,#5880,.F.);
#7775=ORIENTED_EDGE('',*,*,#5898,.F.);
#7776=ORIENTED_EDGE('',*,*,#5895,.T.);
#7777=ORIENTED_EDGE('',*,*,#5848,.F.);
#7778=ORIENTED_EDGE('',*,*,#5899,.F.);
#7779=ORIENTED_EDGE('',*,*,#5900,.T.);
#7780=ORIENTED_EDGE('',*,*,#5901,.T.);
#7781=ORIENTED_EDGE('',*,*,#5900,.F.);
#7782=ORIENTED_EDGE('',*,*,#5901,.F.);
#7783=ORIENTED_EDGE('',*,*,#5889,.T.);
#7784=ORIENTED_EDGE('',*,*,#5887,.F.);
#7785=ORIENTED_EDGE('',*,*,#5893,.T.);
#7786=ORIENTED_EDGE('',*,*,#5891,.F.);
#7787=ORIENTED_EDGE('',*,*,#5896,.T.);
#7788=ORIENTED_EDGE('',*,*,#5898,.T.);
#7789=ORIENTED_EDGE('',*,*,#5879,.F.);
#7790=ORIENTED_EDGE('',*,*,#5881,.T.);
#7791=ORIENTED_EDGE('',*,*,#5841,.F.);
#7792=ORIENTED_EDGE('',*,*,#5845,.T.);
#7793=ORIENTED_EDGE('',*,*,#5894,.T.);
#7794=ORIENTED_EDGE('',*,*,#5865,.F.);
#7795=ORIENTED_EDGE('',*,*,#5868,.T.);
#7796=ORIENTED_EDGE('',*,*,#5870,.F.);
#7797=ORIENTED_EDGE('',*,*,#5872,.T.);
#7798=ORIENTED_EDGE('',*,*,#5897,.T.);
#7799=ORIENTED_EDGE('',*,*,#5874,.F.);
#7800=ORIENTED_EDGE('',*,*,#5877,.T.);
#7801=ORIENTED_EDGE('',*,*,#5883,.F.);
#7802=ORIENTED_EDGE('',*,*,#5885,.T.);
#7803=ORIENTED_EDGE('',*,*,#5902,.F.);
#7804=ORIENTED_EDGE('',*,*,#5903,.F.);
#7805=ORIENTED_EDGE('',*,*,#5904,.T.);
#7806=ORIENTED_EDGE('',*,*,#5905,.F.);
#7807=ORIENTED_EDGE('',*,*,#5906,.F.);
#7808=ORIENTED_EDGE('',*,*,#5907,.F.);
#7809=ORIENTED_EDGE('',*,*,#5908,.T.);
#7810=ORIENTED_EDGE('',*,*,#5909,.F.);
#7811=ORIENTED_EDGE('',*,*,#5908,.F.);
#7812=ORIENTED_EDGE('',*,*,#5910,.F.);
#7813=ORIENTED_EDGE('',*,*,#5904,.F.);
#7814=ORIENTED_EDGE('',*,*,#5911,.F.);
#7815=ORIENTED_EDGE('',*,*,#5912,.F.);
#7816=ORIENTED_EDGE('',*,*,#5913,.F.);
#7817=ORIENTED_EDGE('',*,*,#5914,.T.);
#7818=ORIENTED_EDGE('',*,*,#5915,.F.);
#7819=ORIENTED_EDGE('',*,*,#5916,.F.);
#7820=ORIENTED_EDGE('',*,*,#5917,.F.);
#7821=ORIENTED_EDGE('',*,*,#5918,.T.);
#7822=ORIENTED_EDGE('',*,*,#5919,.F.);
#7823=ORIENTED_EDGE('',*,*,#5918,.F.);
#7824=ORIENTED_EDGE('',*,*,#5920,.F.);
#7825=ORIENTED_EDGE('',*,*,#5914,.F.);
#7826=ORIENTED_EDGE('',*,*,#5921,.F.);
#7827=ORIENTED_EDGE('',*,*,#5922,.F.);
#7828=ORIENTED_EDGE('',*,*,#5923,.F.);
#7829=ORIENTED_EDGE('',*,*,#5924,.T.);
#7830=ORIENTED_EDGE('',*,*,#5925,.F.);
#7831=ORIENTED_EDGE('',*,*,#5926,.F.);
#7832=ORIENTED_EDGE('',*,*,#5927,.F.);
#7833=ORIENTED_EDGE('',*,*,#5928,.T.);
#7834=ORIENTED_EDGE('',*,*,#5929,.F.);
#7835=ORIENTED_EDGE('',*,*,#5928,.F.);
#7836=ORIENTED_EDGE('',*,*,#5930,.F.);
#7837=ORIENTED_EDGE('',*,*,#5924,.F.);
#7838=ORIENTED_EDGE('',*,*,#5931,.F.);
#7839=ORIENTED_EDGE('',*,*,#5932,.F.);
#7840=ORIENTED_EDGE('',*,*,#5933,.F.);
#7841=ORIENTED_EDGE('',*,*,#5934,.T.);
#7842=ORIENTED_EDGE('',*,*,#5935,.F.);
#7843=ORIENTED_EDGE('',*,*,#5936,.F.);
#7844=ORIENTED_EDGE('',*,*,#5937,.F.);
#7845=ORIENTED_EDGE('',*,*,#5938,.T.);
#7846=ORIENTED_EDGE('',*,*,#5939,.F.);
#7847=ORIENTED_EDGE('',*,*,#5938,.F.);
#7848=ORIENTED_EDGE('',*,*,#5940,.F.);
#7849=ORIENTED_EDGE('',*,*,#5934,.F.);
#7850=ORIENTED_EDGE('',*,*,#5941,.F.);
#7851=ORIENTED_EDGE('',*,*,#5902,.T.);
#7852=ORIENTED_EDGE('',*,*,#5942,.T.);
#7853=ORIENTED_EDGE('',*,*,#5943,.T.);
#7854=ORIENTED_EDGE('',*,*,#5932,.T.);
#7855=ORIENTED_EDGE('',*,*,#5944,.T.);
#7856=ORIENTED_EDGE('',*,*,#5945,.T.);
#7857=ORIENTED_EDGE('',*,*,#5926,.T.);
#7858=ORIENTED_EDGE('',*,*,#5946,.T.);
#7859=ORIENTED_EDGE('',*,*,#5936,.T.);
#7860=ORIENTED_EDGE('',*,*,#5947,.T.);
#7861=ORIENTED_EDGE('',*,*,#5916,.T.);
#7862=ORIENTED_EDGE('',*,*,#5948,.T.);
#7863=ORIENTED_EDGE('',*,*,#5922,.T.);
#7864=ORIENTED_EDGE('',*,*,#5949,.T.);
#7865=ORIENTED_EDGE('',*,*,#5950,.T.);
#7866=ORIENTED_EDGE('',*,*,#5909,.T.);
#7867=ORIENTED_EDGE('',*,*,#5911,.T.);
#7868=ORIENTED_EDGE('',*,*,#5903,.T.);
#7869=ORIENTED_EDGE('',*,*,#5945,.F.);
#7870=ORIENTED_EDGE('',*,*,#5951,.T.);
#7871=ORIENTED_EDGE('',*,*,#5952,.T.);
#7872=ORIENTED_EDGE('',*,*,#5953,.T.);
#7873=ORIENTED_EDGE('',*,*,#5954,.T.);
#7874=ORIENTED_EDGE('',*,*,#5795,.F.);
#7875=ORIENTED_EDGE('',*,*,#5954,.F.);
#7876=ORIENTED_EDGE('',*,*,#5955,.T.);
#7877=ORIENTED_EDGE('',*,*,#5951,.F.);
#7878=ORIENTED_EDGE('',*,*,#5944,.F.);
#7879=ORIENTED_EDGE('',*,*,#5935,.T.);
#7880=ORIENTED_EDGE('',*,*,#5940,.T.);
#7881=ORIENTED_EDGE('',*,*,#5937,.T.);
#7882=ORIENTED_EDGE('',*,*,#5946,.F.);
#7883=ORIENTED_EDGE('',*,*,#5929,.T.);
#7884=ORIENTED_EDGE('',*,*,#5931,.T.);
#7885=ORIENTED_EDGE('',*,*,#5923,.T.);
#7886=ORIENTED_EDGE('',*,*,#5948,.F.);
#7887=ORIENTED_EDGE('',*,*,#5919,.T.);
#7888=ORIENTED_EDGE('',*,*,#5921,.T.);
#7889=ORIENTED_EDGE('',*,*,#5913,.T.);
#7890=ORIENTED_EDGE('',*,*,#5956,.F.);
#7891=ORIENTED_EDGE('',*,*,#5957,.T.);
#7892=ORIENTED_EDGE('',*,*,#5958,.T.);
#7893=ORIENTED_EDGE('',*,*,#5959,.T.);
#7894=ORIENTED_EDGE('',*,*,#5960,.T.);
#7895=ORIENTED_EDGE('',*,*,#5961,.T.);
#7896=ORIENTED_EDGE('',*,*,#5962,.T.);
#7897=ORIENTED_EDGE('',*,*,#5963,.T.);
#7898=ORIENTED_EDGE('',*,*,#5964,.F.);
#7899=ORIENTED_EDGE('',*,*,#5801,.F.);
#7900=ORIENTED_EDGE('',*,*,#5965,.T.);
#7901=ORIENTED_EDGE('',*,*,#5963,.F.);
#7902=ORIENTED_EDGE('',*,*,#5965,.F.);
#7903=ORIENTED_EDGE('',*,*,#5964,.T.);
#7904=ORIENTED_EDGE('',*,*,#5966,.T.);
#7905=ORIENTED_EDGE('',*,*,#5950,.F.);
#7906=ORIENTED_EDGE('',*,*,#5966,.F.);
#7907=ORIENTED_EDGE('',*,*,#5960,.F.);
#7908=ORIENTED_EDGE('',*,*,#5962,.F.);
#7909=ORIENTED_EDGE('',*,*,#5961,.F.);
#7910=ORIENTED_EDGE('',*,*,#5967,.T.);
#7911=ORIENTED_EDGE('',*,*,#5968,.F.);
#7912=ORIENTED_EDGE('',*,*,#5967,.F.);
#7913=ORIENTED_EDGE('',*,*,#5952,.F.);
#7914=ORIENTED_EDGE('',*,*,#5955,.F.);
#7915=ORIENTED_EDGE('',*,*,#5953,.F.);
#7916=ORIENTED_EDGE('',*,*,#5969,.T.);
#7917=ORIENTED_EDGE('',*,*,#5970,.F.);
#7918=ORIENTED_EDGE('',*,*,#5971,.F.);
#7919=ORIENTED_EDGE('',*,*,#5972,.F.);
#7920=ORIENTED_EDGE('',*,*,#5969,.F.);
#7921=ORIENTED_EDGE('',*,*,#5957,.F.);
#7922=ORIENTED_EDGE('',*,*,#5959,.F.);
#7923=ORIENTED_EDGE('',*,*,#5958,.F.);
#7924=ORIENTED_EDGE('',*,*,#5973,.T.);
#7925=ORIENTED_EDGE('',*,*,#5974,.F.);
#7926=ORIENTED_EDGE('',*,*,#5973,.F.);
#7927=ORIENTED_EDGE('',*,*,#5907,.T.);
#7928=ORIENTED_EDGE('',*,*,#5975,.F.);
#7929=ORIENTED_EDGE('',*,*,#5915,.T.);
#7930=ORIENTED_EDGE('',*,*,#5920,.T.);
#7931=ORIENTED_EDGE('',*,*,#5917,.T.);
#7932=ORIENTED_EDGE('',*,*,#5949,.F.);
#7933=ORIENTED_EDGE('',*,*,#5925,.T.);
#7934=ORIENTED_EDGE('',*,*,#5930,.T.);
#7935=ORIENTED_EDGE('',*,*,#5927,.T.);
#7936=ORIENTED_EDGE('',*,*,#5947,.F.);
#7937=ORIENTED_EDGE('',*,*,#5939,.T.);
#7938=ORIENTED_EDGE('',*,*,#5941,.T.);
#7939=ORIENTED_EDGE('',*,*,#5933,.T.);
#7940=ORIENTED_EDGE('',*,*,#5943,.F.);
#7941=ORIENTED_EDGE('',*,*,#5976,.T.);
#7942=ORIENTED_EDGE('',*,*,#5971,.T.);
#7943=ORIENTED_EDGE('',*,*,#5977,.T.);
#7944=ORIENTED_EDGE('',*,*,#5978,.T.);
#7945=ORIENTED_EDGE('',*,*,#5977,.F.);
#7946=ORIENTED_EDGE('',*,*,#5970,.T.);
#7947=ORIENTED_EDGE('',*,*,#5972,.T.);
#7948=ORIENTED_EDGE('',*,*,#5976,.F.);
#7949=ORIENTED_EDGE('',*,*,#5942,.F.);
#7950=ORIENTED_EDGE('',*,*,#5905,.T.);
#7951=ORIENTED_EDGE('',*,*,#5910,.T.);
#7952=ORIENTED_EDGE('',*,*,#5968,.T.);
#7953=ORIENTED_EDGE('',*,*,#5974,.T.);
#7954=ORIENTED_EDGE('',*,*,#5978,.F.);
#7955=ORIENTED_EDGE('',*,*,#5817,.T.);
#7956=ORIENTED_EDGE('',*,*,#5820,.T.);
#7957=ORIENTED_EDGE('',*,*,#5899,.T.);
#7958=ORIENTED_EDGE('',*,*,#5906,.T.);
#7959=ORIENTED_EDGE('',*,*,#5956,.T.);
#7960=ORIENTED_EDGE('',*,*,#5912,.T.);
#7961=ORIENTED_EDGE('',*,*,#5975,.T.);
#7962=ORIENTED_EDGE('',*,*,#5979,.T.);
#7963=ORIENTED_EDGE('',*,*,#5980,.T.);
#7964=ORIENTED_EDGE('',*,*,#5981,.T.);
#7965=ORIENTED_EDGE('',*,*,#5982,.T.);
#7966=ORIENTED_EDGE('',*,*,#5983,.T.);
#7967=ORIENTED_EDGE('',*,*,#5984,.T.);
#7968=ORIENTED_EDGE('',*,*,#5985,.T.);
#7969=ORIENTED_EDGE('',*,*,#5986,.T.);
#7970=ORIENTED_EDGE('',*,*,#5987,.T.);
#7971=ORIENTED_EDGE('',*,*,#5988,.T.);
#7972=ORIENTED_EDGE('',*,*,#5989,.T.);
#7973=ORIENTED_EDGE('',*,*,#5990,.T.);
#7974=ORIENTED_EDGE('',*,*,#5991,.T.);
#7975=ORIENTED_EDGE('',*,*,#5992,.T.);
#7976=ORIENTED_EDGE('',*,*,#5993,.T.);
#7977=ORIENTED_EDGE('',*,*,#5994,.T.);
#7978=ORIENTED_EDGE('',*,*,#5995,.T.);
#7979=ORIENTED_EDGE('',*,*,#5996,.T.);
#7980=ORIENTED_EDGE('',*,*,#5997,.T.);
#7981=ORIENTED_EDGE('',*,*,#5998,.T.);
#7982=ORIENTED_EDGE('',*,*,#5999,.T.);
#7983=ORIENTED_EDGE('',*,*,#6000,.T.);
#7984=ORIENTED_EDGE('',*,*,#6001,.T.);
#7985=ORIENTED_EDGE('',*,*,#6002,.T.);
#7986=ORIENTED_EDGE('',*,*,#6003,.T.);
#7987=ORIENTED_EDGE('',*,*,#6004,.T.);
#7988=ORIENTED_EDGE('',*,*,#6005,.T.);
#7989=ORIENTED_EDGE('',*,*,#6006,.T.);
#7990=ORIENTED_EDGE('',*,*,#6007,.T.);
#7991=ORIENTED_EDGE('',*,*,#6008,.T.);
#7992=ORIENTED_EDGE('',*,*,#6009,.T.);
#7993=ORIENTED_EDGE('',*,*,#6010,.T.);
#7994=ORIENTED_EDGE('',*,*,#6011,.T.);
#7995=ORIENTED_EDGE('',*,*,#6012,.T.);
#7996=ORIENTED_EDGE('',*,*,#6013,.T.);
#7997=ORIENTED_EDGE('',*,*,#6014,.T.);
#7998=ORIENTED_EDGE('',*,*,#6015,.T.);
#7999=ORIENTED_EDGE('',*,*,#6016,.T.);
#8000=ORIENTED_EDGE('',*,*,#6017,.T.);
#8001=ORIENTED_EDGE('',*,*,#6018,.T.);
#8002=ORIENTED_EDGE('',*,*,#6019,.T.);
#8003=ORIENTED_EDGE('',*,*,#6020,.T.);
#8004=ORIENTED_EDGE('',*,*,#6021,.T.);
#8005=ORIENTED_EDGE('',*,*,#6022,.T.);
#8006=ORIENTED_EDGE('',*,*,#6023,.T.);
#8007=ORIENTED_EDGE('',*,*,#6024,.T.);
#8008=ORIENTED_EDGE('',*,*,#6025,.T.);
#8009=ORIENTED_EDGE('',*,*,#6026,.T.);
#8010=ORIENTED_EDGE('',*,*,#6027,.T.);
#8011=ORIENTED_EDGE('',*,*,#6028,.T.);
#8012=ORIENTED_EDGE('',*,*,#6029,.T.);
#8013=ORIENTED_EDGE('',*,*,#6030,.T.);
#8014=ORIENTED_EDGE('',*,*,#6031,.T.);
#8015=ORIENTED_EDGE('',*,*,#6032,.T.);
#8016=ORIENTED_EDGE('',*,*,#6033,.T.);
#8017=ORIENTED_EDGE('',*,*,#6034,.T.);
#8018=ORIENTED_EDGE('',*,*,#6035,.T.);
#8019=ORIENTED_EDGE('',*,*,#6036,.T.);
#8020=ORIENTED_EDGE('',*,*,#6037,.T.);
#8021=ORIENTED_EDGE('',*,*,#6038,.T.);
#8022=ORIENTED_EDGE('',*,*,#6039,.T.);
#8023=ORIENTED_EDGE('',*,*,#6040,.T.);
#8024=ORIENTED_EDGE('',*,*,#6041,.T.);
#8025=ORIENTED_EDGE('',*,*,#6042,.T.);
#8026=ORIENTED_EDGE('',*,*,#6043,.T.);
#8027=ORIENTED_EDGE('',*,*,#6044,.T.);
#8028=ORIENTED_EDGE('',*,*,#6045,.T.);
#8029=ORIENTED_EDGE('',*,*,#6046,.T.);
#8030=ORIENTED_EDGE('',*,*,#6047,.T.);
#8031=ORIENTED_EDGE('',*,*,#6048,.T.);
#8032=ORIENTED_EDGE('',*,*,#6049,.T.);
#8033=ORIENTED_EDGE('',*,*,#6050,.T.);
#8034=ORIENTED_EDGE('',*,*,#6051,.T.);
#8035=ORIENTED_EDGE('',*,*,#6052,.T.);
#8036=ORIENTED_EDGE('',*,*,#6053,.T.);
#8037=ORIENTED_EDGE('',*,*,#6054,.T.);
#8038=ORIENTED_EDGE('',*,*,#6055,.T.);
#8039=ORIENTED_EDGE('',*,*,#6056,.T.);
#8040=ORIENTED_EDGE('',*,*,#6057,.T.);
#8041=ORIENTED_EDGE('',*,*,#6058,.T.);
#8042=ORIENTED_EDGE('',*,*,#6059,.T.);
#8043=ORIENTED_EDGE('',*,*,#6060,.T.);
#8044=ORIENTED_EDGE('',*,*,#6061,.T.);
#8045=ORIENTED_EDGE('',*,*,#6062,.T.);
#8046=ORIENTED_EDGE('',*,*,#6063,.T.);
#8047=ORIENTED_EDGE('',*,*,#6064,.T.);
#8048=ORIENTED_EDGE('',*,*,#6065,.T.);
#8049=ORIENTED_EDGE('',*,*,#6066,.T.);
#8050=ORIENTED_EDGE('',*,*,#6067,.T.);
#8051=ORIENTED_EDGE('',*,*,#6068,.T.);
#8052=ORIENTED_EDGE('',*,*,#6069,.T.);
#8053=ORIENTED_EDGE('',*,*,#6070,.T.);
#8054=ORIENTED_EDGE('',*,*,#6071,.T.);
#8055=ORIENTED_EDGE('',*,*,#6072,.T.);
#8056=ORIENTED_EDGE('',*,*,#6073,.T.);
#8057=ORIENTED_EDGE('',*,*,#6074,.T.);
#8058=ORIENTED_EDGE('',*,*,#6075,.T.);
#8059=ORIENTED_EDGE('',*,*,#6076,.T.);
#8060=ORIENTED_EDGE('',*,*,#6077,.T.);
#8061=ORIENTED_EDGE('',*,*,#6078,.T.);
#8062=ORIENTED_EDGE('',*,*,#6079,.T.);
#8063=ORIENTED_EDGE('',*,*,#6080,.T.);
#8064=ORIENTED_EDGE('',*,*,#6081,.T.);
#8065=ORIENTED_EDGE('',*,*,#6082,.T.);
#8066=ORIENTED_EDGE('',*,*,#6083,.T.);
#8067=ORIENTED_EDGE('',*,*,#6084,.T.);
#8068=ORIENTED_EDGE('',*,*,#6085,.T.);
#8069=ORIENTED_EDGE('',*,*,#6086,.T.);
#8070=ORIENTED_EDGE('',*,*,#6087,.T.);
#8071=ORIENTED_EDGE('',*,*,#6088,.T.);
#8072=ORIENTED_EDGE('',*,*,#6089,.T.);
#8073=ORIENTED_EDGE('',*,*,#6090,.T.);
#8074=ORIENTED_EDGE('',*,*,#6091,.T.);
#8075=ORIENTED_EDGE('',*,*,#6092,.T.);
#8076=ORIENTED_EDGE('',*,*,#6093,.T.);
#8077=ORIENTED_EDGE('',*,*,#6094,.T.);
#8078=ORIENTED_EDGE('',*,*,#6095,.T.);
#8079=ORIENTED_EDGE('',*,*,#6096,.T.);
#8080=ORIENTED_EDGE('',*,*,#6097,.T.);
#8081=ORIENTED_EDGE('',*,*,#6098,.T.);
#8082=ORIENTED_EDGE('',*,*,#6099,.T.);
#8083=ORIENTED_EDGE('',*,*,#6100,.T.);
#8084=ORIENTED_EDGE('',*,*,#6101,.T.);
#8085=ORIENTED_EDGE('',*,*,#6102,.T.);
#8086=ORIENTED_EDGE('',*,*,#6103,.T.);
#8087=ORIENTED_EDGE('',*,*,#6104,.T.);
#8088=ORIENTED_EDGE('',*,*,#6105,.T.);
#8089=ORIENTED_EDGE('',*,*,#6106,.T.);
#8090=ORIENTED_EDGE('',*,*,#6107,.T.);
#8091=ORIENTED_EDGE('',*,*,#6108,.T.);
#8092=ORIENTED_EDGE('',*,*,#6109,.T.);
#8093=ORIENTED_EDGE('',*,*,#6110,.T.);
#8094=ORIENTED_EDGE('',*,*,#6111,.T.);
#8095=ORIENTED_EDGE('',*,*,#6112,.T.);
#8096=ORIENTED_EDGE('',*,*,#6113,.T.);
#8097=ORIENTED_EDGE('',*,*,#6114,.T.);
#8098=ORIENTED_EDGE('',*,*,#6115,.T.);
#8099=ORIENTED_EDGE('',*,*,#6116,.T.);
#8100=ORIENTED_EDGE('',*,*,#6117,.T.);
#8101=ORIENTED_EDGE('',*,*,#6118,.T.);
#8102=ORIENTED_EDGE('',*,*,#6119,.T.);
#8103=ORIENTED_EDGE('',*,*,#6120,.T.);
#8104=ORIENTED_EDGE('',*,*,#6121,.T.);
#8105=ORIENTED_EDGE('',*,*,#6122,.T.);
#8106=ORIENTED_EDGE('',*,*,#6123,.T.);
#8107=ORIENTED_EDGE('',*,*,#6124,.T.);
#8108=ORIENTED_EDGE('',*,*,#6125,.T.);
#8109=ORIENTED_EDGE('',*,*,#6126,.T.);
#8110=ORIENTED_EDGE('',*,*,#6127,.T.);
#8111=ORIENTED_EDGE('',*,*,#6128,.T.);
#8112=ORIENTED_EDGE('',*,*,#6129,.T.);
#8113=ORIENTED_EDGE('',*,*,#6130,.T.);
#8114=ORIENTED_EDGE('',*,*,#6131,.T.);
#8115=ORIENTED_EDGE('',*,*,#6132,.T.);
#8116=ORIENTED_EDGE('',*,*,#6133,.T.);
#8117=ORIENTED_EDGE('',*,*,#6134,.T.);
#8118=ORIENTED_EDGE('',*,*,#6135,.T.);
#8119=ORIENTED_EDGE('',*,*,#6136,.T.);
#8120=ORIENTED_EDGE('',*,*,#6137,.T.);
#8121=ORIENTED_EDGE('',*,*,#6138,.T.);
#8122=ORIENTED_EDGE('',*,*,#6139,.T.);
#8123=ORIENTED_EDGE('',*,*,#6140,.T.);
#8124=ORIENTED_EDGE('',*,*,#6141,.T.);
#8125=ORIENTED_EDGE('',*,*,#6142,.T.);
#8126=ORIENTED_EDGE('',*,*,#6143,.T.);
#8127=ORIENTED_EDGE('',*,*,#6144,.T.);
#8128=ORIENTED_EDGE('',*,*,#6145,.T.);
#8129=ORIENTED_EDGE('',*,*,#6146,.T.);
#8130=ORIENTED_EDGE('',*,*,#6147,.T.);
#8131=ORIENTED_EDGE('',*,*,#6148,.T.);
#8132=ORIENTED_EDGE('',*,*,#6149,.T.);
#8133=ORIENTED_EDGE('',*,*,#6150,.T.);
#8134=ORIENTED_EDGE('',*,*,#6151,.T.);
#8135=ORIENTED_EDGE('',*,*,#6152,.T.);
#8136=ORIENTED_EDGE('',*,*,#6153,.T.);
#8137=ORIENTED_EDGE('',*,*,#6154,.T.);
#8138=ORIENTED_EDGE('',*,*,#6155,.T.);
#8139=ORIENTED_EDGE('',*,*,#6156,.T.);
#8140=ORIENTED_EDGE('',*,*,#6157,.T.);
#8141=ORIENTED_EDGE('',*,*,#6158,.T.);
#8142=ORIENTED_EDGE('',*,*,#6159,.T.);
#8143=ORIENTED_EDGE('',*,*,#6160,.T.);
#8144=ORIENTED_EDGE('',*,*,#6161,.T.);
#8145=ORIENTED_EDGE('',*,*,#6162,.T.);
#8146=ORIENTED_EDGE('',*,*,#6163,.T.);
#8147=ORIENTED_EDGE('',*,*,#6164,.T.);
#8148=ORIENTED_EDGE('',*,*,#6165,.T.);
#8149=ORIENTED_EDGE('',*,*,#6166,.T.);
#8150=ORIENTED_EDGE('',*,*,#6167,.T.);
#8151=ORIENTED_EDGE('',*,*,#6168,.T.);
#8152=ORIENTED_EDGE('',*,*,#6169,.T.);
#8153=ORIENTED_EDGE('',*,*,#6170,.T.);
#8154=ORIENTED_EDGE('',*,*,#6171,.T.);
#8155=ORIENTED_EDGE('',*,*,#6172,.T.);
#8156=ORIENTED_EDGE('',*,*,#6173,.T.);
#8157=ORIENTED_EDGE('',*,*,#6174,.T.);
#8158=ORIENTED_EDGE('',*,*,#6175,.T.);
#8159=ORIENTED_EDGE('',*,*,#6176,.T.);
#8160=ORIENTED_EDGE('',*,*,#6177,.T.);
#8161=ORIENTED_EDGE('',*,*,#6178,.T.);
#8162=ORIENTED_EDGE('',*,*,#6179,.T.);
#8163=ORIENTED_EDGE('',*,*,#6180,.T.);
#8164=ORIENTED_EDGE('',*,*,#6181,.T.);
#8165=ORIENTED_EDGE('',*,*,#6182,.T.);
#8166=ORIENTED_EDGE('',*,*,#6183,.T.);
#8167=ORIENTED_EDGE('',*,*,#6184,.T.);
#8168=ORIENTED_EDGE('',*,*,#6185,.T.);
#8169=ORIENTED_EDGE('',*,*,#6186,.T.);
#8170=ORIENTED_EDGE('',*,*,#6187,.T.);
#8171=ORIENTED_EDGE('',*,*,#6188,.T.);
#8172=ORIENTED_EDGE('',*,*,#6189,.T.);
#8173=ORIENTED_EDGE('',*,*,#6190,.T.);
#8174=ORIENTED_EDGE('',*,*,#6191,.T.);
#8175=ORIENTED_EDGE('',*,*,#6192,.T.);
#8176=ORIENTED_EDGE('',*,*,#6193,.T.);
#8177=ORIENTED_EDGE('',*,*,#6194,.T.);
#8178=ORIENTED_EDGE('',*,*,#6195,.T.);
#8179=ORIENTED_EDGE('',*,*,#6196,.T.);
#8180=ORIENTED_EDGE('',*,*,#6197,.T.);
#8181=ORIENTED_EDGE('',*,*,#6198,.T.);
#8182=ORIENTED_EDGE('',*,*,#6199,.T.);
#8183=ORIENTED_EDGE('',*,*,#6200,.T.);
#8184=ORIENTED_EDGE('',*,*,#6201,.T.);
#8185=ORIENTED_EDGE('',*,*,#6202,.T.);
#8186=ORIENTED_EDGE('',*,*,#6203,.T.);
#8187=ORIENTED_EDGE('',*,*,#6204,.T.);
#8188=ORIENTED_EDGE('',*,*,#6205,.T.);
#8189=ORIENTED_EDGE('',*,*,#6206,.T.);
#8190=ORIENTED_EDGE('',*,*,#6207,.T.);
#8191=ORIENTED_EDGE('',*,*,#6208,.T.);
#8192=ORIENTED_EDGE('',*,*,#6209,.T.);
#8193=ORIENTED_EDGE('',*,*,#6210,.T.);
#8194=ORIENTED_EDGE('',*,*,#6211,.T.);
#8195=ORIENTED_EDGE('',*,*,#6212,.T.);
#8196=ORIENTED_EDGE('',*,*,#6213,.T.);
#8197=ORIENTED_EDGE('',*,*,#6214,.T.);
#8198=ORIENTED_EDGE('',*,*,#6215,.T.);
#8199=ORIENTED_EDGE('',*,*,#6216,.T.);
#8200=ORIENTED_EDGE('',*,*,#6217,.T.);
#8201=ORIENTED_EDGE('',*,*,#6218,.T.);
#8202=ORIENTED_EDGE('',*,*,#6219,.T.);
#8203=ORIENTED_EDGE('',*,*,#6220,.T.);
#8204=ORIENTED_EDGE('',*,*,#6221,.T.);
#8205=ORIENTED_EDGE('',*,*,#6222,.T.);
#8206=ORIENTED_EDGE('',*,*,#6223,.T.);
#8207=ORIENTED_EDGE('',*,*,#6221,.F.);
#8208=ORIENTED_EDGE('',*,*,#6224,.T.);
#8209=ORIENTED_EDGE('',*,*,#6225,.T.);
#8210=ORIENTED_EDGE('',*,*,#6226,.T.);
#8211=ORIENTED_EDGE('',*,*,#6227,.T.);
#8212=ORIENTED_EDGE('',*,*,#6228,.T.);
#8213=ORIENTED_EDGE('',*,*,#6226,.F.);
#8214=ORIENTED_EDGE('',*,*,#6229,.T.);
#8215=ORIENTED_EDGE('',*,*,#6230,.T.);
#8216=ORIENTED_EDGE('',*,*,#6231,.T.);
#8217=ORIENTED_EDGE('',*,*,#6232,.T.);
#8218=ORIENTED_EDGE('',*,*,#6233,.T.);
#8219=ORIENTED_EDGE('',*,*,#6231,.F.);
#8220=ORIENTED_EDGE('',*,*,#6234,.T.);
#8221=ORIENTED_EDGE('',*,*,#6235,.T.);
#8222=ORIENTED_EDGE('',*,*,#6236,.T.);
#8223=ORIENTED_EDGE('',*,*,#6237,.T.);
#8224=ORIENTED_EDGE('',*,*,#6238,.T.);
#8225=ORIENTED_EDGE('',*,*,#6236,.F.);
#8226=ORIENTED_EDGE('',*,*,#6239,.T.);
#8227=ORIENTED_EDGE('',*,*,#6240,.T.);
#8228=ORIENTED_EDGE('',*,*,#6241,.T.);
#8229=ORIENTED_EDGE('',*,*,#6242,.T.);
#8230=ORIENTED_EDGE('',*,*,#6243,.T.);
#8231=ORIENTED_EDGE('',*,*,#6244,.T.);
#8232=ORIENTED_EDGE('',*,*,#6245,.T.);
#8233=ORIENTED_EDGE('',*,*,#6243,.F.);
#8234=ORIENTED_EDGE('',*,*,#6246,.T.);
#8235=ORIENTED_EDGE('',*,*,#6247,.T.);
#8236=ORIENTED_EDGE('',*,*,#6248,.T.);
#8237=ORIENTED_EDGE('',*,*,#6249,.T.);
#8238=ORIENTED_EDGE('',*,*,#6250,.T.);
#8239=ORIENTED_EDGE('',*,*,#6251,.T.);
#8240=ORIENTED_EDGE('',*,*,#6252,.T.);
#8241=ORIENTED_EDGE('',*,*,#6253,.T.);
#8242=ORIENTED_EDGE('',*,*,#6254,.T.);
#8243=ORIENTED_EDGE('',*,*,#6253,.F.);
#8244=ORIENTED_EDGE('',*,*,#6255,.T.);
#8245=ORIENTED_EDGE('',*,*,#6256,.T.);
#8246=ORIENTED_EDGE('',*,*,#6257,.T.);
#8247=ORIENTED_EDGE('',*,*,#6258,.T.);
#8248=ORIENTED_EDGE('',*,*,#6259,.T.);
#8249=ORIENTED_EDGE('',*,*,#6260,.T.);
#8250=ORIENTED_EDGE('',*,*,#6261,.T.);
#8251=ORIENTED_EDGE('',*,*,#6262,.T.);
#8252=ORIENTED_EDGE('',*,*,#6263,.T.);
#8253=ORIENTED_EDGE('',*,*,#6264,.T.);
#8254=ORIENTED_EDGE('',*,*,#6265,.T.);
#8255=ORIENTED_EDGE('',*,*,#6266,.T.);
#8256=ORIENTED_EDGE('',*,*,#6267,.T.);
#8257=ORIENTED_EDGE('',*,*,#6268,.T.);
#8258=ORIENTED_EDGE('',*,*,#6269,.T.);
#8259=ORIENTED_EDGE('',*,*,#6270,.T.);
#8260=ORIENTED_EDGE('',*,*,#6271,.T.);
#8261=ORIENTED_EDGE('',*,*,#6272,.T.);
#8262=ORIENTED_EDGE('',*,*,#6273,.T.);
#8263=ORIENTED_EDGE('',*,*,#6274,.T.);
#8264=ORIENTED_EDGE('',*,*,#6275,.T.);
#8265=ORIENTED_EDGE('',*,*,#6276,.T.);
#8266=ORIENTED_EDGE('',*,*,#6277,.T.);
#8267=ORIENTED_EDGE('',*,*,#6278,.T.);
#8268=ORIENTED_EDGE('',*,*,#6279,.T.);
#8269=ORIENTED_EDGE('',*,*,#6280,.T.);
#8270=ORIENTED_EDGE('',*,*,#6281,.F.);
#8271=ORIENTED_EDGE('',*,*,#6282,.T.);
#8272=ORIENTED_EDGE('',*,*,#6283,.F.);
#8273=ORIENTED_EDGE('',*,*,#6284,.T.);
#8274=ORIENTED_EDGE('',*,*,#6285,.T.);
#8275=ORIENTED_EDGE('',*,*,#6286,.T.);
#8276=ORIENTED_EDGE('',*,*,#6287,.F.);
#8277=ORIENTED_EDGE('',*,*,#6288,.T.);
#8278=ORIENTED_EDGE('',*,*,#6289,.F.);
#8279=ORIENTED_EDGE('',*,*,#6290,.T.);
#8280=ORIENTED_EDGE('',*,*,#6291,.T.);
#8281=ORIENTED_EDGE('',*,*,#6292,.T.);
#8282=ORIENTED_EDGE('',*,*,#6293,.F.);
#8283=ORIENTED_EDGE('',*,*,#6294,.T.);
#8284=ORIENTED_EDGE('',*,*,#6295,.F.);
#8285=ORIENTED_EDGE('',*,*,#6296,.T.);
#8286=ORIENTED_EDGE('',*,*,#6297,.T.);
#8287=ORIENTED_EDGE('',*,*,#6298,.T.);
#8288=ORIENTED_EDGE('',*,*,#6299,.F.);
#8289=ORIENTED_EDGE('',*,*,#6300,.T.);
#8290=ORIENTED_EDGE('',*,*,#6301,.F.);
#8291=ORIENTED_EDGE('',*,*,#6302,.T.);
#8292=ORIENTED_EDGE('',*,*,#6303,.T.);
#8293=ORIENTED_EDGE('',*,*,#6278,.F.);
#8294=ORIENTED_EDGE('',*,*,#6304,.T.);
#8295=ORIENTED_EDGE('',*,*,#6305,.T.);
#8296=ORIENTED_EDGE('',*,*,#6306,.T.);
#8297=ORIENTED_EDGE('',*,*,#6307,.T.);
#8298=ORIENTED_EDGE('',*,*,#6308,.T.);
#8299=ORIENTED_EDGE('',*,*,#6309,.T.);
#8300=ORIENTED_EDGE('',*,*,#6310,.T.);
#8301=ORIENTED_EDGE('',*,*,#6311,.T.);
#8302=ORIENTED_EDGE('',*,*,#6312,.T.);
#8303=ORIENTED_EDGE('',*,*,#6313,.T.);
#8304=ORIENTED_EDGE('',*,*,#6314,.T.);
#8305=ORIENTED_EDGE('',*,*,#6315,.F.);
#8306=ORIENTED_EDGE('',*,*,#6316,.T.);
#8307=ORIENTED_EDGE('',*,*,#6317,.F.);
#8308=ORIENTED_EDGE('',*,*,#6318,.T.);
#8309=ORIENTED_EDGE('',*,*,#6319,.T.);
#8310=ORIENTED_EDGE('',*,*,#6320,.T.);
#8311=ORIENTED_EDGE('',*,*,#6321,.F.);
#8312=ORIENTED_EDGE('',*,*,#6322,.T.);
#8313=ORIENTED_EDGE('',*,*,#6323,.F.);
#8314=ORIENTED_EDGE('',*,*,#6324,.T.);
#8315=ORIENTED_EDGE('',*,*,#6325,.T.);
#8316=ORIENTED_EDGE('',*,*,#6326,.T.);
#8317=ORIENTED_EDGE('',*,*,#6327,.F.);
#8318=ORIENTED_EDGE('',*,*,#6328,.T.);
#8319=ORIENTED_EDGE('',*,*,#6329,.F.);
#8320=ORIENTED_EDGE('',*,*,#6330,.T.);
#8321=ORIENTED_EDGE('',*,*,#6331,.T.);
#8322=ORIENTED_EDGE('',*,*,#6332,.T.);
#8323=ORIENTED_EDGE('',*,*,#6333,.F.);
#8324=ORIENTED_EDGE('',*,*,#6334,.T.);
#8325=ORIENTED_EDGE('',*,*,#6335,.F.);
#8326=ORIENTED_EDGE('',*,*,#6336,.T.);
#8327=ORIENTED_EDGE('',*,*,#6337,.T.);
#8328=ORIENTED_EDGE('',*,*,#6338,.T.);
#8329=ORIENTED_EDGE('',*,*,#6339,.T.);
#8330=ORIENTED_EDGE('',*,*,#6340,.T.);
#8331=ORIENTED_EDGE('',*,*,#6341,.T.);
#8332=ORIENTED_EDGE('',*,*,#6342,.T.);
#8333=ORIENTED_EDGE('',*,*,#6340,.F.);
#8334=ORIENTED_EDGE('',*,*,#6343,.T.);
#8335=ORIENTED_EDGE('',*,*,#6344,.T.);
#8336=ORIENTED_EDGE('',*,*,#6345,.T.);
#8337=ORIENTED_EDGE('',*,*,#6346,.T.);
#8338=ORIENTED_EDGE('',*,*,#6341,.F.);
#8339=ORIENTED_EDGE('',*,*,#6347,.T.);
#8340=ORIENTED_EDGE('',*,*,#6348,.T.);
#8341=ORIENTED_EDGE('',*,*,#6349,.T.);
#8342=ORIENTED_EDGE('',*,*,#6350,.T.);
#8343=ORIENTED_EDGE('',*,*,#6351,.T.);
#8344=ORIENTED_EDGE('',*,*,#6352,.T.);
#8345=ORIENTED_EDGE('',*,*,#6350,.F.);
#8346=ORIENTED_EDGE('',*,*,#6353,.T.);
#8347=ORIENTED_EDGE('',*,*,#6354,.T.);
#8348=ORIENTED_EDGE('',*,*,#6355,.T.);
#8349=ORIENTED_EDGE('',*,*,#6356,.T.);
#8350=ORIENTED_EDGE('',*,*,#6351,.F.);
#8351=ORIENTED_EDGE('',*,*,#6357,.T.);
#8352=ORIENTED_EDGE('',*,*,#6358,.T.);
#8353=ORIENTED_EDGE('',*,*,#6359,.T.);
#8354=ORIENTED_EDGE('',*,*,#6360,.T.);
#8355=ORIENTED_EDGE('',*,*,#6361,.T.);
#8356=ORIENTED_EDGE('',*,*,#6362,.T.);
#8357=ORIENTED_EDGE('',*,*,#6360,.F.);
#8358=ORIENTED_EDGE('',*,*,#6363,.T.);
#8359=ORIENTED_EDGE('',*,*,#6364,.T.);
#8360=ORIENTED_EDGE('',*,*,#6365,.T.);
#8361=ORIENTED_EDGE('',*,*,#6366,.T.);
#8362=ORIENTED_EDGE('',*,*,#6361,.F.);
#8363=ORIENTED_EDGE('',*,*,#6367,.T.);
#8364=ORIENTED_EDGE('',*,*,#6368,.T.);
#8365=ORIENTED_EDGE('',*,*,#6369,.T.);
#8366=ORIENTED_EDGE('',*,*,#6370,.T.);
#8367=ORIENTED_EDGE('',*,*,#6371,.T.);
#8368=ORIENTED_EDGE('',*,*,#6372,.T.);
#8369=ORIENTED_EDGE('',*,*,#6370,.F.);
#8370=ORIENTED_EDGE('',*,*,#6373,.T.);
#8371=ORIENTED_EDGE('',*,*,#6374,.T.);
#8372=ORIENTED_EDGE('',*,*,#6375,.T.);
#8373=ORIENTED_EDGE('',*,*,#6376,.T.);
#8374=ORIENTED_EDGE('',*,*,#6371,.F.);
#8375=ORIENTED_EDGE('',*,*,#6377,.T.);
#8376=ORIENTED_EDGE('',*,*,#6378,.T.);
#8377=ORIENTED_EDGE('',*,*,#6379,.T.);
#8378=ORIENTED_EDGE('',*,*,#6380,.T.);
#8379=ORIENTED_EDGE('',*,*,#6381,.T.);
#8380=ORIENTED_EDGE('',*,*,#6382,.T.);
#8381=ORIENTED_EDGE('',*,*,#6383,.T.);
#8382=ORIENTED_EDGE('',*,*,#6384,.T.);
#8383=ORIENTED_EDGE('',*,*,#6385,.T.);
#8384=ORIENTED_EDGE('',*,*,#6386,.T.);
#8385=ORIENTED_EDGE('',*,*,#6387,.T.);
#8386=ORIENTED_EDGE('',*,*,#6388,.T.);
#8387=ORIENTED_EDGE('',*,*,#6389,.T.);
#8388=ORIENTED_EDGE('',*,*,#6390,.T.);
#8389=ORIENTED_EDGE('',*,*,#6391,.T.);
#8390=ORIENTED_EDGE('',*,*,#6392,.T.);
#8391=ORIENTED_EDGE('',*,*,#6169,.F.);
#8392=ORIENTED_EDGE('',*,*,#6393,.T.);
#8393=ORIENTED_EDGE('',*,*,#6377,.F.);
#8394=ORIENTED_EDGE('',*,*,#6394,.F.);
#8395=ORIENTED_EDGE('',*,*,#6395,.F.);
#8396=ORIENTED_EDGE('',*,*,#6170,.F.);
#8397=ORIENTED_EDGE('',*,*,#6396,.F.);
#8398=ORIENTED_EDGE('',*,*,#5995,.F.);
#8399=ORIENTED_EDGE('',*,*,#6379,.F.);
#8400=ORIENTED_EDGE('',*,*,#6397,.T.);
#8401=ORIENTED_EDGE('',*,*,#6165,.F.);
#8402=ORIENTED_EDGE('',*,*,#6398,.F.);
#8403=ORIENTED_EDGE('',*,*,#6396,.T.);
#8404=ORIENTED_EDGE('',*,*,#6394,.T.);
#8405=ORIENTED_EDGE('',*,*,#6399,.F.);
#8406=ORIENTED_EDGE('',*,*,#6398,.T.);
#8407=ORIENTED_EDGE('',*,*,#6395,.T.);
#8408=ORIENTED_EDGE('',*,*,#6400,.F.);
#8409=ORIENTED_EDGE('',*,*,#6399,.T.);
#8410=ORIENTED_EDGE('',*,*,#6380,.F.);
#8411=ORIENTED_EDGE('',*,*,#6400,.T.);
#8412=ORIENTED_EDGE('',*,*,#5996,.F.);
#8413=ORIENTED_EDGE('',*,*,#6163,.F.);
#8414=ORIENTED_EDGE('',*,*,#6401,.T.);
#8415=ORIENTED_EDGE('',*,*,#6381,.F.);
#8416=ORIENTED_EDGE('',*,*,#6402,.F.);
#8417=ORIENTED_EDGE('',*,*,#6403,.F.);
#8418=ORIENTED_EDGE('',*,*,#6164,.F.);
#8419=ORIENTED_EDGE('',*,*,#6404,.F.);
#8420=ORIENTED_EDGE('',*,*,#6039,.F.);
#8421=ORIENTED_EDGE('',*,*,#6383,.F.);
#8422=ORIENTED_EDGE('',*,*,#6405,.T.);
#8423=ORIENTED_EDGE('',*,*,#6159,.F.);
#8424=ORIENTED_EDGE('',*,*,#6406,.F.);
#8425=ORIENTED_EDGE('',*,*,#6404,.T.);
#8426=ORIENTED_EDGE('',*,*,#6402,.T.);
#8427=ORIENTED_EDGE('',*,*,#6407,.F.);
#8428=ORIENTED_EDGE('',*,*,#6406,.T.);
#8429=ORIENTED_EDGE('',*,*,#6403,.T.);
#8430=ORIENTED_EDGE('',*,*,#6408,.F.);
#8431=ORIENTED_EDGE('',*,*,#6038,.F.);
#8432=ORIENTED_EDGE('',*,*,#6409,.T.);
#8433=ORIENTED_EDGE('',*,*,#6032,.F.);
#8434=ORIENTED_EDGE('',*,*,#6407,.T.);
#8435=ORIENTED_EDGE('',*,*,#6384,.F.);
#8436=ORIENTED_EDGE('',*,*,#6408,.T.);
#8437=ORIENTED_EDGE('',*,*,#6157,.F.);
#8438=ORIENTED_EDGE('',*,*,#6410,.T.);
#8439=ORIENTED_EDGE('',*,*,#6385,.F.);
#8440=ORIENTED_EDGE('',*,*,#6411,.F.);
#8441=ORIENTED_EDGE('',*,*,#6412,.F.);
#8442=ORIENTED_EDGE('',*,*,#6158,.F.);
#8443=ORIENTED_EDGE('',*,*,#6413,.F.);
#8444=ORIENTED_EDGE('',*,*,#6110,.F.);
#8445=ORIENTED_EDGE('',*,*,#6387,.F.);
#8446=ORIENTED_EDGE('',*,*,#6414,.T.);
#8447=ORIENTED_EDGE('',*,*,#6153,.F.);
#8448=ORIENTED_EDGE('',*,*,#6415,.F.);
#8449=ORIENTED_EDGE('',*,*,#6413,.T.);
#8450=ORIENTED_EDGE('',*,*,#6411,.T.);
#8451=ORIENTED_EDGE('',*,*,#6416,.F.);
#8452=ORIENTED_EDGE('',*,*,#6415,.T.);
#8453=ORIENTED_EDGE('',*,*,#6412,.T.);
#8454=ORIENTED_EDGE('',*,*,#6417,.F.);
#8455=ORIENTED_EDGE('',*,*,#6416,.T.);
#8456=ORIENTED_EDGE('',*,*,#6388,.F.);
#8457=ORIENTED_EDGE('',*,*,#6417,.T.);
#8458=ORIENTED_EDGE('',*,*,#6111,.F.);
#8459=ORIENTED_EDGE('',*,*,#6151,.F.);
#8460=ORIENTED_EDGE('',*,*,#6418,.T.);
#8461=ORIENTED_EDGE('',*,*,#6389,.F.);
#8462=ORIENTED_EDGE('',*,*,#6419,.F.);
#8463=ORIENTED_EDGE('',*,*,#6420,.F.);
#8464=ORIENTED_EDGE('',*,*,#6152,.F.);
#8465=ORIENTED_EDGE('',*,*,#6421,.F.);
#8466=ORIENTED_EDGE('',*,*,#6074,.F.);
#8467=ORIENTED_EDGE('',*,*,#6391,.F.);
#8468=ORIENTED_EDGE('',*,*,#6422,.T.);
#8469=ORIENTED_EDGE('',*,*,#6147,.F.);
#8470=ORIENTED_EDGE('',*,*,#6423,.F.);
#8471=ORIENTED_EDGE('',*,*,#6421,.T.);
#8472=ORIENTED_EDGE('',*,*,#6419,.T.);
#8473=ORIENTED_EDGE('',*,*,#6424,.F.);
#8474=ORIENTED_EDGE('',*,*,#6423,.T.);
#8475=ORIENTED_EDGE('',*,*,#6420,.T.);
#8476=ORIENTED_EDGE('',*,*,#6425,.F.);
#8477=ORIENTED_EDGE('',*,*,#6073,.F.);
#8478=ORIENTED_EDGE('',*,*,#6426,.T.);
#8479=ORIENTED_EDGE('',*,*,#6075,.F.);
#8480=ORIENTED_EDGE('',*,*,#6424,.T.);
#8481=ORIENTED_EDGE('',*,*,#6392,.F.);
#8482=ORIENTED_EDGE('',*,*,#6425,.T.);
#8483=ORIENTED_EDGE('',*,*,#6254,.F.);
#8484=ORIENTED_EDGE('',*,*,#6427,.T.);
#8485=ORIENTED_EDGE('',*,*,#6241,.F.);
#8486=ORIENTED_EDGE('',*,*,#6427,.F.);
#8487=ORIENTED_EDGE('',*,*,#6428,.F.);
#8488=ORIENTED_EDGE('',*,*,#6429,.T.);
#8489=ORIENTED_EDGE('',*,*,#6250,.F.);
#8490=ORIENTED_EDGE('',*,*,#6430,.F.);
#8491=ORIENTED_EDGE('',*,*,#6430,.T.);
#8492=ORIENTED_EDGE('',*,*,#6249,.F.);
#8493=ORIENTED_EDGE('',*,*,#6431,.F.);
#8494=ORIENTED_EDGE('',*,*,#6179,.F.);
#8495=ORIENTED_EDGE('',*,*,#6428,.T.);
#8496=ORIENTED_EDGE('',*,*,#6182,.F.);
#8497=ORIENTED_EDGE('',*,*,#6432,.F.);
#8498=ORIENTED_EDGE('',*,*,#6359,.F.);
#8499=ORIENTED_EDGE('',*,*,#6248,.F.);
#8500=ORIENTED_EDGE('',*,*,#6433,.T.);
#8501=ORIENTED_EDGE('',*,*,#6434,.F.);
#8502=ORIENTED_EDGE('',*,*,#6431,.T.);
#8503=ORIENTED_EDGE('',*,*,#6432,.T.);
#8504=ORIENTED_EDGE('',*,*,#6181,.F.);
#8505=ORIENTED_EDGE('',*,*,#6435,.F.);
#8506=ORIENTED_EDGE('',*,*,#6363,.F.);
#8507=ORIENTED_EDGE('',*,*,#6434,.T.);
#8508=ORIENTED_EDGE('',*,*,#6364,.F.);
#8509=ORIENTED_EDGE('',*,*,#6435,.T.);
#8510=ORIENTED_EDGE('',*,*,#6180,.F.);
#8511=ORIENTED_EDGE('',*,*,#6436,.F.);
#8512=ORIENTED_EDGE('',*,*,#6437,.T.);
#8513=ORIENTED_EDGE('',*,*,#6259,.F.);
#8514=ORIENTED_EDGE('',*,*,#6438,.F.);
#8515=ORIENTED_EDGE('',*,*,#6438,.T.);
#8516=ORIENTED_EDGE('',*,*,#6258,.F.);
#8517=ORIENTED_EDGE('',*,*,#6439,.F.);
#8518=ORIENTED_EDGE('',*,*,#6175,.F.);
#8519=ORIENTED_EDGE('',*,*,#6436,.T.);
#8520=ORIENTED_EDGE('',*,*,#6178,.F.);
#8521=ORIENTED_EDGE('',*,*,#6440,.F.);
#8522=ORIENTED_EDGE('',*,*,#6349,.F.);
#8523=ORIENTED_EDGE('',*,*,#6257,.F.);
#8524=ORIENTED_EDGE('',*,*,#6441,.T.);
#8525=ORIENTED_EDGE('',*,*,#6442,.F.);
#8526=ORIENTED_EDGE('',*,*,#6439,.T.);
#8527=ORIENTED_EDGE('',*,*,#6440,.T.);
#8528=ORIENTED_EDGE('',*,*,#6177,.F.);
#8529=ORIENTED_EDGE('',*,*,#6443,.F.);
#8530=ORIENTED_EDGE('',*,*,#6353,.F.);
#8531=ORIENTED_EDGE('',*,*,#6442,.T.);
#8532=ORIENTED_EDGE('',*,*,#6354,.F.);
#8533=ORIENTED_EDGE('',*,*,#6443,.T.);
#8534=ORIENTED_EDGE('',*,*,#6176,.F.);
#8535=ORIENTED_EDGE('',*,*,#6240,.F.);
#8536=ORIENTED_EDGE('',*,*,#6444,.T.);
#8537=ORIENTED_EDGE('',*,*,#6242,.F.);
#8538=ORIENTED_EDGE('',*,*,#6444,.F.);
#8539=ORIENTED_EDGE('',*,*,#6445,.F.);
#8540=ORIENTED_EDGE('',*,*,#6446,.T.);
#8541=ORIENTED_EDGE('',*,*,#6265,.F.);
#8542=ORIENTED_EDGE('',*,*,#6447,.F.);
#8543=ORIENTED_EDGE('',*,*,#6447,.T.);
#8544=ORIENTED_EDGE('',*,*,#6264,.F.);
#8545=ORIENTED_EDGE('',*,*,#6448,.F.);
#8546=ORIENTED_EDGE('',*,*,#6171,.F.);
#8547=ORIENTED_EDGE('',*,*,#6445,.T.);
#8548=ORIENTED_EDGE('',*,*,#6174,.F.);
#8549=ORIENTED_EDGE('',*,*,#6449,.F.);
#8550=ORIENTED_EDGE('',*,*,#6339,.F.);
#8551=ORIENTED_EDGE('',*,*,#6263,.F.);
#8552=ORIENTED_EDGE('',*,*,#6450,.T.);
#8553=ORIENTED_EDGE('',*,*,#6451,.F.);
#8554=ORIENTED_EDGE('',*,*,#6448,.T.);
#8555=ORIENTED_EDGE('',*,*,#6449,.T.);
#8556=ORIENTED_EDGE('',*,*,#6173,.F.);
#8557=ORIENTED_EDGE('',*,*,#6452,.F.);
#8558=ORIENTED_EDGE('',*,*,#6343,.F.);
#8559=ORIENTED_EDGE('',*,*,#6451,.T.);
#8560=ORIENTED_EDGE('',*,*,#6344,.F.);
#8561=ORIENTED_EDGE('',*,*,#6452,.T.);
#8562=ORIENTED_EDGE('',*,*,#6172,.F.);
#8563=ORIENTED_EDGE('',*,*,#6453,.F.);
#8564=ORIENTED_EDGE('',*,*,#6454,.T.);
#8565=ORIENTED_EDGE('',*,*,#6271,.F.);
#8566=ORIENTED_EDGE('',*,*,#6455,.F.);
#8567=ORIENTED_EDGE('',*,*,#6455,.T.);
#8568=ORIENTED_EDGE('',*,*,#6270,.F.);
#8569=ORIENTED_EDGE('',*,*,#6456,.F.);
#8570=ORIENTED_EDGE('',*,*,#6273,.F.);
#8571=ORIENTED_EDGE('',*,*,#6453,.T.);
#8572=ORIENTED_EDGE('',*,*,#6276,.F.);
#8573=ORIENTED_EDGE('',*,*,#6457,.F.);
#8574=ORIENTED_EDGE('',*,*,#6369,.F.);
#8575=ORIENTED_EDGE('',*,*,#6269,.F.);
#8576=ORIENTED_EDGE('',*,*,#6458,.T.);
#8577=ORIENTED_EDGE('',*,*,#6459,.F.);
#8578=ORIENTED_EDGE('',*,*,#6456,.T.);
#8579=ORIENTED_EDGE('',*,*,#6457,.T.);
#8580=ORIENTED_EDGE('',*,*,#6275,.F.);
#8581=ORIENTED_EDGE('',*,*,#6460,.F.);
#8582=ORIENTED_EDGE('',*,*,#6373,.F.);
#8583=ORIENTED_EDGE('',*,*,#6459,.T.);
#8584=ORIENTED_EDGE('',*,*,#6374,.F.);
#8585=ORIENTED_EDGE('',*,*,#6460,.T.);
#8586=ORIENTED_EDGE('',*,*,#6274,.F.);
#8587=ORIENTED_EDGE('',*,*,#6461,.F.);
#8588=ORIENTED_EDGE('',*,*,#6184,.F.);
#8589=ORIENTED_EDGE('',*,*,#6462,.F.);
#8590=ORIENTED_EDGE('',*,*,#6193,.F.);
#8591=ORIENTED_EDGE('',*,*,#6463,.F.);
#8592=ORIENTED_EDGE('',*,*,#6183,.F.);
#8593=ORIENTED_EDGE('',*,*,#6464,.F.);
#8594=ORIENTED_EDGE('',*,*,#6297,.F.);
#8595=ORIENTED_EDGE('',*,*,#6462,.T.);
#8596=ORIENTED_EDGE('',*,*,#6463,.T.);
#8597=ORIENTED_EDGE('',*,*,#6465,.F.);
#8598=ORIENTED_EDGE('',*,*,#6464,.T.);
#8599=ORIENTED_EDGE('',*,*,#6461,.T.);
#8600=ORIENTED_EDGE('',*,*,#6466,.F.);
#8601=ORIENTED_EDGE('',*,*,#6465,.T.);
#8602=ORIENTED_EDGE('',*,*,#6296,.F.);
#8603=ORIENTED_EDGE('',*,*,#6467,.F.);
#8604=ORIENTED_EDGE('',*,*,#6194,.F.);
#8605=ORIENTED_EDGE('',*,*,#6468,.F.);
#8606=ORIENTED_EDGE('',*,*,#6191,.F.);
#8607=ORIENTED_EDGE('',*,*,#6469,.F.);
#8608=ORIENTED_EDGE('',*,*,#6209,.F.);
#8609=ORIENTED_EDGE('',*,*,#6466,.T.);
#8610=ORIENTED_EDGE('',*,*,#6192,.F.);
#8611=ORIENTED_EDGE('',*,*,#6470,.F.);
#8612=ORIENTED_EDGE('',*,*,#6298,.F.);
#8613=ORIENTED_EDGE('',*,*,#6471,.F.);
#8614=ORIENTED_EDGE('',*,*,#6472,.F.);
#8615=ORIENTED_EDGE('',*,*,#6473,.F.);
#8616=ORIENTED_EDGE('',*,*,#6467,.T.);
#8617=ORIENTED_EDGE('',*,*,#6295,.T.);
#8618=ORIENTED_EDGE('',*,*,#6474,.F.);
#8619=ORIENTED_EDGE('',*,*,#6469,.T.);
#8620=ORIENTED_EDGE('',*,*,#6470,.T.);
#8621=ORIENTED_EDGE('',*,*,#6468,.T.);
#8622=ORIENTED_EDGE('',*,*,#6475,.F.);
#8623=ORIENTED_EDGE('',*,*,#6299,.T.);
#8624=ORIENTED_EDGE('',*,*,#6476,.F.);
#8625=ORIENTED_EDGE('',*,*,#6477,.F.);
#8626=ORIENTED_EDGE('',*,*,#6478,.F.);
#8627=ORIENTED_EDGE('',*,*,#6472,.T.);
#8628=ORIENTED_EDGE('',*,*,#6291,.F.);
#8629=ORIENTED_EDGE('',*,*,#6479,.F.);
#8630=ORIENTED_EDGE('',*,*,#6189,.F.);
#8631=ORIENTED_EDGE('',*,*,#6473,.T.);
#8632=ORIENTED_EDGE('',*,*,#6190,.F.);
#8633=ORIENTED_EDGE('',*,*,#6480,.F.);
#8634=ORIENTED_EDGE('',*,*,#6205,.F.);
#8635=ORIENTED_EDGE('',*,*,#6471,.T.);
#8636=ORIENTED_EDGE('',*,*,#6204,.F.);
#8637=ORIENTED_EDGE('',*,*,#6481,.F.);
#8638=ORIENTED_EDGE('',*,*,#6292,.F.);
#8639=ORIENTED_EDGE('',*,*,#6474,.T.);
#8640=ORIENTED_EDGE('',*,*,#6294,.F.);
#8641=ORIENTED_EDGE('',*,*,#6482,.F.);
#8642=ORIENTED_EDGE('',*,*,#6210,.F.);
#8643=ORIENTED_EDGE('',*,*,#6475,.T.);
#8644=ORIENTED_EDGE('',*,*,#6208,.F.);
#8645=ORIENTED_EDGE('',*,*,#6483,.F.);
#8646=ORIENTED_EDGE('',*,*,#6300,.F.);
#8647=ORIENTED_EDGE('',*,*,#6477,.T.);
#8648=ORIENTED_EDGE('',*,*,#6302,.F.);
#8649=ORIENTED_EDGE('',*,*,#6484,.F.);
#8650=ORIENTED_EDGE('',*,*,#6198,.F.);
#8651=ORIENTED_EDGE('',*,*,#6478,.T.);
#8652=ORIENTED_EDGE('',*,*,#6197,.F.);
#8653=ORIENTED_EDGE('',*,*,#6485,.F.);
#8654=ORIENTED_EDGE('',*,*,#6186,.F.);
#8655=ORIENTED_EDGE('',*,*,#6476,.T.);
#8656=ORIENTED_EDGE('',*,*,#6185,.F.);
#8657=ORIENTED_EDGE('',*,*,#6486,.F.);
#8658=ORIENTED_EDGE('',*,*,#6279,.F.);
#8659=ORIENTED_EDGE('',*,*,#6303,.F.);
#8660=ORIENTED_EDGE('',*,*,#6480,.T.);
#8661=ORIENTED_EDGE('',*,*,#6479,.T.);
#8662=ORIENTED_EDGE('',*,*,#6487,.F.);
#8663=ORIENTED_EDGE('',*,*,#6293,.T.);
#8664=ORIENTED_EDGE('',*,*,#6481,.T.);
#8665=ORIENTED_EDGE('',*,*,#6488,.F.);
#8666=ORIENTED_EDGE('',*,*,#6482,.T.);
#8667=ORIENTED_EDGE('',*,*,#6301,.T.);
#8668=ORIENTED_EDGE('',*,*,#6483,.T.);
#8669=ORIENTED_EDGE('',*,*,#6489,.F.);
#8670=ORIENTED_EDGE('',*,*,#6484,.T.);
#8671=ORIENTED_EDGE('',*,*,#6486,.T.);
#8672=ORIENTED_EDGE('',*,*,#6485,.T.);
#8673=ORIENTED_EDGE('',*,*,#6490,.F.);
#8674=ORIENTED_EDGE('',*,*,#6487,.T.);
#8675=ORIENTED_EDGE('',*,*,#6290,.F.);
#8676=ORIENTED_EDGE('',*,*,#6491,.F.);
#8677=ORIENTED_EDGE('',*,*,#6206,.F.);
#8678=ORIENTED_EDGE('',*,*,#6488,.T.);
#8679=ORIENTED_EDGE('',*,*,#6203,.F.);
#8680=ORIENTED_EDGE('',*,*,#6492,.F.);
#8681=ORIENTED_EDGE('',*,*,#6211,.F.);
#8682=ORIENTED_EDGE('',*,*,#6489,.T.);
#8683=ORIENTED_EDGE('',*,*,#6207,.F.);
#8684=ORIENTED_EDGE('',*,*,#6493,.F.);
#8685=ORIENTED_EDGE('',*,*,#6195,.F.);
#8686=ORIENTED_EDGE('',*,*,#6490,.T.);
#8687=ORIENTED_EDGE('',*,*,#6196,.F.);
#8688=ORIENTED_EDGE('',*,*,#6494,.F.);
#8689=ORIENTED_EDGE('',*,*,#6280,.F.);
#8690=ORIENTED_EDGE('',*,*,#6491,.T.);
#8691=ORIENTED_EDGE('',*,*,#6289,.T.);
#8692=ORIENTED_EDGE('',*,*,#6495,.F.);
#8693=ORIENTED_EDGE('',*,*,#6492,.T.);
#8694=ORIENTED_EDGE('',*,*,#6494,.T.);
#8695=ORIENTED_EDGE('',*,*,#6493,.T.);
#8696=ORIENTED_EDGE('',*,*,#6496,.F.);
#8697=ORIENTED_EDGE('',*,*,#6281,.T.);
#8698=ORIENTED_EDGE('',*,*,#6495,.T.);
#8699=ORIENTED_EDGE('',*,*,#6288,.F.);
#8700=ORIENTED_EDGE('',*,*,#6497,.F.);
#8701=ORIENTED_EDGE('',*,*,#6212,.F.);
#8702=ORIENTED_EDGE('',*,*,#6498,.F.);
#8703=ORIENTED_EDGE('',*,*,#6213,.F.);
#8704=ORIENTED_EDGE('',*,*,#6499,.F.);
#8705=ORIENTED_EDGE('',*,*,#6201,.F.);
#8706=ORIENTED_EDGE('',*,*,#6496,.T.);
#8707=ORIENTED_EDGE('',*,*,#6214,.F.);
#8708=ORIENTED_EDGE('',*,*,#6500,.F.);
#8709=ORIENTED_EDGE('',*,*,#6282,.F.);
#8710=ORIENTED_EDGE('',*,*,#6497,.T.);
#8711=ORIENTED_EDGE('',*,*,#6287,.T.);
#8712=ORIENTED_EDGE('',*,*,#6501,.F.);
#8713=ORIENTED_EDGE('',*,*,#6499,.T.);
#8714=ORIENTED_EDGE('',*,*,#6500,.T.);
#8715=ORIENTED_EDGE('',*,*,#6498,.T.);
#8716=ORIENTED_EDGE('',*,*,#6502,.F.);
#8717=ORIENTED_EDGE('',*,*,#6283,.T.);
#8718=ORIENTED_EDGE('',*,*,#6501,.T.);
#8719=ORIENTED_EDGE('',*,*,#6286,.F.);
#8720=ORIENTED_EDGE('',*,*,#6503,.F.);
#8721=ORIENTED_EDGE('',*,*,#6202,.F.);
#8722=ORIENTED_EDGE('',*,*,#6502,.T.);
#8723=ORIENTED_EDGE('',*,*,#6200,.F.);
#8724=ORIENTED_EDGE('',*,*,#6504,.F.);
#8725=ORIENTED_EDGE('',*,*,#6284,.F.);
#8726=ORIENTED_EDGE('',*,*,#6505,.F.);
#8727=ORIENTED_EDGE('',*,*,#6285,.F.);
#8728=ORIENTED_EDGE('',*,*,#6506,.F.);
#8729=ORIENTED_EDGE('',*,*,#6187,.F.);
#8730=ORIENTED_EDGE('',*,*,#6503,.T.);
#8731=ORIENTED_EDGE('',*,*,#6505,.T.);
#8732=ORIENTED_EDGE('',*,*,#6507,.F.);
#8733=ORIENTED_EDGE('',*,*,#6506,.T.);
#8734=ORIENTED_EDGE('',*,*,#6504,.T.);
#8735=ORIENTED_EDGE('',*,*,#6508,.F.);
#8736=ORIENTED_EDGE('',*,*,#6507,.T.);
#8737=ORIENTED_EDGE('',*,*,#6188,.F.);
#8738=ORIENTED_EDGE('',*,*,#6508,.T.);
#8739=ORIENTED_EDGE('',*,*,#6199,.F.);
#8740=ORIENTED_EDGE('',*,*,#6215,.F.);
#8741=ORIENTED_EDGE('',*,*,#6509,.T.);
#8742=ORIENTED_EDGE('',*,*,#6222,.F.);
#8743=ORIENTED_EDGE('',*,*,#6223,.F.);
#8744=ORIENTED_EDGE('',*,*,#6509,.F.);
#8745=ORIENTED_EDGE('',*,*,#6216,.F.);
#8746=ORIENTED_EDGE('',*,*,#6510,.T.);
#8747=ORIENTED_EDGE('',*,*,#6227,.F.);
#8748=ORIENTED_EDGE('',*,*,#6228,.F.);
#8749=ORIENTED_EDGE('',*,*,#6510,.F.);
#8750=ORIENTED_EDGE('',*,*,#6217,.F.);
#8751=ORIENTED_EDGE('',*,*,#6511,.T.);
#8752=ORIENTED_EDGE('',*,*,#6232,.F.);
#8753=ORIENTED_EDGE('',*,*,#6233,.F.);
#8754=ORIENTED_EDGE('',*,*,#6511,.F.);
#8755=ORIENTED_EDGE('',*,*,#6218,.F.);
#8756=ORIENTED_EDGE('',*,*,#6512,.T.);
#8757=ORIENTED_EDGE('',*,*,#6237,.F.);
#8758=ORIENTED_EDGE('',*,*,#6238,.F.);
#8759=ORIENTED_EDGE('',*,*,#6512,.F.);
#8760=ORIENTED_EDGE('',*,*,#6219,.F.);
#8761=ORIENTED_EDGE('',*,*,#6513,.T.);
#8762=ORIENTED_EDGE('',*,*,#6244,.F.);
#8763=ORIENTED_EDGE('',*,*,#6245,.F.);
#8764=ORIENTED_EDGE('',*,*,#6513,.F.);
#8765=ORIENTED_EDGE('',*,*,#6234,.F.);
#8766=ORIENTED_EDGE('',*,*,#6514,.T.);
#8767=ORIENTED_EDGE('',*,*,#6230,.F.);
#8768=ORIENTED_EDGE('',*,*,#6514,.F.);
#8769=ORIENTED_EDGE('',*,*,#6224,.F.);
#8770=ORIENTED_EDGE('',*,*,#6515,.T.);
#8771=ORIENTED_EDGE('',*,*,#6220,.F.);
#8772=ORIENTED_EDGE('',*,*,#6515,.F.);
#8773=ORIENTED_EDGE('',*,*,#6229,.F.);
#8774=ORIENTED_EDGE('',*,*,#6516,.T.);
#8775=ORIENTED_EDGE('',*,*,#6225,.F.);
#8776=ORIENTED_EDGE('',*,*,#6516,.F.);
#8777=ORIENTED_EDGE('',*,*,#6239,.F.);
#8778=ORIENTED_EDGE('',*,*,#6517,.T.);
#8779=ORIENTED_EDGE('',*,*,#6235,.F.);
#8780=ORIENTED_EDGE('',*,*,#6517,.F.);
#8781=ORIENTED_EDGE('',*,*,#6306,.F.);
#8782=ORIENTED_EDGE('',*,*,#6518,.T.);
#8783=ORIENTED_EDGE('',*,*,#6519,.T.);
#8784=ORIENTED_EDGE('',*,*,#6520,.T.);
#8785=ORIENTED_EDGE('',*,*,#6521,.T.);
#8786=ORIENTED_EDGE('',*,*,#6522,.T.);
#8787=ORIENTED_EDGE('',*,*,#6523,.T.);
#8788=ORIENTED_EDGE('',*,*,#6304,.F.);
#8789=ORIENTED_EDGE('',*,*,#6524,.T.);
#8790=ORIENTED_EDGE('',*,*,#6525,.T.);
#8791=ORIENTED_EDGE('',*,*,#6526,.T.);
#8792=ORIENTED_EDGE('',*,*,#6527,.T.);
#8793=ORIENTED_EDGE('',*,*,#6528,.T.);
#8794=ORIENTED_EDGE('',*,*,#6529,.T.);
#8795=ORIENTED_EDGE('',*,*,#6311,.F.);
#8796=ORIENTED_EDGE('',*,*,#6530,.T.);
#8797=ORIENTED_EDGE('',*,*,#6531,.T.);
#8798=ORIENTED_EDGE('',*,*,#6532,.T.);
#8799=ORIENTED_EDGE('',*,*,#6533,.T.);
#8800=ORIENTED_EDGE('',*,*,#6534,.T.);
#8801=ORIENTED_EDGE('',*,*,#6535,.T.);
#8802=ORIENTED_EDGE('',*,*,#6309,.F.);
#8803=ORIENTED_EDGE('',*,*,#6536,.T.);
#8804=ORIENTED_EDGE('',*,*,#6537,.T.);
#8805=ORIENTED_EDGE('',*,*,#6538,.T.);
#8806=ORIENTED_EDGE('',*,*,#6539,.T.);
#8807=ORIENTED_EDGE('',*,*,#6540,.T.);
#8808=ORIENTED_EDGE('',*,*,#6541,.T.);
#8809=ORIENTED_EDGE('',*,*,#6307,.F.);
#8810=ORIENTED_EDGE('',*,*,#6542,.T.);
#8811=ORIENTED_EDGE('',*,*,#6277,.F.);
#8812=ORIENTED_EDGE('',*,*,#6542,.F.);
#8813=ORIENTED_EDGE('',*,*,#6543,.F.);
#8814=ORIENTED_EDGE('',*,*,#6272,.F.);
#8815=ORIENTED_EDGE('',*,*,#6454,.F.);
#8816=ORIENTED_EDGE('',*,*,#6368,.F.);
#8817=ORIENTED_EDGE('',*,*,#6544,.F.);
#8818=ORIENTED_EDGE('',*,*,#6543,.T.);
#8819=ORIENTED_EDGE('',*,*,#6545,.F.);
#8820=ORIENTED_EDGE('',*,*,#6317,.T.);
#8821=ORIENTED_EDGE('',*,*,#6545,.T.);
#8822=ORIENTED_EDGE('',*,*,#6367,.F.);
#8823=ORIENTED_EDGE('',*,*,#6546,.F.);
#8824=ORIENTED_EDGE('',*,*,#6318,.F.);
#8825=ORIENTED_EDGE('',*,*,#6544,.T.);
#8826=ORIENTED_EDGE('',*,*,#6316,.F.);
#8827=ORIENTED_EDGE('',*,*,#6547,.F.);
#8828=ORIENTED_EDGE('',*,*,#6246,.F.);
#8829=ORIENTED_EDGE('',*,*,#6433,.F.);
#8830=ORIENTED_EDGE('',*,*,#6247,.F.);
#8831=ORIENTED_EDGE('',*,*,#6548,.F.);
#8832=ORIENTED_EDGE('',*,*,#6365,.F.);
#8833=ORIENTED_EDGE('',*,*,#6546,.T.);
#8834=ORIENTED_EDGE('',*,*,#6372,.F.);
#8835=ORIENTED_EDGE('',*,*,#6549,.F.);
#8836=ORIENTED_EDGE('',*,*,#6319,.F.);
#8837=ORIENTED_EDGE('',*,*,#6547,.T.);
#8838=ORIENTED_EDGE('',*,*,#6315,.T.);
#8839=ORIENTED_EDGE('',*,*,#6550,.F.);
#8840=ORIENTED_EDGE('',*,*,#6548,.T.);
#8841=ORIENTED_EDGE('',*,*,#6458,.F.);
#8842=ORIENTED_EDGE('',*,*,#6268,.F.);
#8843=ORIENTED_EDGE('',*,*,#6551,.F.);
#8844=ORIENTED_EDGE('',*,*,#6375,.F.);
#8845=ORIENTED_EDGE('',*,*,#6549,.T.);
#8846=ORIENTED_EDGE('',*,*,#6376,.F.);
#8847=ORIENTED_EDGE('',*,*,#6552,.F.);
#8848=ORIENTED_EDGE('',*,*,#6320,.F.);
#8849=ORIENTED_EDGE('',*,*,#6550,.T.);
#8850=ORIENTED_EDGE('',*,*,#6314,.F.);
#8851=ORIENTED_EDGE('',*,*,#6553,.F.);
#8852=ORIENTED_EDGE('',*,*,#6366,.F.);
#8853=ORIENTED_EDGE('',*,*,#6552,.T.);
#8854=ORIENTED_EDGE('',*,*,#6551,.T.);
#8855=ORIENTED_EDGE('',*,*,#6554,.F.);
#8856=ORIENTED_EDGE('',*,*,#6321,.T.);
#8857=ORIENTED_EDGE('',*,*,#6553,.T.);
#8858=ORIENTED_EDGE('',*,*,#6313,.F.);
#8859=ORIENTED_EDGE('',*,*,#6555,.F.);
#8860=ORIENTED_EDGE('',*,*,#6362,.F.);
#8861=ORIENTED_EDGE('',*,*,#6446,.F.);
#8862=ORIENTED_EDGE('',*,*,#6338,.F.);
#8863=ORIENTED_EDGE('',*,*,#6556,.F.);
#8864=ORIENTED_EDGE('',*,*,#6266,.F.);
#8865=ORIENTED_EDGE('',*,*,#6554,.T.);
#8866=ORIENTED_EDGE('',*,*,#6267,.F.);
#8867=ORIENTED_EDGE('',*,*,#6557,.F.);
#8868=ORIENTED_EDGE('',*,*,#6322,.F.);
#8869=ORIENTED_EDGE('',*,*,#6555,.T.);
#8870=ORIENTED_EDGE('',*,*,#6336,.F.);
#8871=ORIENTED_EDGE('',*,*,#6558,.F.);
#8872=ORIENTED_EDGE('',*,*,#6357,.F.);
#8873=ORIENTED_EDGE('',*,*,#6429,.F.);
#8874=ORIENTED_EDGE('',*,*,#6358,.F.);
#8875=ORIENTED_EDGE('',*,*,#6559,.F.);
#8876=ORIENTED_EDGE('',*,*,#6251,.F.);
#8877=ORIENTED_EDGE('',*,*,#6557,.T.);
#8878=ORIENTED_EDGE('',*,*,#6556,.T.);
#8879=ORIENTED_EDGE('',*,*,#6560,.F.);
#8880=ORIENTED_EDGE('',*,*,#6323,.T.);
#8881=ORIENTED_EDGE('',*,*,#6558,.T.);
#8882=ORIENTED_EDGE('',*,*,#6335,.T.);
#8883=ORIENTED_EDGE('',*,*,#6561,.F.);
#8884=ORIENTED_EDGE('',*,*,#6559,.T.);
#8885=ORIENTED_EDGE('',*,*,#6560,.T.);
#8886=ORIENTED_EDGE('',*,*,#6337,.F.);
#8887=ORIENTED_EDGE('',*,*,#6562,.F.);
#8888=ORIENTED_EDGE('',*,*,#6324,.F.);
#8889=ORIENTED_EDGE('',*,*,#6561,.T.);
#8890=ORIENTED_EDGE('',*,*,#6334,.F.);
#8891=ORIENTED_EDGE('',*,*,#6563,.F.);
#8892=ORIENTED_EDGE('',*,*,#6255,.F.);
#8893=ORIENTED_EDGE('',*,*,#6252,.F.);
#8894=ORIENTED_EDGE('',*,*,#6441,.F.);
#8895=ORIENTED_EDGE('',*,*,#6256,.F.);
#8896=ORIENTED_EDGE('',*,*,#6564,.F.);
#8897=ORIENTED_EDGE('',*,*,#6355,.F.);
#8898=ORIENTED_EDGE('',*,*,#6562,.T.);
#8899=ORIENTED_EDGE('',*,*,#6342,.F.);
#8900=ORIENTED_EDGE('',*,*,#6565,.F.);
#8901=ORIENTED_EDGE('',*,*,#6325,.F.);
#8902=ORIENTED_EDGE('',*,*,#6563,.T.);
#8903=ORIENTED_EDGE('',*,*,#6333,.T.);
#8904=ORIENTED_EDGE('',*,*,#6566,.F.);
#8905=ORIENTED_EDGE('',*,*,#6564,.T.);
#8906=ORIENTED_EDGE('',*,*,#6450,.F.);
#8907=ORIENTED_EDGE('',*,*,#6262,.F.);
#8908=ORIENTED_EDGE('',*,*,#6567,.F.);
#8909=ORIENTED_EDGE('',*,*,#6345,.F.);
#8910=ORIENTED_EDGE('',*,*,#6565,.T.);
#8911=ORIENTED_EDGE('',*,*,#6346,.F.);
#8912=ORIENTED_EDGE('',*,*,#6568,.F.);
#8913=ORIENTED_EDGE('',*,*,#6326,.F.);
#8914=ORIENTED_EDGE('',*,*,#6566,.T.);
#8915=ORIENTED_EDGE('',*,*,#6332,.F.);
#8916=ORIENTED_EDGE('',*,*,#6569,.F.);
#8917=ORIENTED_EDGE('',*,*,#6356,.F.);
#8918=ORIENTED_EDGE('',*,*,#6568,.T.);
#8919=ORIENTED_EDGE('',*,*,#6567,.T.);
#8920=ORIENTED_EDGE('',*,*,#6570,.F.);
#8921=ORIENTED_EDGE('',*,*,#6327,.T.);
#8922=ORIENTED_EDGE('',*,*,#6569,.T.);
#8923=ORIENTED_EDGE('',*,*,#6331,.F.);
#8924=ORIENTED_EDGE('',*,*,#6571,.F.);
#8925=ORIENTED_EDGE('',*,*,#6352,.F.);
#8926=ORIENTED_EDGE('',*,*,#6570,.T.);
#8927=ORIENTED_EDGE('',*,*,#6261,.F.);
#8928=ORIENTED_EDGE('',*,*,#6572,.F.);
#8929=ORIENTED_EDGE('',*,*,#6328,.F.);
#8930=ORIENTED_EDGE('',*,*,#6571,.T.);
#8931=ORIENTED_EDGE('',*,*,#6330,.F.);
#8932=ORIENTED_EDGE('',*,*,#6573,.F.);
#8933=ORIENTED_EDGE('',*,*,#6347,.F.);
#8934=ORIENTED_EDGE('',*,*,#6329,.T.);
#8935=ORIENTED_EDGE('',*,*,#6572,.T.);
#8936=ORIENTED_EDGE('',*,*,#6574,.F.);
#8937=ORIENTED_EDGE('',*,*,#6573,.T.);
#8938=ORIENTED_EDGE('',*,*,#6574,.T.);
#8939=ORIENTED_EDGE('',*,*,#6260,.F.);
#8940=ORIENTED_EDGE('',*,*,#6437,.F.);
#8941=ORIENTED_EDGE('',*,*,#6348,.F.);
#8942=ORIENTED_EDGE('',*,*,#6575,.F.);
#8943=ORIENTED_EDGE('',*,*,#6162,.F.);
#8944=ORIENTED_EDGE('',*,*,#6576,.F.);
#8945=ORIENTED_EDGE('',*,*,#6523,.F.);
#8946=ORIENTED_EDGE('',*,*,#6576,.T.);
#8947=ORIENTED_EDGE('',*,*,#6161,.F.);
#8948=ORIENTED_EDGE('',*,*,#6577,.F.);
#8949=ORIENTED_EDGE('',*,*,#6305,.F.);
#8950=ORIENTED_EDGE('',*,*,#6575,.T.);
#8951=ORIENTED_EDGE('',*,*,#6522,.F.);
#8952=ORIENTED_EDGE('',*,*,#6578,.F.);
#8953=ORIENTED_EDGE('',*,*,#6401,.F.);
#8954=ORIENTED_EDGE('',*,*,#6577,.T.);
#8955=ORIENTED_EDGE('',*,*,#6160,.F.);
#8956=ORIENTED_EDGE('',*,*,#6579,.F.);
#8957=ORIENTED_EDGE('',*,*,#6518,.F.);
#8958=ORIENTED_EDGE('',*,*,#6521,.F.);
#8959=ORIENTED_EDGE('',*,*,#6520,.F.);
#8960=ORIENTED_EDGE('',*,*,#6580,.F.);
#8961=ORIENTED_EDGE('',*,*,#6382,.F.);
#8962=ORIENTED_EDGE('',*,*,#6578,.T.);
#8963=ORIENTED_EDGE('',*,*,#6579,.T.);
#8964=ORIENTED_EDGE('',*,*,#6405,.F.);
#8965=ORIENTED_EDGE('',*,*,#6580,.T.);
#8966=ORIENTED_EDGE('',*,*,#6519,.F.);
#8967=ORIENTED_EDGE('',*,*,#6581,.F.);
#8968=ORIENTED_EDGE('',*,*,#6166,.F.);
#8969=ORIENTED_EDGE('',*,*,#6582,.F.);
#8970=ORIENTED_EDGE('',*,*,#6524,.F.);
#8971=ORIENTED_EDGE('',*,*,#6582,.T.);
#8972=ORIENTED_EDGE('',*,*,#6397,.F.);
#8973=ORIENTED_EDGE('',*,*,#6583,.F.);
#8974=ORIENTED_EDGE('',*,*,#6525,.F.);
#8975=ORIENTED_EDGE('',*,*,#6581,.T.);
#8976=ORIENTED_EDGE('',*,*,#6312,.F.);
#8977=ORIENTED_EDGE('',*,*,#6584,.F.);
#8978=ORIENTED_EDGE('',*,*,#6167,.F.);
#8979=ORIENTED_EDGE('',*,*,#6583,.T.);
#8980=ORIENTED_EDGE('',*,*,#6378,.F.);
#8981=ORIENTED_EDGE('',*,*,#6585,.F.);
#8982=ORIENTED_EDGE('',*,*,#6527,.F.);
#8983=ORIENTED_EDGE('',*,*,#6526,.F.);
#8984=ORIENTED_EDGE('',*,*,#6584,.T.);
#8985=ORIENTED_EDGE('',*,*,#6529,.F.);
#8986=ORIENTED_EDGE('',*,*,#6586,.F.);
#8987=ORIENTED_EDGE('',*,*,#6168,.F.);
#8988=ORIENTED_EDGE('',*,*,#6585,.T.);
#8989=ORIENTED_EDGE('',*,*,#6393,.F.);
#8990=ORIENTED_EDGE('',*,*,#6586,.T.);
#8991=ORIENTED_EDGE('',*,*,#6528,.F.);
#8992=ORIENTED_EDGE('',*,*,#6587,.F.);
#8993=ORIENTED_EDGE('',*,*,#6148,.F.);
[truncated: 877,716 more chars]
